# Supplementary material for: Red-Brown Pigmentation of Acidipropionibacterium jensenii Is Tied to Haemolytic Activity and cyl-Like Gene Cluster
Source: Microorganisms. 2019 Oct 30;7(11):512. doi: 10.3390/microorganisms7110512 (PMC6920887; doi:10.3390/microorganisms7110512)
Supplement: Supplementary file 1 [file microorganisms-07-00512-s001.zip]

Archive with 6 entries (6 files):
- Figure S1.pdf
- Figure S2.pdf
- Figure S3.pdf
- Figure S4.pdf
- Supplemental table 1 (1).xlsx
- Supplemental table 2 (1).xlsx
