# Supplementary material for: Red-Brown Pigmentation of Acidipropionibacterium jensenii Is Tied to Haemolytic Activity and cyl-Like Gene Cluster
Source: Microorganisms. 2019 Oct 30;7(11):512. doi: 10.3390/microorganisms7110512 (PMC6920887; doi:10.3390/microorganisms7110512)
Supplement: Supplementary file 1 [file microorganisms-07-00512-s001.zip › Supplemental table 1 (1).xlsx]

## Sheet: JS279_CP025571
No.	ID	Locus tag	Feature type	Gene start	Gene end	Product size (nt)	Strand	Product	Gene name	Similar protein/motif	Note	Island Viewer Predicted by at least one method	IV Island Path	IV SIGI	IV Island Pick	Prophinder	Phaster	Rebase	CRISPR	core	unique in JS279	shared with JS280	shared with NCTC13652	PROKKA locus tag	Gene start (those differing from PGAP annotation by at least 100 nt are marked orange)	Gene end	Orientation	Product	EC number	Gene name
1	CP025571.3	C0Z11_00005	CDS	1	1446	1445	+	chromosomal replication initiator protein DnaA		WP_002545020.1		0	0	0	0	0	0			1	0	0	0	apaJS279_00001	1	1446	+	Chromosomal replication initiator protein DnaA		dnaA
2	CP025571.5	C0Z11_00010	CDS	2006	2845	839	+	ABC transporter ATP-binding protein		WP_016666397.1		0	0	0	0	0	0			1	0	0	0	apaJS279_00002	2006	2845	+	putative ABC transporter ATP-binding protein YknY	3.6.3.-	yknY_1
3	CP025571.7	C0Z11_00015	CDS	2874	5471	2597	+	ABC transporter permease		WP_015583678.1		0	0	0	0	0	0			1	0	0	0	apaJS279_00003	2874	5471	+	ABC transporter permease YtrF		ytrF_1
4	CP025571.9	C0Z11_00020	CDS	5612	6772	1160	+	DNA polymerase III subunit beta		WP_002512706.1		0	0	0	0	0	0			1	0	0	0	apaJS279_00004	5612	6772	+	DNA polymerase III subunit beta	2.7.7.7	dnaN
5	CP025571.11	C0Z11_00025	CDS	7178	7873	695	+	hypothetical protein				0	0	0	0	0	0			1	0	0	0	apaJS279_00005	7178	7873	+	hypothetical protein
6	CP025571.13	C0Z11_00030	CDS	8010	9335	1325	+	DNA replication/repair protein RecF		WP_014845168.1		0	0	0	0	0	0			1	0	0	0	apaJS279_00006	8010	9335	+	DNA replication and repair protein RecF		recF
7	CP025571.15	C0Z11_00035	CDS	9328	10026	698	+	DUF721 domain-containing protein		WP_015068778.1		0	0	0	0	0	0			1	0	0	0	apaJS279_00007	9328	10026	+	hypothetical protein
8	CP025571.17	C0Z11_00040	CDS	10133	11344	1211	+	mannose-6-phosphate isomerase, class I	manA	WP_002550914.1		0	0	0	0	0	0			1	0	0	0	apaJS279_00008	10133	11344	+	Mannose-6-phosphate isomerase	5.3.1.8	manA_1
9	CP025571.19	C0Z11_00045	CDS	11418	14132	2714	-	beta-mannosidase		YP_003153607.1		0	0	0	0	0	0			0	1	0	0	apaJS279_00009	11418	14201	-	Exo-beta-D-glucosaminidase	3.2.1.165	csxA
10	CP025571.21	C0Z11_00050	CDS	14293	15300	1007	+	ATPase		PF01869.18		0	0	0	0	0	0			1	0	0	0	apaJS279_00010	14293	15300	+	N-acetylmuramic acid/N-acetylglucosamine kinase	2.7.1.-	murK_1
11	CP025571.23	C0Z11_00055	CDS	15640	17715	2075	+	DNA topoisomerase (ATP-hydrolyzing) subunit B	gyrB	WP_008598438.1		0	0	0	0	0	0			1	0	0	0	apaJS279_00011	15640	17715	+	DNA gyrase subunit B	5.99.1.3	gyrB_1
12	CP025571.25	C0Z11_00060	CDS	17829	20468	2639	+	DNA gyrase subunit A		WP_015068781.1		0	0	0	0	0	0			1	0	0	0	apaJS279_00012	17829	20468	+	DNA gyrase subunit A	5.99.1.3	gyrA_1
13	CP025571.27	C0Z11_00065	CDS	20380	21123	743	+	hypothetical protein		WP_015068782.1		0	0	0	0	0	0			1	0	0	0	apaJS279_00013	20461	21123	+	hypothetical protein
14	CP025571.29	C0Z11_00070	CDS	21211	23103	1892	-	PRD domain-containing protein		PF00359.20,HMM:PF08279.10		0	0	0	0	0	0			1	0	0	0	apaJS279_00014	21211	23103	-	putative licABCH operon regulator		licR
15	CP025571.31	C0Z11_00075	CDS	23280	23645	365	+	hypothetical protein		WP_013583699.1		0	0	0	0	0	0			1	0	0	0	apaJS279_00015	23280	23645	+	hypothetical protein
16	CP025571.33	C0Z11_00080	CDS	23645	25270	1625	+	PTS mannitol transporter subunit IIB		WP_013583702.1		0	0	0	0	0	0			1	0	0	0	apaJS279_00016	23642	25270	+	PTS system mannitol-specific EIICB component		mtlA
17	CP025571.35	C0Z11_00085	CDS	25263	25703	440	+	PTS mannitol transporter subunit IIA		WP_015749857.1		1	1	0	0	0	0			1	0	0	0	apaJS279_00017	25263	25703	+	Mannitol-specific phosphotransferase enzyme IIA component	2.7.1.197	mtlF
18	CP025571.37	C0Z11_00090	CDS	25700	26851	1151	+	mannitol-1-phosphate 5-dehydrogenase		WP_012813969.1		1	1	0	0	0	0			1	0	0	0	apaJS279_00018	25700	26851	+	Mannitol-1-phosphate 5-dehydrogenase	1.1.1.17	mtlD
19	CP025571.39	C0Z11_00095	CDS	27004	27990	986	+	gfo/Idh/MocA family oxidoreductase		WP_010523714.1		1	1	0	0	0	0			1	0	0	0	apaJS279_00019	27004	27990	+	1,5-anhydro-D-fructose reductase	1.1.1.292	afr_1
20	CP025571.41	C0Z11_00100	CDS	28012	28983	971	-	lactate dehydrogenase		PF02866.16		1	1	0	0	0	0			1	0	0	0	apaJS279_00020	28012	28983	-	L-lactate dehydrogenase	1.1.1.27	ldh
21	CP025571.43	C0Z11_00105	tRNA	29173	29249	76	+	tRNA-Ile				0	0	0	0	0	0			0	0	0	0	apaJS279_00021	29173	29248	+	tRNA-Ile(gat)
22	CP025571.45	C0Z11_00110	CDS	29358	29612	254	+	hypothetical protein				1	1	0	0	0	0			0	0	1	0	apaJS279_00022	29361	29612	+	hypothetical protein
23	CP025571.47	C0Z11_00115	CDS	29670	30155	485	-	MFS transporter		PF07690.14		1	1	0	0	0	0			1	0	0	0	apaJS279_00023	29670	30155	-	hypothetical protein
24	CP025571.49	C0Z11_00120	CDS	30152	31489	1337	-	ISL3 family transposase		WP_076612250.1		1	1	0	0	0	0			0	1	0	0	apaJS279_00024	30152	31231	-	hypothetical protein
25	CP025571.51	C0Z11_00125	CDS	31721	32668	947	-	hypothetical protein				1	1	0	0	0	0			0	1	0	0	apaJS279_00025	31721	32668	-	hypothetical protein
26	CP025571.53	C0Z11_00130	CDS	33045	34373	1328	-	ISL3 family transposase		WP_015780449.1		1	1	0	0	0	0			0	1	0	0	apaJS279_00026	33045	34115	-	hypothetical protein
27	CP025571.55	C0Z11_00135	CDS	34539	35459	920	-	2-dehydropantoate 2-reductase		WP_013162141.1		1	1	0	0	0	0			0	0	0	1	apaJS279_00027	34539	35459	-	Putative 2-dehydropantoate 2-reductase	1.1.1.169
28	CP025571.57	C0Z11_00140	CDS	35483	36367	884	+	MurR/RpiR family transcriptional regulator		WP_013162140.1		1	1	0	0	0	0			0	0	0	1	apaJS279_00028	35573	36367	+	HTH-type transcriptional regulator HexR		hexR
29	CP025571.59	C0Z11_00145	CDS	36367	37227	860	+	transporter		WP_006408965.1		1	1	0	0	0	0			0	0	0	1	apaJS279_00029	36367	37227	+	Spermidine export protein MdtJ		mdtJ
30	CP025571.61	C0Z11_00150	CDS/pseudogene	37520	37906	386	+	ISL3 family transposase		WP_015582132.1	incomplete; partial on complete genome; missing stop	1	1	0	0	0	0			0	1	0	0	apaJS279_00030	37520	37909	+	hypothetical protein
31	CP025571.63	C0Z11_00155	CDS	38834	40225	1391	-	IS1380 family transposase		WP_015069096.1		1	1	0	0	0	0			0	1	0	0	apaJS279_00031	38834	40225	-	hypothetical protein
32	CP025571.65	C0Z11_00160	CDS	40385	40870	485	-	hypothetical protein		WP_015069139.1		1	1	0	0	0	0			0	0	0	0
33	CP025571.67	C0Z11_00165	CDS	41146	42156	1010	-	LacI family transcriptional regulator		PF00532.19		1	1	0	0	0	0			0	0	1	0	apaJS279_00032	41146	42156	-	putative HTH-type transcriptional repressor ExuR		exuR
34	CP025571.69	C0Z11_00170	CDS	42645	44030	1385	+	MFS transporter		WP_019554250.1		1	1	0	0	0	0			0	0	1	0	apaJS279_00033	42645	44030	+	Membrane sensor protein UhpC		uhpC
35	CP025571.71	C0Z11_00175	CDS	44023	47007	2984	+	hypothetical protein		PF00149.26		1	1	0	0	0	0			0	0	1	0	apaJS279_00034	44023	47007	+	3',5'-cyclic adenosine monophosphate phosphodiesterase CpdA	3.1.4.53	cpdA
36	CP025571.73	C0Z11_00180	CDS/pseudogene	47097	47291	194	-	alcohol dehydrogenase		WP_015072045.1	incomplete; partial on complete genome; missing start	0	0	0	0	0	0			0	1	0	0	apaJS279_00035	47097	47231	-	hypothetical protein
37	CP025571.75	C0Z11_00185	ribosomal slippage	47360	48594	1234	+	IS3 family transposase		WP_076612024.1	ribosomal_slippage=true	1	1	1	0	0	0			1	0	0	0	apaJS279_00036	47321	47665	+	Insertion element IS6110 uncharacterized 12.0 kDa protein
38	Parent=CP025571.75		CDS	47360	47624	264	+					0	0	0	0	0	0			0	0	0	1	apaJS279_00037	47662	48594	+	hypothetical protein
39	Parent=CP025571.75		CDS	47624	48594	970	+					0	0	0	0	0	0			0	0	0	0
40	CP025571.79	C0Z11_00190	CDS/pseudogene	48881	50197	1316	+	ISL3 family transposase		WP_076612250.1	incomplete; partial on complete genome; missing stop	0	0	0	0	0	0			0	0	0	0
41	CP025571.81	C0Z11_00195	CDS/pseudogene	50431	51471	1040	+	IS110 family transposase		WP_012606173.1	incomplete; partial on complete genome; missing stop	0	0	0	0	0	0			0	1	0	0	apaJS279_00039	50431	51666	+	hypothetical protein
42	CP025571.83	C0Z11_00200	CDS	51641	52414	773	-	MFS transporter		PF07690.14		0	0	0	0	0	0			0	1	0	0	apaJS279_00040	51641	52387	-	putative transport protein HsrA		hsrA
43	CP025571.85	C0Z11_00205	CDS	52506	53129	623	+	TetR family transcriptional regulator		WP_003889354.1		0	0	0	0	0	0			0	1	0	0	apaJS279_00041	52506	53129	+	putative HTH-type transcriptional regulator
44	CP025571.87	C0Z11_00210	CDS	53876	54337	461	+	TetR family transcriptional regulator		WP_006214762.1		0	0	0	0	0	0			0	1	0	0	apaJS279_00042	53759	54337	+	HTH-type transcriptional regulator RcdA		rcdA_1
45	CP025571.89	C0Z11_00215	CDS/pseudogene	54360	55872	1512	+	MFS transporter		WP_017489777.1	frameshifted	0	0	0	0	0	0			0	1	0	0	apaJS279_00043	54515	54805	-	hypothetical protein
46	CP025571.91	C0Z11_00220	CDS	55905	57314	1409	-	carboxylesterase/lipase family protein		PF00135.26		0	0	0	0	0	0			0	1	0	0	apaJS279_00045	55905	57254	-	Para-nitrobenzyl esterase	3.1.1.-	pnbA
47	CP025571.93	C0Z11_00225	CDS	57332	58516	1184	-	pyridoxal phosphate-dependent aminotransferase		WP_015544289.1		0	0	0	0	0	0			1	0	0	0	apaJS279_00046	57332	58516	-	Aspartate aminotransferase	2.6.1.1
48	CP025571.95	C0Z11_00230	CDS	58655	59065	410	-	tautomerase family protein		WP_017887098.1		0	0	0	0	0	0			1	0	0	0	apaJS279_00047	58655	59065	-	hypothetical protein
49	CP025571.97	C0Z11_00235	CDS	59648	60085	437	+	PTS mannose transporter subunit IID		WP_008732282.1		0	0	0	0	0	0			1	0	0	0	apaJS279_00048	59648	60085	+	PTS system fructose-specific EIIA component	2.7.1.202	levD
50	CP025571.99	C0Z11_00240	CDS	60085	60576	491	+	PTS mannose/fructose/sorbose transporter subunit IIB		WP_010023726.1		0	0	0	0	0	0			1	0	0	0	apaJS279_00049	60085	60576	+	PTS system mannose-specific EIIAB component	2.7.1.191	manX
51	CP025571.101	C0Z11_00245	CDS	60593	61408	815	+	PTS mannose/fructose/sorbose transporter subunit IIC		WP_015770478.1	catalyzes the phosphorylation of incoming sugar substrates concomitant with their translocation across the cell membrane; the IIC domain forms the PTS system translocation channel and contains the specific substrate-binding site	0	0	0	0	0	0			1	0	0	0	apaJS279_00050	60593	61408	+	PTS system sorbose-specific EIIC component		sorC
52	CP025571.103	C0Z11_00250	CDS	61420	62277	857	+	PTS mannose transporter subunit IID		WP_009407764.1	hosphoenolpyruvate-dependent sugar phosphotransferase system catalyzes the phosphorylation of incoming sugar substrates concomitant with their translocation across the cell membrane; IID with IIC forms the translocation channel	0	0	0	0	0	0			1	0	0	0	apaJS279_00051	61420	62277	+	PTS system mannose-specific EIID component		manZ
53	CP025571.105	C0Z11_00255	CDS	62371	63303	932	+	HAD family phosphatase		PF08282.10		0	0	0	0	0	0			1	0	0	0	apaJS279_00052	62530	63303	+	5-amino-6-(5-phospho-D-ribitylamino)uracil phosphatase YwtE	3.1.3.-	ywtE
54	CP025571.107	C0Z11_00260	CDS	63300	63746	446	+	hypothetical protein				0	0	0	0	0	0			1	0	0	0	apaJS279_00053	63300	63746	+	hypothetical protein
55	CP025571.109	C0Z11_00265	CDS	63750	64778	1028	+	LacI family transcriptional regulator		WP_009776548.1		0	0	0	0	0	0			1	0	0	0	apaJS279_00054	63750	64778	+	HTH-type transcriptional regulator DegA		degA_1
56	CP025571.111	C0Z11_00270	CDS	64811	65536	725	-	hypothetical protein				0	0	0	0	0	0			1	0	0	0	apaJS279_00055	64811	65536	-	hypothetical protein
57	CP025571.113	C0Z11_00275	CDS	65533	66459	926	-	ABC transporter ATP-binding protein		WP_015068870.1		0	0	0	0	0	0			1	0	0	0	apaJS279_00056	65533	66459	-	ABC transporter ATP-binding protein YtrB		ytrB
58	CP025571.115	C0Z11_00280	CDS	66475	66861	386	-	GntR family transcriptional regulator		WP_016336380.1		0	0	0	0	0	0			1	0	0	0	apaJS279_00057	66475	66861	-	HTH-type transcriptional repressor YtrA		ytrA_1
59	CP025571.117	C0Z11_00285	CDS	66991	68052	1061	-	lipoate--protein ligase family protein		WP_014009321.1		0	0	0	0	0	0			1	0	0	0	apaJS279_00058	66991	68052	-	Lipoate--protein ligase 1	6.3.1.20
60	CP025571.119	C0Z11_00290	CDS	68311	70506	2195	+	amino acid ABC transporter permease		WP_015068875.1		0	0	0	0	0	0			1	0	0	0	apaJS279_00059	68311	70506	+	Glutamine transport system permease protein GlnP		glnP
61	CP025571.121	C0Z11_00295	CDS	70503	71252	749	+	amino acid ABC transporter ATP-binding protein		WP_015068876.1		0	0	0	0	0	0			1	0	0	0	apaJS279_00060	70503	71252	+	Arginine transport ATP-binding protein ArtM		artM
62	CP025571.123	C0Z11_00300	CDS	71558	72637	1079	+	histidinol-phosphate transaminase	hisC	WP_016666623.1		0	0	0	0	0	0			1	0	0	0	apaJS279_00061	71558	72637	+	Putative phenylalanine aminotransferase	2.6.1.-	pat
63	CP025571.125	C0Z11_00305	CDS	72699	73580	881	-	patatin family protein		WP_015068878.1		0	0	0	0	0	0			1	0	0	0	apaJS279_00062	72699	73580	-	hypothetical protein
64	CP025571.127	C0Z11_00310	CDS	73975	75378	1403	+	carbohydrate ABC transporter, N-acetylglucosamine/diacetylchitobiose-binding protein	ngcE	WP_015068879.1		0	0	0	0	0	0			0	0	0	1	apaJS279_00063	73975	75378	+	hypothetical protein
65	CP025571.129	C0Z11_00315	CDS	75512	76534	1022	+	sugar ABC transporter permease		WP_009774757.1		0	0	0	0	0	0			0	0	0	1	apaJS279_00064	75512	76534	+	Lactose transport system permease protein LacF		lacF_1
66	CP025571.131	C0Z11_00320	CDS	76531	77424	893	+	carbohydrate ABC transporter permease		WP_008363358.1		0	0	0	0	0	0			1	0	0	0	apaJS279_00065	76531	77424	+	Trehalose transport system permease protein SugB		sugB_1
67	CP025571.133	C0Z11_00325	CDS	77645	78298	653	-	precorrin-8X methylmutase		WP_015588638.1	Cobalamin biosynthesis	0	0	0	0	0	0			1	0	0	0	apaJS279_00066	77645	78298	-	Precorrin-8X methylmutase	5.4.99.61	cobH
68	CP025571.135	C0Z11_00330	CDS	78699	79406	707	+	energy-coupling factor ABC transporter permease		WP_002528885.1	Cobalamin biosynthesis	0	0	0	0	0	0			1	0	0	0	apaJS279_00067	78699	79406	+	Cobalt transport protein CbiM		cbiM
69	CP025571.137	C0Z11_00335	CDS	79399	79896	497	+	energy-coupling factor ABC transporter substrate-binding protein		WP_015069637.1	Cobalamin biosynthesis	0	0	0	0	0	0			0	1	0	0	apaJS279_00068	79399	79896	+	Cobalt transport protein CbiN		cbiN
70	CP025571.139	C0Z11_00340	CDS	79893	80696	803	+	cobalt ECF transporter T component CbiQ	cbiQ	WP_015069638.1	Cobalamin biosynthesis	0	0	0	0	0	0			1	0	0	0	apaJS279_00069	79893	80696	+	Cobalt transport protein CbiQ		cbiQ
71	CP025571.141	C0Z11_00345	CDS	80693	81535	842	+	cobalt ABC transporter ATP-binding protein		WP_004810733.1	Cobalamin biosynthesis	0	0	0	0	0	0			1	0	0	0	apaJS279_00070	80693	81535	+	Energy-coupling factor transporter ATP-binding protein EcfA3	3.6.3.-	ecfA3
72	CP025571.143	C0Z11_00350	CDS	81563	82150	587	-	precorrin-6Y C5,15-methyltransferase (decarboxylating) subunit CbiT	cbiT	WP_002543566.1	Cobalamin biosynthesis	0	0	0	0	0	0			1	0	0	0	apaJS279_00071	81563	82150	-	Precorrin-6Y C(5,15)-methyltransferase [decarboxylating]	2.1.1.132	cobL
73	CP025571.144		sequence_feature	82281	82358	77	+	Cobalamin riboswitch		RF00174	cobalamin riboswitch; Derived by automated computational analysis using gene prediction method: cmsearch.	0	0	0	0	0	0			0	0	0	0
74	CP025571.146	C0Z11_00355	CDS	82432	83046	614	+	cob(I)yrinic acid a,c-diamide adenosyltransferase	cobO	WP_015069641.1	Cobalamin biosynthesis	0	0	0	0	0	0			1	0	0	0	apaJS279_00072	82432	83046	+	Cob(I)yrinic acid a,c-diamide adenosyltransferase	2.5.1.17	btuR
75	CP025571.148	C0Z11_00360	CDS	83064	85757	2693	+	cobyrinate a,c-diamide synthase		WP_002513169.1	Cobalamin biosynthesis	0	0	0	0	0	0			1	0	0	0	apaJS279_00073	83040	85757	+	Hydrogenobyrinate a,c-diamide synthase	6.3.5.9	cobB_1
76	CP025571.150	C0Z11_00365	CDS	85754	86545	791	+	uroporphyrinogen-III C-methyltransferase	cobA	WP_015069643.1	Cobalamin biosynthesis	0	0	0	0	0	0			1	0	0	0	apaJS279_00074	85754	86545	+	Siroheme synthase		cysG
77	CP025571.152	C0Z11_00370	CDS	86651	87388	737	-	cobalt-precorrin-6A reductase		WP_015583215.1	Cobalamin biosynthesis	0	0	0	0	0	0			1	0	0	0	apaJS279_00075	86651	87397	-	Precorrin-6A reductase	1.3.1.54	cobK
78	CP025571.153		sequence_feature	87395	87589	194	+	Cobalamin riboswitch		RF00174	cobalamin riboswitch; Derived by automated computational analysis using gene prediction method: cmsearch.	0	0	0	0	0	0			0	0	0	0
79	CP025571.155	C0Z11_00375	CDS	87700	88860	1160	+	nicotinate-nucleotide--dimethylbenzimidazole phosphoribosyltransferase	cobT	WP_015069645.1	Cobalamin biosynthesis	0	0	0	0	0	0			1	0	0	0	apaJS279_00076	87700	88860	+	Nicotinate-nucleotide--dimethylbenzimidazole phosphoribosyltransferase	2.4.2.21	cobT
80	CP025571.157	C0Z11_00380	CDS	88857	89426	569	+	bifunctional adenosylcobinamide kinase/adenosylcobinamide-phosphate guanylyltransferase		WP_016669632.1	Cobalamin biosynthesis	0	0	0	0	0	0			1	0	0	0	apaJS279_00077	88857	89426	+	Bifunctional adenosylcobalamin biosynthesis protein CobP	2.7.1.156	cobP
81	CP025571.159	C0Z11_00385	CDS	89423	90268	845	+	adenosylcobinamide-GDP ribazoletransferase		WP_014598424.1	Cobalamin biosynthesis	0	0	0	0	0	0			1	0	0	0	apaJS279_00078	89423	90268	+	Adenosylcobinamide-GDP ribazoletransferase	2.7.8.26	cobS
82	CP025571.161	C0Z11_00390	CDS	90354	91094	740	+	cobalamin-binding protein		WP_002521204.1	Cobalamin biosynthesis	0	0	0	0	0	0			1	0	0	0	apaJS279_00079	90321	91094	+	Vitamin B12-binding protein		btuF
83	CP025571.163	C0Z11_00395	tRNA	91183	91258	75	+	tRNA-Thr				0	0	0	0	0	0			0	0	1	0	apaJS279_00080	91183	91258	+	tRNA-Thr(tgt)
84	CP025571.165	C0Z11_00400	CDS	91469	91876	407	-	hypothetical protein				0	0	0	0	0	0			1	0	0	0	apaJS279_00081	91653	92018	+	hypothetical protein
85	CP025571.167	C0Z11_00405	CDS	92055	92519	464	-	S-ribosylhomocysteine lyase		WP_015583212.1		0	0	0	0	0	0			1	0	0	0	apaJS279_00082	92055	92519	-	S-ribosylhomocysteine lyase	4.4.1.21	luxS
86	CP025571.169	C0Z11_00410	CDS	92527	93246	719	-	hypothetical protein				0	0	0	0	0	0			0	0	1	0	apaJS279_00083	92527	93246	-	hypothetical protein
87	CP025571.171	C0Z11_00415	CDS	93257	94147	890	-	hypothetical protein				0	0	0	0	0	0			1	0	0	0	apaJS279_00084	93257	94147	-	hypothetical protein
88	CP025571.173	C0Z11_00420	CDS	94144	95178	1034	-	ABC transporter ATP-binding protein		WP_013428048.1		0	0	0	0	0	0			1	0	0	0	apaJS279_00085	94144	95025	-	putative ABC transporter ATP-binding protein YxlF	3.6.3.-	yxlF_1
89	CP025571.175	C0Z11_00425	CDS	95022	95837	815	-	hypothetical protein		PF13490.4		0	0	0	0	0	0			1	0	0	0	apaJS279_00086	95022	95837	-	hypothetical protein
90	CP025571.177	C0Z11_00430	CDS	95834	96388	554	-	RNA polymerase sigma factor		WP_014740391.1		0	0	0	0	0	0			1	0	0	0	apaJS279_00087	95834	96388	-	ECF RNA polymerase sigma factor SigM		sigM_1
91	CP025571.179	C0Z11_00435	CDS	96482	97684	1202	-	mannose-6-phosphate isomerase, class I	manA	WP_002516659.1		0	0	0	0	0	0			1	0	0	0	apaJS279_00088	96482	97684	-	Mannose-6-phosphate isomerase	5.3.1.8	manA_2
92	CP025571.181	C0Z11_00440	CDS	97683	98081	398	+	DUF3263 domain-containing protein		WP_002513187.1		0	0	0	0	0	0			1	0	0	0	apaJS279_00089	97770	98081	+	hypothetical protein
93	CP025571.183	C0Z11_00445	CDS	98152	99072	920	-	ATP-binding protein		WP_009748510.1		0	0	0	0	0	0			1	0	0	0	apaJS279_00090	98152	99072	-	ATP-dependent zinc metalloprotease FtsH	3.4.24.-	ftsH_1
94	CP025571.185	C0Z11_00450	CDS	99785	100855	1070	-	hypothetical protein				0	0	0	0	0	0			1	0	0	0	apaJS279_00091	99785	100855	-	Beta-barrel assembly-enhancing protease	3.4.-.-	bepA
95	CP025571.187	C0Z11_00455	CDS/pseudogene	101049	101272	223	+	hypothetical protein		WP_002513188.1	frameshifted; incomplete; partial on complete genome; missing stop	0	0	0	0	0	0			0	0	0	0
96	CP025571.189	C0Z11_00460	CDS	101354	102994	1640	+	chaperonin GroEL	groL	WP_002516697.1		0	0	0	0	0	0			1	0	0	0	apaJS279_00092	101354	102994	+	60 kDa chaperonin 2		groL2
97	CP025571.191	C0Z11_00465	CDS	103225	104271	1046	+	aspartate carbamoyltransferase		WP_015072005.1	Catalyzes the conversion of carbamoyl phosphate and l-aspartate to yield orthophosphate and n-carbamoyl-l-aspartate	0	0	0	0	0	0			1	0	0	0	apaJS279_00093	103225	104271	+	Aspartate carbamoyltransferase	2.1.3.2	pyrB
98	CP025571.193	C0Z11_00470	CDS	104536	105891	1355	-	aminopeptidase		WP_015071998.1		0	0	0	0	0	0			1	0	0	0	apaJS279_00095	104536	105891	-		3.4.22.40	pepC
99	CP025571.195	C0Z11_00475	CDS	106170	106853	683	+	suppressor of fused protein		WP_015071996.1		0	0	0	0	0	0			1	0	0	0	apaJS279_00096	106170	106853	+	Aminopeptidase C		yqcF
100	CP025571.197	C0Z11_00480	CDS	106986	108737	1751	-	phosphomethylpyrimidine synthase ThiC		WP_006552237.1		0	0	0	0	0	0			0	0	1	0	apaJS279_00097	106986	108794	-	Antitoxin YqcF	4.1.99.17	thiC
101	CP025571.198		sequence_feature	108794	108901	107	-	TPP riboswitch		RF00059	TPP riboswitch; Derived by automated computational analysis using gene prediction method: cmsearch.	0	0	0	0	0	0			0	0	0	0					Phosphomethylpyrimidine synthase
102	CP025571.200	C0Z11_00485	CDS	109067	110473	1406	-	class II fumarate hydratase	fumC	WP_002515745.1		0	0	0	0	0	0			1	0	0	0	apaJS279_00098	109067	110473	-	Fumarate hydratase class II	4.2.1.2	fumC
103	CP025571.202	C0Z11_00490	CDS/pseudogene	110846	110941	95	-	protein TolA		WP_014143344.1	incomplete; partial on complete genome; missing start and stop	0	0	0	0	0	0			0	0	0	1	apaJS279_00099	110523	111353	-	hypothetical protein
104	CP025571.204	C0Z11_00495	CDS/pseudogene	111416	112716	1300	-	chloride channel protein		WP_016666668.1	frameshifted	0	0	0	0	0	0			1	0	0	0	apaJS279_00100	111433	112716	-	H(+)/Cl(-) exchange transporter ClcA		clcA_1
105	CP025571.206	C0Z11_00500	CDS	112983	113555	572	+	hypothetical protein		WP_002528444.1		0	0	0	0	0	0			1	0	0	0	apaJS279_00101	112812	113555	+	hypothetical protein
106	CP025571.208	C0Z11_00505	CDS	113942	114466	524	+	flagellar biosynthesis protein FlgA		WP_014172388.1		0	0	0	0	0	0			1	0	0	0	apaJS279_00102	113846	114466	+	hypothetical protein
107	CP025571.210	C0Z11_00510	CDS/pseudogene	114466	114714	248	+	hypothetical protein		WP_015068892.1	incomplete; partial on complete genome; missing stop	0	0	0	0	0	0			1	0	0	0	apaJS279_00103	114466	115476	+	hypothetical protein
108	CP025571.212	C0Z11_00515	CDS	115803	117161	1358	+	CpaF family protein		WP_016454918.1		0	0	0	0	0	0			1	0	0	0	apaJS279_00104	115473	117161	+	Putative conjugal transfer protein
109	CP025571.214	C0Z11_00520	CDS	117152	118102	950	+	hypothetical protein		WP_015068894.1		0	0	0	0	0	0			1	0	0	0	apaJS279_00105	117152	118102	+	hypothetical protein
110	CP025571.216	C0Z11_00525	CDS	118155	119057	902	+	hypothetical protein		WP_015068895.1		0	0	0	0	0	0			1	0	0	0	apaJS279_00106	118095	119057	+	hypothetical protein
111	CP025571.218	C0Z11_00530	CDS	119184	119411	227	+	hypothetical protein		WP_002550924.1		0	0	0	0	0	0			1	0	0	0	apaJS279_00107	119184	119411	+	hypothetical protein
112	CP025571.220	C0Z11_00535	CDS	119465	119776	311	+	hypothetical protein		WP_002550147.1		0	0	0	0	0	0			1	0	0	0	apaJS279_00108	119450	119776	+	hypothetical protein
113	CP025571.222	C0Z11_00540	CDS	119881	120264	383	+	hypothetical protein		WP_002528452.1		0	0	0	0	0	0			1	0	0	0	apaJS279_00109	119779	120264	+	hypothetical protein
114	CP025571.224	C0Z11_00545	CDS	120261	123584	3323	+	LysM peptidoglycan-binding domain-containing protein		PF01476.18, WP_007434297.1		0	0	0	0	0	0			1	0	0	0	apaJS279_00110	120261	123584	+	hypothetical protein
115	CP025571.226	C0Z11_00550	CDS	123809	125290	1481	+	methylmalonate-semialdehyde dehydrogenase (CoA acylating)	mmsA	WP_005710693.1		0	0	0	0	0	0			1	0	0	0	apaJS279_00111	123809	125290	+	Methylmalonate semialdehyde dehydrogenase [acylating]	1.2.1.27	iolA
116	CP025571.228	C0Z11_00555	CDS	125862	126833	971	-	ketopantoate reductase family protein		WP_015068902.1		0	0	0	0	0	0			1	0	0	0	apaJS279_00112	125862	126833	-	2-dehydropantoate 2-reductase	1.1.1.169	panE
117	CP025571.230	C0Z11_00560	CDS	127187	128506	1319	-	MFS transporter		WP_015068903.1		0	0	0	0	0	0			1	0	0	0	apaJS279_00113	127187	128506	-	putative MFS-type transporter
118	CP025571.232	C0Z11_00565	CDS	128535	129419	884	+	fructose bisphosphate aldolase		WP_005510124.1		0	0	0	0	0	0			1	0	0	0	apaJS279_00114	128667	129419	+	Fructose-bisphosphate aldolase class 1	4.1.2.13	fda_1
119	CP025571.234	C0Z11_00570	CDS	129498	130112	614	-	DNA-binding response regulator		WP_009749174.1		0	0	0	0	0	0			1	0	0	0	apaJS279_00115	129498	130112	-	Transcriptional regulatory protein DesR		desR_1
120	CP025571.236	C0Z11_00575	CDS	130128	131486	1358	-	two-component sensor histidine kinase		PF07730.11		0	0	0	0	0	0			1	0	0	0	apaJS279_00116	130128	131378	-	Sensor histidine kinase DesK	2.7.13.3	desK_1
121	CP025571.238	C0Z11_00580	CDS	131423	132199	776	-	ABC transporter permease		WP_010613572.1		0	0	0	0	0	0			1	0	0	0	apaJS279_00117	131423	132199	-	hypothetical protein
122	CP025571.240	C0Z11_00585	CDS	132196	133179	983	-	ABC transporter ATP-binding protein		WP_009407201.1		0	0	0	0	0	0			1	0	0	0	apaJS279_00118	132196	133179	-	Daunorubicin/doxorubicin resistance ATP-binding protein DrrA	3.6.3.-	drrA_1
123	CP025571.242	C0Z11_00590	CDS	133330	135027	1697	+	formate--tetrahydrofolate ligase		WP_002533964.1		0	0	0	0	0	0			1	0	0	0	apaJS279_00119	133330	135027	+	Formate--tetrahydrofolate ligase	6.3.4.3	fhs
124	CP025571.244	C0Z11_00595	CDS	135057	135452	395	+	hypothetical protein		WP_015068909.1		0	0	0	0	0	0			1	0	0	0	apaJS279_00120	135057	135452	+	hypothetical protein
125	CP025571.246	C0Z11_00600	CDS	135477	135965	488	-	hypothetical protein				0	0	0	0	0	0			1	0	0	0	apaJS279_00121	135477	135992	-	hypothetical protein
126	CP025571.248	C0Z11_00605	CDS	136015	136695	680	-	hypothetical protein				0	0	0	0	0	0			1	0	0	0	apaJS279_00122	136015	136695	-	hypothetical protein
127	CP025571.250	C0Z11_00610	CDS	136897	139401	2504	-	ABC transporter substrate-binding protein		PF02687.19,HMM:PF12704.5		0	0	0	0	0	0			1	0	0	0	apaJS279_00123	136897	139401	-	ABC transporter permease YtrF		ytrF_2
128	CP025571.252	C0Z11_00615	CDS	139401	140336	935	-	ABC transporter		WP_015068913.1		0	0	0	0	0	0			1	0	0	0	apaJS279_00124	139401	140336	-	Bacitracin export ATP-binding protein BceA		bceA_1
129	CP025571.254	C0Z11_00620	CDS	140486	141142	656	-	DNA-binding response regulator		WP_016666646.1		0	0	0	0	0	0			1	0	0	0	apaJS279_00125	140486	141142	-	Transcriptional regulatory protein LiaR		liaR_1
130	CP025571.256	C0Z11_00625	CDS	141184	142563	1379	-	sensor histidine kinase		WP_002515816.1		0	0	0	0	0	0			1	0	0	0	apaJS279_00126	141184	142542	-	Sensor histidine kinase DesK	2.7.13.3	desK_2
131	CP025571.258	C0Z11_00630	CDS	142672	143661	989	+	UDP-glucose 4-epimerase GalE	galE	WP_015583494.1		0	0	0	0	0	0			1	0	0	0	apaJS279_00127	142672	143661	+	UDP-glucose 4-epimerase	5.1.3.2	galE
132	CP025571.260	C0Z11_00635	CDS	143901	144593	692	+	HAD family hydrolase		WP_008376175.1		0	0	0	0	0	0			1	0	0	0	apaJS279_00129	143901	144593	+	Phosphonoacetaldehyde hydrolase	3.11.1.1	phnX
133	CP025571.262	C0Z11_00640	CDS	144599	145231	632	-	TetR/AcrR family transcriptional regulator		PF00440.21		0	0	0	0	0	0			1	0	0	0	apaJS279_00130	144599	145231	-	HTH-type transcriptional regulator MtrR		mtrR
134	CP025571.264	C0Z11_00645	CDS	145431	148238	2807	+	transporter		WP_015068962.1		0	0	0	0	0	0			1	0	0	0	apaJS279_00131	145431	148238	+	Membrane protein YdfJ		ydfJ
135	CP025571.266	C0Z11_00650	CDS	148238	150790	2552	+	hypothetical protein		TIGR03061		0	0	0	0	0	0			1	0	0	0	apaJS279_00132	148238	150790	+	Chromosome partition protein Smc		smc_1
136	CP025571.268	C0Z11_00655	CDS	150783	151961	1178	-	Na+/H+ antiporter NhaA	nhaA	WP_015068972.1		0	0	0	0	0	0			1	0	0	0	apaJS279_00133	150783	151961	-	Na(+)/H(+) antiporter NhaA		nhaA_1
137	CP025571.270	C0Z11_00660	CDS	152062	153786	1724	+	NAD-dependent malic enzyme		WP_015068977.1	malic enzyme; oxaloacetate-decarboxylating; NAD-dependent; catalyzes the formation of pyruvate form malate	0	0	0	0	0	0			1	0	0	0	apaJS279_00134	152062	153786	+	putative NAD-dependent malic enzyme 2	1.1.1.38	maeA_1
138	CP025571.272	C0Z11_00665	CDS	153794	154900	1106	-	HlyC/CorC family transporter		WP_015069193.1		0	0	0	0	0	0			1	0	0	0	apaJS279_00135	153794	154900	-	hypothetical protein
139	CP025571.274	C0Z11_00670	CDS	154897	156210	1313	-	HlyC/CorC family transporter		WP_009647558.1		0	0	0	0	0	0			1	0	0	0	apaJS279_00136	154897	156228	-	Magnesium and cobalt efflux protein CorC		corC_1
140	CP025571.276	C0Z11_00675	CDS	156472	156807	335	+	hypothetical protein				0	0	0	0	0	0			1	0	0	0	apaJS279_00137	156502	156807	+	hypothetical protein
141	CP025571.278	C0Z11_00680	CDS	156853	157170	317	+	hypothetical protein				0	0	0	0	0	0			1	0	0	0	apaJS279_00138	156853	157170	+	hypothetical protein
142	CP025571.280	C0Z11_00685	CDS	157285	157560	275	-	acylphosphatase		WP_014013187.1	catalyzes the hydrolysis of acylphosphate	0	0	0	0	0	0			1	0	0	0	apaJS279_00139	157285	157560	-	Acylphosphatase	3.6.1.7	acyP
143	CP025571.282	C0Z11_00690	CDS	157557	158519	962	-	hypothetical protein		WP_015072023.1		0	0	0	0	0	0			1	0	0	0	apaJS279_00140	157557	158501	-	hypothetical protein
144	CP025571.284	C0Z11_00695	CDS	159617	161791	2174	-	CoA-binding protein		PF13549.4,HMM:PF13607.4		0	0	0	0	0	0			1	0	0	0	apaJS279_00141	159617	161776	-	Succinate--CoA ligase [ADP-forming] subunit alpha	6.2.1.5	sucD_1
145	CP025571.286	C0Z11_00700	CDS	162138	163562	1424	+	phosphonomutase		WP_015068987.1		0	0	0	0	0	0			1	0	0	0	apaJS279_00142	162138	163562	+	Phosphoglucomutase	5.4.2.2	pgcA
146	CP025571.288	C0Z11_00705	CDS	163619	164989	1370	-	ABC transporter permease		WP_015068988.1		0	0	0	0	0	0			1	0	0	0	apaJS279_00143	163619	165055	-	hypothetical protein
147	CP025571.290	C0Z11_00710	CDS	165052	165825	773	-	ABC transporter ATP-binding protein		WP_018172468.1		0	0	0	0	0	0			1	0	0	0	apaJS279_00144	165052	165825	-	Bacitracin export ATP-binding protein BceA		bceA_2
148	CP025571.292	C0Z11_00715	CDS	165932	167395	1463	+	NAD-dependent succinate-semialdehyde dehydrogenase		WP_018777331.1		0	0	0	0	0	0			1	0	0	0	apaJS279_00145	165923	167395	+	Succinate-semialdehyde dehydrogenase	1.2.1.16	sad
149	CP025571.294	C0Z11_00720	CDS	167437	167637	200	-	hypothetical protein				0	0	0	0	0	0			0	0	0	0
150	CP025571.296	C0Z11_00725	CDS	167739	168869	1130	+	6-phosphofructokinase		WP_008598546.1		0	0	0	0	0	0			1	0	0	0	apaJS279_00146	167739	168869	+	ATP-dependent 6-phosphofructokinase 2	2.7.1.11	pfkA2
151	CP025571.298	C0Z11_00730	CDS	168881	169504	623	-	ArsR family transcriptional regulator		WP_015068998.1		0	0	0	0	0	0			1	0	0	0	apaJS279_00147	168881	169504	-	hypothetical protein
152	CP025571.300	C0Z11_00735	CDS	169501	172290	2789	-	nitrite reductase		WP_015068999.1		0	0	0	0	0	0			1	0	0	0	apaJS279_00148	169501	172290	-	Copper-containing nitrite reductase	1.7.2.1	aniA
153	CP025571.302	C0Z11_00740	CDS	172283	173320	1037	-	hypothetical protein		WP_002529288.1		0	0	0	0	0	0			1	0	0	0	apaJS279_00149	172283	173353	-	hypothetical protein
154	CP025571.304	C0Z11_00745	CDS	173578	174108	530	+	DNA starvation/stationary phase protection protein		WP_015069006.1		0	0	0	0	0	0			1	0	0	0	apaJS279_00150	173578	174108	+	DNA protection during starvation protein 1	1.16.-.-	dps1
155	CP025571.306	C0Z11_00750	CDS	174200	174490	290	-	N-acetyltransferase		WP_015069012.1		0	0	0	0	0	0			1	0	0	0	apaJS279_00151	174200	174490	-	hypothetical protein
156	CP025571.308	C0Z11_00755	CDS	174558	175691	1133	-	PDZ domain-containing protein		PF00089.24,HMM:PF13180.4		0	0	0	0	0	0			1	0	0	0	apaJS279_00152	174558	175691	-	Periplasmic pH-dependent serine endoprotease DegQ	3.4.21.107	degQ
157	CP025571.310	C0Z11_00760	CDS	175735	176286	551	-	hypothetical protein		WP_019179222.1		0	0	0	0	0	0			1	0	0	0	apaJS279_00153	175735	176286	-	hypothetical protein
158	CP025571.312	C0Z11_00765	CDS	176453	177823	1370	-	DUF2252 domain-containing protein		WP_017829625.1		0	0	0	0	0	0			1	0	0	0	apaJS279_00154	176453	177823	-	hypothetical protein
159	CP025571.314	C0Z11_00770	CDS	177976	178353	377	+	hypothetical protein		WP_012866523.1		0	0	0	0	0	0			1	0	0	0	apaJS279_00155	177976	178353	+	hypothetical protein
160	CP025571.316	C0Z11_00775	CDS	178363	179031	668	-	phosphatase		PF13419.4		0	0	0	0	0	0			1	0	0	0	apaJS279_00156	178363	179031	-	Sugar phosphatase YfbT	3.1.3.23	yfbT_1
161	CP025571.318	C0Z11_00780	CDS	179286	179678	392	+	DUF393 domain-containing protein		PF04134.10		0	0	0	0	0	0			1	0	0	0	apaJS279_00157	179286	179678	+	hypothetical protein
162	CP025571.320	C0Z11_00785	CDS	179680	179952	272	-	hypothetical protein		WP_015071878.1		0	0	0	0	0	0			1	0	0	0	apaJS279_00158	179680	179952	-	hypothetical protein
163	CP025571.322	C0Z11_00790	CDS	179997	181202	1205	-	serine protease		WP_015071876.1		0	0	0	0	0	0			1	0	0	0	apaJS279_00159	179997	181202	-	Serine protease	3.4.21.-
164	CP025571.324	C0Z11_00795	CDS	181362	181976	614	+	isopentenyl-diphosphate Delta-isomerase		WP_015071875.1		0	0	0	0	0	0			1	0	0	0	apaJS279_00160	181362	181976	+	Isopentenyl-diphosphate Delta-isomerase	5.3.3.2	idi
165	CP025571.326	C0Z11_00800	CDS	181985	183382	1397	-	YibE/F family protein		WP_015071874.1		0	0	0	0	0	0			1	0	0	0	apaJS279_00161	181985	183382	-	hypothetical protein
166	CP025571.328	C0Z11_00805	CDS	183379	184761	1382	-	sensor histidine kinase		WP_002528123.1		0	0	0	0	0	0			1	0	0	0	apaJS279_00162	183379	184815	-	Signal transduction histidine-protein kinase/phosphatase MprB	2.7.13.3	mprB
167	CP025571.330	C0Z11_00810	CDS	184812	185522	710	-	DNA-binding response regulator		WP_002514539.1		0	0	0	0	0	0			1	0	0	0	apaJS279_00163	184812	185522	-	Response regulator MprA		mprA_1
168	CP025571.332	C0Z11_00815	CDS	185536	186420	884	-	peptidase S51				0	0	0	0	0	0			1	0	0	0	apaJS279_00164	185536	186420	-	hypothetical protein
169	CP025571.334	C0Z11_00820	CDS	186417	186902	485	-	low molecular weight phosphotyrosine protein phosphatase		WP_016666276.1		0	0	0	0	0	0			1	0	0	0	apaJS279_00165	186417	186902	-	putative low molecular weight protein-tyrosine-phosphatase	3.1.3.48	ptpA
170	CP025571.336	C0Z11_00825	CDS	187041	188906	1865	+	ABC transporter ATP-binding protein		WP_003930182.1		0	0	0	0	0	0			0	0	0	1	apaJS279_00166	187041	188906	+	Putative multidrug export ATP-binding/permease protein	3.6.3.-
171	CP025571.338	C0Z11_00830	CDS	188899	190746	1847	+	ABC transporter ATP-binding protein		WP_014817564.1		0	0	0	0	0	0			0	0	0	1	apaJS279_00167	188899	190746	+	putative ABC transporter ATP-binding protein
172	CP025571.340	C0Z11_00835	CDS	190725	192476	1751	+	alpha-amylase		WP_020017985.1		0	0	0	0	0	0			0	0	0	1	apaJS279_00168	190785	192476	+	Trehalose-6-phosphate hydrolase	3.2.1.93	treC
173	CP025571.342	C0Z11_00840	CDS	192482	192748	266	-	hypothetical protein				0	0	0	0	0	0			0	0	0	1	apaJS279_00169	192482	192748	-	hypothetical protein
174	CP025571.344	C0Z11_00845	CDS	192817	193560	743	+	MgtC/SapB family protein		WP_009741800.1		0	0	0	0	0	0			0	0	0	1	apaJS279_00170	192817	193560	+	hypothetical protein
175	CP025571.346	C0Z11_00850	CDS	193610	196045	2435	+	glycoside hydrolase		WP_016663123.1		0	0	0	0	0	0			0	0	0	1	apaJS279_00171	193610	196045	+	Oligosaccharide 4-alpha-D-glucosyltransferase	2.4.1.161
176	CP025571.348	C0Z11_00855	CDS/pseudogene	196168	196272	104	-	phosphohydrolase		WP_017822272.1	incomplete; partial on complete genome; missing start and stop	0	0	0	0	0	0			0	0	0	0
177	CP025571.350	C0Z11_00860	CDS	196454	196927	473	+	hypothetical protein				0	0	0	0	0	0			0	0	1	0	apaJS279_00172	196454	196927	+	hypothetical protein
178	CP025571.352	C0Z11_00865	CDS	196879	197274	395	+	hypothetical protein				0	0	0	0	0	0			1	0	0	0	apaJS279_00173	196879	197274	+	hypothetical protein
179	CP025571.354	C0Z11_00870	CDS	197379	198869	1490	+	hypothetical protein		PF08310.9, WP_005445988.1		0	0	0	0	0	0			0	0	1	0	apaJS279_00174	197379	198869	+	Lysozyme M1	3.2.1.17	acm
180	CP025571.356	C0Z11_00875	CDS	198920	199165	245	-	DUF664 domain-containing protein		WP_018331296.1		0	0	0	0	0	0			0	0	1	0	apaJS279_00175	198920	199165	-	hypothetical protein
181	CP025571.358	C0Z11_00880	CDS	199342	200838	1496	+	amino acid permease		WP_011559454.1		0	0	0	0	0	0			1	0	0	0	apaJS279_00176	199342	200838	+	Aromatic amino acid transport protein AroP		aroP_1
182	CP025571.360	C0Z11_00885	CDS	200864	202390	1526	-	hypothetical protein		PF08244.10		0	0	0	0	0	0			0	1	0	0	apaJS279_00177	200864	202390	-	Levanase	3.2.1.80	sacC
183	CP025571.362	C0Z11_00890	CDS	202514	203890	1376	-	DUF222 domain-containing protein		WP_015070925.1		0	0	0	0	0	0			1	0	0	0	apaJS279_00178	202514	203890	-	hypothetical protein
184	CP025571.364	C0Z11_00895	CDS	204033	206609	2576	-	glycoside hydrolase family 65 protein		WP_015071793.1		0	0	0	0	0	0			1	0	0	0	apaJS279_00179	204033	206609	-	Alpha,alpha-trehalose phosphorylase	2.4.1.64	treP_1
185	CP025571.366	C0Z11_00900	CDS	206663	207637	974	+	sodium:calcium antiporter		WP_012878812.1		0	0	0	0	0	0			1	0	0	0	apaJS279_00180	206663	207637	+	Inner membrane protein YrbG		yrbG
186	CP025571.368	C0Z11_00905	CDS	207695	209173	1478	+	glutamate--cysteine ligase		WP_005273644.1		0	0	0	0	0	0			1	0	0	0	apaJS279_00181	207695	209173	+	Glutamate--cysteine ligase	6.3.2.2	gshA
187	CP025571.370	C0Z11_00910	CDS	209212	210462	1250	-	radical SAM/SPASM domain-containing protein		WP_016666270.1		0	0	0	0	0	0			1	0	0	0	apaJS279_00182	209212	210462	-	Putative mycofactocin radical SAM maturase MftC	2.-.-.-	mftC
188	CP025571.372	C0Z11_00915	CDS	210784	211908	1124	+	pyruvate dehydrogenase (acetyl-transferring) E1 component subunit alpha		WP_002530735.1		0	0	0	0	0	0			1	0	0	0	apaJS279_00183	210703	211908	+	3-methyl-2-oxobutanoate dehydrogenase subunit alpha	1.2.4.4	bkdA
189	CP025571.374	C0Z11_00920	CDS	211905	212876	971	+	alpha-ketoacid dehydrogenase subunit beta		WP_014845456.1		0	0	0	0	0	0			1	0	0	0	apaJS279_00184	211905	212876	+	3-methyl-2-oxobutanoate dehydrogenase subunit beta	1.2.4.4	bkdB
190	CP025571.376	C0Z11_00925	CDS	212890	214377	1487	+	2-oxo acid dehydrogenase subunit E2		WP_002528107.1		0	0	0	0	0	0			1	0	0	0	apaJS279_00185	212890	214377	+	Dihydrolipoyllysine-residue acetyltransferase component of pyruvate dehydrogenase complex	2.3.1.12	pdhC
191	CP025571.378	C0Z11_00930	CDS	214406	215290	884	-	DUF4282 domain-containing protein		PF14110.4		0	0	0	0	0	0			1	0	0	0	apaJS279_00186	214406	215290	-	hypothetical protein
192	CP025571.380	C0Z11_00935	CDS	215352	216494	1142	-	alanine racemase	alr	WP_002543368.1		0	0	0	0	0	0			1	0	0	0	apaJS279_00187	215352	216494	-	Alanine racemase 1	5.1.1.1	alr1
193	CP025571.382	C0Z11_00940	CDS	216539	217219	680	-	hypothetical protein		WP_004809377.1		0	0	0	0	0	0			1	0	0	0	apaJS279_00188	216539	217219	-	hypothetical protein
194	CP025571.384	C0Z11_00945	CDS	217342	218154	812	+	leucyl/phenylalanyl-tRNA--protein transferase		WP_015071760.1		0	0	0	0	0	0			1	0	0	0	apaJS279_00189	217396	218154	+	Leucyl/phenylalanyl-tRNA--protein transferase	2.3.2.6	aat
195	CP025571.386	C0Z11_00950	CDS	218299	218547	248	+	hypothetical protein				0	0	0	0	0	0			0	0	0	1	apaJS279_00190	217965	218738	-	hypothetical protein
196	CP025571.388	C0Z11_00955	CDS	218879	219832	953	+	prephenate dehydratase		WP_004809749.1		0	0	0	0	0	0			1	0	0	0	apaJS279_00191	218879	219832	+	Prephenate dehydratase	4.2.1.51	pheA
197	CP025571.390	C0Z11_00960	CDS	219942	221213	1271	+	serine--tRNA ligase		WP_014845465.1		0	0	0	0	0	0			1	0	0	0	apaJS279_00192	219942	221213	+	Serine--tRNA ligase	6.1.1.11	serS
198	CP025571.392	C0Z11_00965	CDS	221227	222564	1337	+	DUF4921 domain-containing protein		WP_016666427.1		0	0	0	0	0	0			1	0	0	0	apaJS279_00193	221227	222564	+	hypothetical protein
199	CP025571.394	C0Z11_00970	CDS	222548	223954	1406	-	beta-glucosidase		WP_020017616.1		0	0	0	0	0	0			1	0	0	0	apaJS279_00194	222548	223954	-	Bifunctional beta-D-glucosidase/beta-D-fucosidase	3.2.1.21
200	CP025571.396	C0Z11_00975	CDS	223989	224783	794	-	HAD family phosphatase		WP_002549083.1		0	0	0	0	0	0			1	0	0	0	apaJS279_00195	223989	224783	-	5-amino-6-(5-phospho-D-ribitylamino)uracil phosphatase YitU	3.1.3.-	yitU
201	CP025571.398	C0Z11_00980	CDS	224840	225337	497	-	transcription factor WhiB		WP_015071748.1		0	0	0	0	0	0			1	0	0	0	apaJS279_00196	224840	225406	-	Transcriptional regulator WhiB		whiB_1
202	CP025571.400	C0Z11_00985	CDS	225707	227125	1418	-	argininosuccinate synthase		WP_015583649.1		0	0	0	0	0	0			0	0	1	0	apaJS279_00197	225707	227125	-	Argininosuccinate synthase	6.3.4.5	argG
203	CP025571.402	C0Z11_00990	CDS	227170	227670	500	-	hypothetical protein		WP_016666417.1		0	0	0	0	0	0			0	0	1	0	apaJS279_00198	227170	227670	-	hypothetical protein
204	CP025571.404	C0Z11_00995	tRNA	227727	227812	85	-	tRNA-Ser				0	0	0	0	0	0			0	0	0	0	apaJS279_00199	227728	227812	-	tRNA-Ser(tga)
205	CP025571.406	C0Z11_01000	CDS	227904	228905	1001	+	NAD(P)H-quinone oxidoreductase		WP_002522659.1		0	0	0	0	0	0			0	0	1	0	apaJS279_00200	227904	228905	+	2-haloacrylate reductase	1.3.1.103
206	CP025571.408	C0Z11_01005	CDS	229043	230245	1202	+	galactokinase	galK	WP_013770311.1		0	0	0	0	0	0			0	0	1	0	apaJS279_00201	229043	230245	+	Galactokinase	2.7.1.6	galK_1
207	CP025571.410	C0Z11_01010	CDS	230258	231334	1076	+	LacI family transcriptional regulator		WP_002518219.1		0	0	0	0	0	0			1	0	0	0	apaJS279_00202	230258	231334	+	Lactose operon repressor		lacI
208	CP025571.412	C0Z11_01015	CDS	231356	233116	1760	-	LytR family transcriptional regulator		WP_002528224.1		0	0	0	0	0	0			1	0	0	0	apaJS279_00203	231356	233320	-	Biofilm regulatory protein A		brpA
209	CP025571.414	C0Z11_01020	tRNA	233527	233620	93	+	tRNA-Ser				0	0	0	0	0	0			0	0	0	0	apaJS279_00204	233527	233620	+	tRNA-Ser(gct)
210	CP025571.416	C0Z11_01025	tRNA	233725	233797	72	+	tRNA-Arg				0	0	0	0	0	0			0	0	0	0	apaJS279_00205	233725	233798	+	tRNA-Arg(acg)
211	CP025571.418	C0Z11_01030	CDS	233849	234214	365	-	hypothetical protein				0	0	0	0	0	0			0	1	0	0	apaJS279_00206	233849	234214	-	hypothetical protein
212	CP025571.420	C0Z11_01035	CDS	234394	235113	719	+	glycerophosphodiester phosphodiesterase		WP_004809706.1		0	0	0	0	0	0			1	0	0	0	apaJS279_00207	234394	235113	+	Glycerophosphodiester phosphodiesterase	3.1.4.46	glpQ_1
213	CP025571.422	C0Z11_01040	CDS	235122	237158	2036	-	S9 family peptidase		WP_017200968.1		0	0	0	0	0	0			1	0	0	0	apaJS279_00208	235122	237158	-	Dipeptidyl-peptidase 5	3.4.14.-	dpp5
214	CP025571.424	C0Z11_01045	CDS	237188	239077	1889	-	1,4-alpha-glucan branching protein		WP_020490748.1		0	0	0	0	0	0			1	0	0	0	apaJS279_00209	237188	239077	-	1,4-alpha-glucan branching enzyme GlgB	2.4.1.18	glgB_1
215	CP025571.426	C0Z11_01050	CDS	239125	239646	521	+	hypothetical protein		WP_007401058.1		0	0	0	0	0	0			0	0	1	0	apaJS279_00210	239125	239646	+	hypothetical protein
216	CP025571.428	C0Z11_01055	CDS	239775	240629	854	-	acyl dehydratase		WP_002528215.1		0	0	0	0	0	0			0	0	1	0	apaJS279_00211	239775	240629	-	Mesaconyl-C(4)-CoA hydratase	4.2.1.153	meh
217	CP025571.430	C0Z11_01060	CDS	240613	241239	626	-	uracil phosphoribosyltransferase		WP_002534602.1		0	0	0	0	0	0			1	0	0	0	apaJS279_00212	240613	241239	-	Uracil phosphoribosyltransferase	2.4.2.9	upp
218	CP025571.432	C0Z11_01065	CDS	241420	242187	767	+	tRNA adenosine deaminase		WP_015071723.1		0	0	0	0	0	0			1	0	0	0	apaJS279_00213	241420	242187	+	hypothetical protein
219	CP025571.434	C0Z11_01070	CDS	242249	242716	467	+	nucleoside deaminase		WP_015071722.1		0	0	0	0	0	0			1	0	0	0	apaJS279_00214	242249	242716	+	tRNA-specific adenosine deaminase	3.5.4.33	tadA_1
220	CP025571.436	C0Z11_01075	CDS	242901	244220	1319	+	RfbX		WP_002550472.1		0	0	0	0	0	0			1	0	0	0	apaJS279_00215	242760	244220	+	hypothetical protein
221	CP025571.438	C0Z11_01080	tRNA	244298	244385	87	+	tRNA-Ser				0	0	0	0	0	0			0	0	1	0	apaJS279_00216	244298	244385	+	tRNA-Ser(cga)
222	CP025571.440	C0Z11_01085	CDS/pseudogene	244561	244734	173	+	antitoxin HicB		WP_016995734.1	incomplete; partial on complete genome; missing stop	0	0	0	0	0	0			0	0	1	0	apaJS279_00217	244561	244803	+	hypothetical protein
223	CP025571.442	C0Z11_01090	CDS	244818	245729	911	+	MarR family transcriptional regulator		WP_013422823.1		0	0	0	0	0	0			1	0	0	0	apaJS279_00218	244818	245729	+	hypothetical protein
224	CP025571.444	C0Z11_01095	CDS	245722	246660	938	-	hypothetical protein				0	0	0	0	0	0			0	1	0	0	apaJS279_00219	245722	246693	-	hypothetical protein
225	CP025571.446	C0Z11_01100	CDS	247028	247279	251	+	hypothetical protein				0	0	0	0	0	0			1	0	0	0	apaJS279_00220	247028	247279	+	hypothetical protein
226	CP025571.448	C0Z11_01105	CDS	247307	248827	1520	-	2', 3'-cyclic nucleotide 2'-phosphodiesterase		PF00144.22		0	0	0	0	0	0			1	0	0	0	apaJS279_00221	247307	248827	-	D-alanyl-D-alanine carboxypeptidase	3.4.16.4
227	CP025571.450	C0Z11_01110	CDS	249046	249963	917	-	glycine/betaine ABC transporter substrate-binding protein		WP_015071712.1		0	0	0	0	0	0			1	0	0	0	apaJS279_00222	249046	249978	-	Osmoprotectant-binding protein OsmX		osmX
228	CP025571.452	C0Z11_01115	CDS	250043	250738	695	-	ABC transporter permease		WP_015071711.1		0	0	0	0	0	0			1	0	0	0	apaJS279_00223	250043	250738	-	Glycine betaine/carnitine/choline transport system permease protein OpuCB		opuCB
229	CP025571.454	C0Z11_01120	CDS	250735	251385	650	-	ABC transporter permease		WP_006590634.1		0	0	0	0	0	0			1	0	0	0	apaJS279_00224	250735	251385	-	Osmoprotectant import permease protein OsmW		osmW
230	CP025571.456	C0Z11_01125	CDS	251382	252497	1115	-	proline/glycine betaine ABC transporter ATP-binding protein		WP_007927762.1		0	0	0	0	0	0			1	0	0	0	apaJS279_00225	251382	252497	-	Osmoprotectant import ATP-binding protein OsmV	3.6.3.-	osmV
231	CP025571.458	C0Z11_01130	CDS	252517	254025	1508	+	potassium/proton antiporter		WP_002528210.1		0	0	0	0	0	0			1	0	0	0	apaJS279_00226	252517	254025	+	K(+)/H(+) antiporter NhaP2		nhaP2
232	CP025571.460	C0Z11_01135	CDS	254035	254616	581	-	hypothetical protein		PF13399.4		0	0	0	0	0	0			1	0	0	0	apaJS279_00227	254035	254616	-	hypothetical protein
233	CP025571.462	C0Z11_01140	CDS	254629	254922	293	-	antitoxin VapB		WP_013865904.1		0	0	0	0	0	0			1	0	0	0	apaJS279_00228	254629	254922	-	hypothetical protein
234	CP025571.464	C0Z11_01145	CDS	255112	256272	1160	+	aminotransferase		WP_016666404.1		0	0	0	0	0	0			1	0	0	0	apaJS279_00229	255112	256272	+	Cystathionine beta-lyase	4.4.1.8	metC
235	CP025571.466	C0Z11_01150	CDS	256484	257677	1193	+	hypothetical protein		PF05239.14		0	0	0	0	0	0			1	0	0	0	apaJS279_00230	256484	257677	+	hypothetical protein
236	CP025571.468	C0Z11_01155	CDS	257778	258737	959	-	septal ring lytic transglycosylase RlpA family protein		PF03330.16		0	0	0	0	0	0			0	0	1	0	apaJS279_00231	257778	258737	-	Endolytic peptidoglycan transglycosylase RlpA	4.2.2.-	rlpA_1
237	CP025571.470	C0Z11_01160	CDS	258999	260375	1376	-	acetylornithine deacetylase		WP_005287498.1		0	0	0	0	0	0			1	0	0	0	apaJS279_00232	258999	260375	-	Succinyl-diaminopimelate desuccinylase	3.5.1.18	dapE_1
238	CP025571.472	C0Z11_01165	CDS	260692	261726	1034	+	LacI family transcriptional regulator		WP_015068784.1		0	0	0	0	0	0			1	0	0	0	apaJS279_00233	260692	261726	+	HTH-type transcriptional regulator DegA		degA_2
239	CP025571.474	C0Z11_01170	CDS	261750	263234	1484	+	sugar ABC transporter ATP-binding protein		WP_014598358.1		0	0	0	0	0	0			1	0	0	0	apaJS279_00234	261738	263234	+	Ribose import ATP-binding protein RbsA	3.6.3.17	rbsA_1
240	CP025571.476	C0Z11_01175	CDS	263324	264298	974	+	ABC transporter permease		WP_015068786.1		0	0	0	0	0	0			1	0	0	0	apaJS279_00235	263324	264298	+	Ribose import permease protein RbsC		rbsC
241	CP025571.478	C0Z11_01180	CDS	264373	265326	953	+	D-ribose ABC transporter substrate-binding protein		WP_002520913.1		0	0	0	0	0	0			1	0	0	0	apaJS279_00236	264373	265326	+	Ribose import binding protein RbsB		rbsB
242	CP025571.480	C0Z11_01185	CDS	265323	266246	923	+	ribokinase		WP_015068788.1		0	0	0	0	0	0			1	0	0	0	apaJS279_00237	265323	266246	+	Ribokinase	2.7.1.15	rbsK_1
243	CP025571.482	C0Z11_01190	CDS	266243	266626	383	+	D-ribose pyranase		WP_016666608.1		0	0	0	0	0	0			1	0	0	0	apaJS279_00238	266243	266626	+	D-ribose pyranase	5.4.99.62	rbsD
244	CP025571.484	C0Z11_01195	CDS	266726	267715	989	+	gfo/Idh/MocA family oxidoreductase		WP_015071693.1		0	0	0	0	0	0			0	1	0	0	apaJS279_00239	266726	267715	+	1,5-anhydro-D-fructose reductase	1.1.1.292	afr_2
245	CP025571.486	C0Z11_01200	CDS	267720	268655	935	+	hypothetical protein		PF01869.18		0	0	0	0	0	0			0	1	0	0	apaJS279_00240	267720	268655	+	hypothetical protein
246	CP025571.488	C0Z11_01205	CDS	268633	270072	1439	-	sugar isomerase domain-containing protein		WP_020391025.1		0	0	0	0	0	0			0	0	0	1	apaJS279_00241	268633	269925	-	hypothetical protein
247	CP025571.490	C0Z11_01210	CDS	270073	270693	620	+	hypothetical protein				0	0	0	0	0	0			0	1	0	0	apaJS279_00242	269938	270693	+	hypothetical protein
248	CP025571.492	C0Z11_01215	CDS	270769	270999	230	-	cation transport regulator	chaB	WP_002437225.1	in Escherichia coli this protein putatively regulates the sodium/proton (also pH-independent calcium/proton) antiporter chaA; has weak affinity for calcium and magnesium ions	0	0	0	0	0	0			0	1	0	0	apaJS279_00243	270769	270999	-	Putative cation transport regulator ChaB		chaB
249	CP025571.494	C0Z11_01220	CDS	271306	271485	179	-	hypothetical protein		WP_012235442.1		0	0	0	0	0	0			0	0	0	0
250	CP025571.496	C0Z11_01225	CDS	271460	272551	1091	-	YihY/virulence factor BrkB family protein		WP_015071630.1		0	0	0	0	0	0			0	1	0	0	apaJS279_00244	271460	272551	-	hypothetical protein
251	CP025571.498	C0Z11_01230	CDS	272649	272942	293	-	DUF4235 domain-containing protein		WP_015071631.1		0	0	0	0	0	0			0	1	0	0	apaJS279_00245	272649	272945	-	hypothetical protein
252	CP025571.500	C0Z11_01235	CDS	272978	273277	299	-	DUF3618 domain-containing protein				0	0	0	0	0	0			0	1	0	0	apaJS279_00246	272978	273358	-	hypothetical protein
253	CP025571.502	C0Z11_01240	CDS	273345	273743	398	-	phage holin family protein		WP_015071633.1		0	0	0	0	0	0			0	1	0	0	apaJS279_00247	273345	273743	-	hypothetical protein
254	CP025571.504	C0Z11_01245	CDS	273934	274734	800	+	NAD(P)-dependent oxidoreductase		WP_015071628.1		0	0	0	0	0	0			0	1	0	0	apaJS279_00248	273934	274734	+	Putative ketoacyl reductase	1.3.1.-	actIII
255	CP025571.506	C0Z11_01250	CDS	274845	276026	1181	-	FAD-dependent oxidoreductase		WP_015071626.1		0	0	0	0	0	0			0	1	0	0	apaJS279_00249	274845	276026	-	Putidaredoxin reductase	1.18.1.5	camA_1
256	CP025571.508	C0Z11_01255	CDS	276562	277515	953	+	hypothetical protein		YP_003154158.1		0	0	0	0	0	0			0	1	0	0	apaJS279_00250	276562	277515	+	Multifunctional non-homologous end joining protein LigD		ligD
257	CP025571.510	C0Z11_01260	CDS	277883	278977	1094	-	IS630 family transposase		WP_014145819.1		1	1	0	0	0	0			0	0	0	1	apaJS279_00251	277883	278977	-	hypothetical protein
258			Possible CRISPR	279029	279180	151						1	1	0	0	0	0		PossibleCRISPR1	0	1	0	0	note=CRISPR with 3 repeat units	279030	279179	.
259	CP025571.512	C0Z11_01265	CDS	279236	279715	479	-	hypothetical protein		PF00665.24		1	1	1	0	0	0			0	0	0	1	apaJS279_00252	279236	279586	-	hypothetical protein
260	CP025571.514	C0Z11_01270	CDS	279717	280061	344	-	hypothetical protein		PF13276.4		1	1	1	0	0	0			0	1	0	0	apaJS279_00253	279717	280061	-	hypothetical protein
261	CP025571.516	C0Z11_01275	CDS	280115	280402	287	-	hypothetical protein		PF01527.18		1	1	1	0	0	0			0	0	0	1	apaJS279_00254	280115	280402	-	Insertion element IS6110 uncharacterized 12.0 kDa protein
262	CP025571.517		repeat_region	280463	285125	4662	+	rpt_family=CRISPR		rpt_unit_range=282597..282625		0	0	0	0	0	0		CRISPR2	0	1	0	0	note=CRISPR with 77 repeat units	280463	285125	.
263	CP025571.519	C0Z11_01280	CDS	285135	285422	287	-	type I-E CRISPR-associated endoribonuclease Cas2	cas2e	WP_015071654.1		1	1	1	0	0	0		CRISPR-Cas type IE	0	0	0	0
264	CP025571.521	C0Z11_01285	CDS	285419	286414	995	-	type I-E CRISPR-associated endonuclease Cas1		WP_018722392.1		1	1	1	0	0	0		CRISPR-Cas type IE	0	1	0	0	apaJS279_00255	285419	286414	-	CRISPR-associated endonuclease Cas1	3.1.-.-	ygbT
265	CP025571.523	C0Z11_01290	CDS	286398	287126	728	-	type I-E CRISPR-associated protein Cas6/Cse3/CasE	cas6e	WP_011434498.1		1	1	1	0	0	0		CRISPR-Cas type IE	0	1	0	0	apaJS279_00256	286398	287126	-	CRISPR-associated endoribonuclease Cse3	3.1.-.-	cse3
266	CP025571.525	C0Z11_01295	CDS	287135	287920	785	-	type I-E CRISPR-associated protein Cas5/CasD	cas5e	WP_015071651.1		1	1	1	0	0	0		CRISPR-Cas type IE	0	1	0	0	apaJS279_00257	287135	287923	-	CRISPR system Cascade subunit CasD		casD
267	CP025571.527	C0Z11_01300	CDS	287913	289070	1157	-	type I-E CRISPR-associated protein Cas7/Cse4/CasC	cas7e	WP_015786074.1		1	1	1	0	0	0		CRISPR-Cas type IE	0	1	0	0	apaJS279_00258	287913	289070	-	CRISPR system Cascade subunit CasC		casC
268	CP025571.529	C0Z11_01305	CDS	289072	289608	536	-	type I-E CRISPR-associated protein Cse2/CasB	casB	WP_011601710.1		1	1	0	0	0	0		CRISPR-Cas type IE	0	1	0	0	apaJS279_00259	289072	289608	-	hypothetical protein
269	CP025571.531	C0Z11_01310	CDS	289605	291197	1592	-	type I-E CRISPR-associated protein Cse1/CasA	casA	TIGR02547		1	1	0	0	0	0		CRISPR-Cas type IE	0	1	0	0	apaJS279_00260	289605	291197	-	CRISPR-associated protein CasA/Cse1		cse1
270	CP025571.533	C0Z11_01315	CDS	291366	294095	2729	-	CRISPR-associated helicase Cas3'		TIGR01587		0	0	0	0	0	0		CRISPR-Cas type IE	0	1	0	0	apaJS279_00261	291366	293939	-	CRISPR-associated nuclease/helicase Cas3	3.1.-.-	cas3
271	CP025571.535	C0Z11_01320	CDS	294356	295747	1391	-	IS1380 family transposase		WP_015069096.1		0	0	0	0	0	0			0	1	0	0	apaJS279_00262	294356	295747	-	hypothetical protein
272	CP025571.537	C0Z11_01325	CDS	296006	296452	446	+	hypothetical protein		WP_014742101.1		0	0	0	0	0	0			0	1	0	0	apaJS279_00263	296452	297378	+	Mrr restriction system protein		mrr
273	CP025571.539	C0Z11_01330	CDS	296479	297378	899	+	restriction endonuclease		WP_014351203.1		0	0	0	0	0	0			0	0	0	0
274	CP025571.541	C0Z11_01335	CDS	297814	299142	1328	+	MFS transporter		WP_015071641.1		0	0	0	0	0	0			0	1	0	0	apaJS279_00264	297814	299142	+	putative transporter YycB		yycB
275	CP025571.543	C0Z11_01340	CDS	299657	300949	1292	+	aminopeptidase		WP_015011787.1		0	0	0	0	0	0			1	0	0	0	apaJS279_00265	299657	300949	+	Proline iminopeptidase	3.4.11.5	pip_1
276	CP025571.545	C0Z11_01345	CDS	301010	301918	908	+	hypothetical protein				0	0	0	0	0	0			1	0	0	0	apaJS279_00266	301010	301918	+	hypothetical protein
277	CP025571.547	C0Z11_01350	CDS	301954	302664	710	+	HD domain-containing protein		WP_013204419.1		0	0	0	0	0	0			0	1	0	0	apaJS279_00267	301954	302664	+	hypothetical protein
278	CP025571.549	C0Z11_01355	CDS	302669	303793	1124	-	hypothetical protein		PF09983.7		0	0	0	0	0	0			1	0	0	0	apaJS279_00268	302669	303793	-	hypothetical protein
279	CP025571.551	C0Z11_01360	CDS	303790	307224	3434	-	hypothetical protein		PF13555.4,HMM:PF13558.4		0	0	0	0	0	0			1	0	0	0	apaJS279_00269	303790	307224	-	Chromosome partition protein Smc		smc_2
280	CP025571.553	C0Z11_01365	CDS	307221	307979	758	-	DUF4194 domain-containing protein		PF13835.4		0	0	0	0	0	0			1	0	0	0	apaJS279_00270	307221	307979	-	hypothetical protein
281	CP025571.555	C0Z11_01370	CDS	307963	309531	1568	-	DUF3375 domain-containing protein		PF11855.6		0	0	0	0	0	0			1	0	0	0	apaJS279_00271	307963	309462	-	hypothetical protein
282	CP025571.557	C0Z11_01375	CDS	309591	310187	596	-	DNA polymerase III subunit epsilon		PF00929.22		0	0	0	0	0	0			1	0	0	0	apaJS279_00272	309591	310187	-	DNA polymerase III PolC-type	2.7.7.7	polC_1
283	CP025571.559	C0Z11_01380	CDS	310273	310998	725	+	NAD-dependent protein deacylase		WP_015071606.1		0	0	0	0	0	0			1	0	0	0	apaJS279_00273	310273	310998	+	NAD-dependent protein deacetylase	3.5.1.-	cobB_2
284	CP025571.561	C0Z11_01385	CDS	311161	314406	3245	+	hypothetical protein		PF00140.18,HMM:PF04851.13		0	0	0	0	0	0			1	0	0	0	apaJS279_00274	311161	314406	+	RNA polymerase principal sigma factor HrdB		hrdB_1
285	CP025571.563	C0Z11_01390	CDS	314369	314986	617	-	nucleoside/nucleotide kinase family protein		WP_015071603.1		0	0	0	0	0	0			1	0	0	0	apaJS279_00275	314369	314986	-	Pantothenate kinase	2.7.1.33	coaA_1
286	CP025571.565	C0Z11_01395	CDS	315046	315600	554	-	N-acetyltransferase		WP_017885014.1		0	0	0	0	0	0			1	0	0	0	apaJS279_00276	315046	315600	-	hypothetical protein
287	CP025571.567	C0Z11_01400	CDS	315635	316627	992	+	alpha/beta hydrolase		PF07859.11		0	0	0	0	0	0			0	0	0	1	apaJS279_00277	315644	316627	+	Carboxylesterase NlhH	3.1.1.1	nlhH_1
288	CP025571.569	C0Z11_01405	CDS	316872	317237	365	-	peptidylprolyl isomerase		WP_002530302.1		0	0	0	0	0	0			1	0	0	0	apaJS279_00278	316872	317237	-	FK506-binding protein	5.2.1.8	fkbP_1
289	CP025571.571	C0Z11_01410	CDS	317300	318118	818	-	peroxide stress protein YaaA		WP_015071599.1		0	0	0	0	0	0			1	0	0	0	apaJS279_00279	317300	318118	-	hypothetical protein
290	CP025571.573	C0Z11_01415	CDS	318006	319373	1367	+	hypothetical protein		PF10092.7		0	0	0	0	0	0			1	0	0	0	apaJS279_00280	318330	319373	+	hypothetical protein
291	CP025571.575	C0Z11_01420	CDS	319348	320460	1112	-	dipeptide ABC transporter ATP-binding protein		WP_010852136.1		0	0	0	0	0	0			1	0	0	0	apaJS279_00281	319348	320460	-	Oligopeptide transport ATP-binding protein OppF		oppF_1
292	CP025571.577	C0Z11_01425	CDS	320447	321406	959	-	ABC transporter ATP-binding protein		WP_002528174.1		0	0	0	0	0	0			1	0	0	0	apaJS279_00282	320447	321478	-	Oligopeptide transport ATP-binding protein OppD		oppD_1
293	CP025571.579	C0Z11_01430	CDS	321496	322497	1001	-	ABC transporter permease		WP_015581950.1		0	0	0	0	0	0			1	0	0	0	apaJS279_00283	321496	322497	-	Oligopeptide transport system permease protein OppC		oppC
294	CP025571.581	C0Z11_01435	CDS	322490	323413	923	-	ABC transporter permease		WP_015581951.1		0	0	0	0	0	0			1	0	0	0	apaJS279_00284	322490	323413	-	Glutathione transport system permease protein GsiC		gsiC_1
295	CP025571.583	C0Z11_01440	CDS	323488	325143	1655	-	ABC transporter substrate-binding protein		WP_016666374.1		0	0	0	0	0	0			1	0	0	0	apaJS279_00285	323488	325143	-	Oligopeptide-binding protein OppA		oppA
296	CP025571.585	C0Z11_01445	CDS	325394	325951	557	-	hypothetical protein		PF03803.13		0	0	0	0	0	0			0	1	0	0	apaJS279_00286	325394	325951	-	hypothetical protein
297	CP025571.587	C0Z11_01450	CDS/pseudogene	326103	326531	428	+	hypothetical protein		WP_008717802.1	incomplete; partial on complete genome; missing stop	0	0	0	0	0	0			1	0	0	0	apaJS279_00287	326103	327026	+	Transcriptional regulator SlyA		slyA_1
298	CP025571.589	C0Z11_01455	tRNA	327170	327246	76	-	tRNA-Pro				0	0	0	0	0	0			0	0	1	0	apaJS279_00288	327170	327246	-	tRNA-Pro(cgg)
299	CP025571.591	C0Z11_01460	CDS	327341	328255	914	-	metallophosphoesterase		WP_002544899.1		0	0	0	0	0	0			1	0	0	0	apaJS279_00289	327341	328255	-	hypothetical protein
300	CP025571.593	C0Z11_01465	CDS	328261	330717	2456	-	PASTA domain-containing protein		WP_004809643.1		0	0	0	0	0	0			1	0	0	0	apaJS279_00290	328261	330717	-	Penicillin-binding protein 2D		pbpG
301	CP025571.595	C0Z11_01470	CDS	330906	331214	308	+	WhiB family transcriptional regulator		WP_002517165.1		0	0	0	0	0	0			0	0	1	0	apaJS279_00291	331296	331466	+	hypothetical protein
302	CP025571.597	C0Z11_01475	CDS	331463	331918	455	+	RidA family protein		WP_004810370.1		0	0	0	0	0	0			1	0	0	0	apaJS279_00292	331463	331918	+	hypothetical protein
303	CP025571.599	C0Z11_01480	CDS	331975	332679	704	-	Crp/Fnr family transcriptional regulator		WP_015071576.1		0	0	0	0	0	0			1	0	0	0	apaJS279_00293	331975	332772	-	CRP-like cAMP-activated global transcriptional regulator		glxR
304	CP025571.601	C0Z11_01485	CDS	332940	333593	653	+	endonuclease III	nth	WP_002548222.1		0	0	0	0	0	0			1	0	0	0	apaJS279_00294	332940	333593	+	Endonuclease III	4.2.99.18	nth_1
305	CP025571.603	C0Z11_01490	CDS	333590	334312	722	+	TlpA family protein disulfide reductase		PF08534.8		0	0	0	0	0	0			1	0	0	0	apaJS279_00295	333590	334312	+	Thiol-disulfide oxidoreductase ResA		resA_1
306	CP025571.605	C0Z11_01495	CDS	334309	335025	716	+	CoA pyrophosphatase		WP_002517131.1		0	0	0	0	0	0			1	0	0	0	apaJS279_00296	334309	335025	+	putative Nudix hydrolase NudL	3.6.1.-	nudL
307	CP025571.607	C0Z11_01500	CDS	335044	335514	470	-	phage holin family protein		WP_015071572.1		1	1	0	0	0	0			1	0	0	0	apaJS279_00297	335044	335514	-	hypothetical protein
308	CP025571.609	C0Z11_01505	CDS	335601	336359	758	-	SAM-dependent methyltransferase		WP_015583357.1		1	1	0	0	0	0			1	0	0	0	apaJS279_00298	335601	336359	-	putative methyltransferase	2.1.1.-
309	CP025571.611	C0Z11_01510	CDS	336627	337616	989	+	pilus assembly protein CpaE		WP_002549714.1		1	1	0	0	0	0			1	0	0	0	apaJS279_00299	336612	337616	+	hypothetical protein
310	CP025571.613	C0Z11_01515	CDS	337609	338877	1268	+	pilus assembly protein CpaF		WP_002548177.1		1	1	0	0	0	0			1	0	0	0	apaJS279_00300	337609	338877	+	Putative conjugal transfer protein
311	CP025571.615	C0Z11_01520	CDS	339360	339671	311	+	hypothetical protein		WP_002531217.1		1	1	0	0	0	0			1	0	0	0	apaJS279_00301	338874	339671	+	hypothetical protein
312	CP025571.617	C0Z11_01525	CDS	340034	340456	422	+	type II secretion protein F		WP_002529111.1		1	1	0	0	0	0			1	0	0	0	apaJS279_00302	339668	340456	+	hypothetical protein
313	CP025571.619	C0Z11_01530	CDS	340808	341074	266	+	DUF4244 domain-containing protein		WP_010643794.1		1	1	0	0	0	0			1	0	0	0	apaJS279_00303	340808	341074	+	hypothetical protein
314	CP025571.621	C0Z11_01535	CDS	341188	341508	320	+	hypothetical protein		WP_002529109.1		1	1	0	0	0	0			1	0	0	0	apaJS279_00304	341188	341508	+	hypothetical protein
315	CP025571.623	C0Z11_01540	CDS	341505	341918	413	+	pilus assembly protein TadE		WP_017832505.1		1	1	0	0	0	0			1	0	0	0	apaJS279_00305	341505	341918	+	hypothetical protein
316	CP025571.625	C0Z11_01545	CDS	342021	343196	1175	+	ATP-binding protein		WP_003887703.1		0	0	0	0	0	0			1	0	0	0	apaJS279_00306	342021	343196	+	hypothetical protein
317	CP025571.627	C0Z11_01550	CDS	343213	345498	2285	-	DUF1998 domain-containing protein		WP_014604326.1		0	0	0	0	0	0			1	0	0	0	apaJS279_00307	343213	345498	-	RNA helicase CrhR	3.6.4.13	crhR
318	CP025571.629	C0Z11_01555	CDS	345609	347108	1499	+	methyltransferase domain-containing protein		WP_015071553.1		0	0	0	0	0	0			1	0	0	0	apaJS279_00308	345609	347108	+	Ribosomal RNA small subunit methyltransferase C	2.1.1.172	rsmC_1
319	CP025571.631	C0Z11_01560	CDS	347160	347453	293	+	DUF2249 domain-containing protein		WP_002541928.1		0	0	0	0	0	0			1	0	0	0	apaJS279_00309	347160	347453	+	hypothetical protein
320	CP025571.633	C0Z11_01565	CDS	347601	350519	2918	+	type I DNA topoisomerase	topA	WP_013161892.1		0	0	0	0	0	0			1	0	0	0	apaJS279_00310	347601	350519	+	DNA topoisomerase 1	5.99.1.2	topA
321	CP025571.635	C0Z11_01570	CDS	350563	352080	1517	+	hypothetical protein				0	0	0	0	0	0			1	0	0	0	apaJS279_00311	350566	352080	+	hypothetical protein
322	CP025571.637	C0Z11_01575	CDS	352077	352730	653	+	dTMP kinase	tmk	WP_015071549.1		0	0	0	0	0	0			1	0	0	0	apaJS279_00312	352077	352730	+	Thymidylate kinase	2.7.4.9	tmk
323	CP025571.639	C0Z11_01580	CDS	352727	353926	1199	+	DNA polymerase III subunit delta'		WP_020490546.1		0	0	0	0	0	0			1	0	0	0	apaJS279_00313	352751	353926	+	DNA polymerase III subunit gamma/tau	2.7.7.7	dnaX_1
324	CP025571.641	C0Z11_01585	CDS	354072	354881	809	+	DoxX family protein		PF07681.10		0	0	0	0	0	0			1	0	0	0	apaJS279_00314	354072	354881	+	hypothetical protein
325	CP025571.643	C0Z11_01590	CDS	354925	355743	818	+	hypothetical protein		WP_004810394.1		0	0	0	0	0	0			1	0	0	0	apaJS279_00315	354913	355743	+	hypothetical protein
326	CP025571.645	C0Z11_01595	CDS	355755	357509	1754	+	alpha/beta hydrolase		WP_007433959.1		0	0	0	0	0	0			1	0	0	0	apaJS279_00316	355740	357509	+	Carboxylesterase B	3.1.1.-	caeB
327	CP025571.647	C0Z11_01600	CDS	357711	358046	335	+	hypothetical protein		WP_015071544.1		0	0	0	0	0	0			1	0	0	0	apaJS279_00317	357711	358046	+	hypothetical protein
328	CP025571.649	C0Z11_01605	CDS	358108	359817	1709	-	DUF885 domain-containing protein		WP_002529094.1		0	0	0	0	0	0			1	0	0	0	apaJS279_00318	358108	359841	-	hypothetical protein
329	CP025571.651	C0Z11_01610	tRNA	359946	360021	75	+	tRNA-Thr				0	0	0	0	0	0			0	0	0	0	apaJS279_00319	359946	360020	+	tRNA-Thr(cgt)
330	CP025571.653	C0Z11_01615	CDS	360258	362237	1979	+	HNH endonuclease		PF01844.21,HMM:PF02720.15		0	0	0	0	0	0			0	1	0	0	apaJS279_00320	360420	362237	+	hypothetical protein
331	CP025571.655	C0Z11_01620	CDS	362421	363014	593	+	N-acetyltransferase		PF00583.23		0	0	0	0	0	0			1	0	0	0	apaJS279_00321	362421	363014	+	hypothetical protein
332	CP025571.657	C0Z11_01625	CDS	363087	365942	2855	+	hypothetical protein		PF00486.26		0	0	0	0	0	0			1	0	0	0	apaJS279_00322	363093	365942	+	Putative HTH-type transcriptional regulator
333	CP025571.659	C0Z11_01630	CDS	366067	366552	485	+	DUF1453 domain-containing protein		PF07301.9		0	0	0	0	0	0			1	0	0	0	apaJS279_00323	366067	366552	+	hypothetical protein
334	CP025571.661	C0Z11_01635	CDS	366549	367025	476	+	DUF1269 domain-containing protein		PF06897.10		0	0	0	0	0	0			1	0	0	0	apaJS279_00324	366549	367025	+	hypothetical protein
335	CP025571.663	C0Z11_01640	CDS	367188	368231	1043	+	zinc-binding dehydrogenase		WP_016666222.1		0	0	0	0	0	0			1	0	0	0	apaJS279_00325	367188	368231	+	Alcohol dehydrogenase	1.1.1.1
336	CP025571.665	C0Z11_01645	CDS	368355	368900	545	-	hypothetical protein				0	0	0	0	0	0			0	1	0	0	apaJS279_00326	368355	368900	-	hypothetical protein
337	CP025571.667	C0Z11_01650	CDS	369211	370560	1349	+	FAD-dependent oxidoreductase		WP_014847728.1		0	0	0	0	0	0			1	0	0	0	apaJS279_00327	369211	370560	+	Putative flavin-containing monoamine oxidase AofH	1.4.3.-	aofH
338	CP025571.669	C0Z11_01655	CDS	370579	371154	575	-	NADPH-dependent oxidoreductase		WP_015071538.1		0	0	0	0	0	0			1	0	0	0	apaJS279_00328	370579	371154	-	Chromate reductase	1.6.5.2	chrR
339	CP025571.671	C0Z11_01660	CDS	371288	372805	1517	-	2', 3'-cyclic nucleotide 2'-phosphodiesterase		WP_005188677.1		0	0	0	0	0	0			1	0	0	0	apaJS279_00329	371288	372892	-	D-alanyl-D-alanine carboxypeptidase	3.4.16.4
340	CP025571.673	C0Z11_01665	CDS	372889	373611	722	-	type 1 glutamine amidotransferase		WP_019175537.1		0	0	0	0	0	0			1	0	0	0	apaJS279_00330	372889	373611	-	Gamma-glutamyl-L-1-hydroxyisopropylamide hydrolase	3.4.-.-	ipuF
341	CP025571.675	C0Z11_01670	CDS	373611	374708	1097	-	membrane dipeptidase		WP_002533941.1		0	0	0	0	0	0			1	0	0	0	apaJS279_00331	373611	374708	-	hypothetical protein
342	CP025571.677	C0Z11_01675	CDS	374713	375585	872	-	aminodeoxychorismate lyase		WP_018173079.1		0	0	0	0	0	0			1	0	0	0	apaJS279_00332	374713	375585	-	D-alanine aminotransferase	2.6.1.21	dat
343	CP025571.679	C0Z11_01680	CDS	376041	377885	1844	+	ABC transporter substrate-binding protein		WP_015071534.1		0	0	0	0	0	0			1	0	0	0	apaJS279_00333	376041	377885	+	putative D,D-dipeptide-binding periplasmic protein DdpA		ddpA_1
344	CP025571.681	C0Z11_01685	CDS	378012	379043	1031	+	ABC transporter permease		WP_015071533.1		0	0	0	0	0	0			1	0	0	0	apaJS279_00334	378012	379043	+	Dipeptide transport system permease protein DppB		dppB_1
345	CP025571.683	C0Z11_01690	CDS	379091	379966	875	+	ABC transporter permease		WP_019617946.1		0	0	0	0	0	0			1	0	0	0	apaJS279_00335	379040	379966	+	Dipeptide transport system permease protein DppC		dppC
346	CP025571.685	C0Z11_01695	CDS	379970	381628	1658	+	ABC transporter ATP-binding protein		WP_018173070.1		0	0	0	0	0	0			1	0	0	0	apaJS279_00336	379970	381628	+	Glutathione import ATP-binding protein GsiA	3.6.3.-	gsiA_1
347	CP025571.687	C0Z11_01700	CDS	381625	382695	1070	+	LD-carboxypeptidase		WP_015071530.1		0	0	0	0	0	0			1	0	0	0	apaJS279_00337	381625	382695	+	putative murein peptide carboxypeptidase	3.4.16.-	ykfA
348	CP025571.689	C0Z11_01705	CDS	382658	383155	497	+	Lrp/AsnC family transcriptional regulator		PF01037.19,HMM:PF13412.4		0	0	0	0	0	0			1	0	0	0	apaJS279_00338	382697	383155	+	Leucine-responsive regulatory protein		lrp_1
349	CP025571.691	C0Z11_01710	CDS	383220	384095	875	+	serine hydrolase		WP_015071528.1		0	0	0	0	0	0			1	0	0	0	apaJS279_00339	383220	384095	+	hypothetical protein
350	CP025571.693	C0Z11_01715	CDS	384092	385150	1058	+	cysteine protease		WP_005188713.1		0	0	0	0	0	0			1	0	0	0	apaJS279_00340	384092	385150	+	hypothetical protein
351	CP025571.695	C0Z11_01720	CDS	385147	385983	836	+	serine hydrolase		WP_015071526.1		0	0	0	0	0	0			1	0	0	0	apaJS279_00341	385147	385983	+	hypothetical protein
352	CP025571.697	C0Z11_01725	CDS	386195	386533	338	-	transcriptional regulator		WP_018162731.1	indirectly regulates nitrogen metabolism; at high nitrogen levels P-II prevents the phosphorylation of NR-I, the transcriptional activator of the glutamine synthetase gene (glnA); at low nitrogen levels P-II is uridylylated to form PII-UMP and interacts with an adenylyltransferase (GlnE) that activates GlnA	0	0	0	0	0	0			1	0	0	0	apaJS279_00342	386195	386533	-	Nitrogen regulatory protein P-II		glnB
353	CP025571.699	C0Z11_01730	CDS	386530	387888	1358	-	ammonium transporter		WP_013161879.1		0	0	0	0	0	0			1	0	0	0	apaJS279_00343	386530	387810	-	Ammonia channel		amt
354	CP025571.701	C0Z11_01735	CDS	388036	388986	950	-	hypothetical protein				0	0	0	0	0	0			1	0	0	0	apaJS279_00344	388036	388986	-	hypothetical protein
355	CP025571.703	C0Z11_01740	CDS	389103	389948	845	+	hypothetical protein				0	0	0	0	0	0			0	1	0	0	apaJS279_00345	389076	389948	+	hypothetical protein
356	CP025571.705	C0Z11_01745	CDS	389997	390485	488	-	phosphoglycerate mutase		WP_015071520.1		0	0	0	0	0	0			1	0	0	0	apaJS279_00346	389997	390485	-	hypothetical protein
357	CP025571.707	C0Z11_01750	CDS	390578	391579	1001	+	acetylxylan esterase		WP_015011340.1		0	0	0	0	0	0			1	0	0	0	apaJS279_00347	390578	391579	+	Cephalosporin-C deacetylase	3.1.1.41	axeA
358	CP025571.709	C0Z11_01755	CDS	391642	392658	1016	-	SAM-dependent methyltransferase		WP_014847717.1		0	0	0	0	0	0			1	0	0	0	apaJS279_00348	391642	392664	-	hypothetical protein
359	CP025571.711	C0Z11_01760	CDS	392806	393366	560	-	inorganic pyrophosphatase		WP_004810415.1		0	0	0	0	0	0			1	0	0	0	apaJS279_00349	392806	393366	-	Inorganic pyrophosphatase	3.6.1.1	ppa
360	CP025571.713	C0Z11_01765	CDS	393437	394912	1475	+	D-alanyl-D-alanine carboxypeptidase/D-alanyl-D-alanine-endopeptidase	dacB	WP_015071516.1		0	0	0	0	0	0			1	0	0	0	apaJS279_00350	393437	394912	+	D-alanyl-D-alanine carboxypeptidase DacB	3.4.16.4	dacB
361	CP025571.715	C0Z11_01770	CDS	394967	395971	1004	+	tRNA lysidine(34) synthetase TilS	tilS	WP_020490566.1		0	0	0	0	0	0			1	0	0	0	apaJS279_00351	394967	395971	+	tRNA(Ile)-lysidine synthase	6.3.4.19	tilS
362	CP025571.717	C0Z11_01775	CDS	396041	396592	551	+	hypoxanthine phosphoribosyltransferase	hpt	WP_002529072.1		0	0	0	0	0	0			1	0	0	0	apaJS279_00352	396098	396592	+	Hypoxanthine-guanine phosphoribosyltransferase	2.4.2.8	hpt
363	CP025571.719	C0Z11_01780	CDS	396671	398947	2276	+	ATP-dependent zinc metalloprotease FtsH		WP_015071513.1		0	0	0	0	0	0			1	0	0	0	apaJS279_00353	396671	398947	+	ATP-dependent zinc metalloprotease FtsH	3.4.24.-	ftsH_2
364	CP025571.721	C0Z11_01785	CDS	399010	399618	608	+	GTP cyclohydrolase I FolE	folE	WP_002549559.1		0	0	0	0	0	0			1	0	0	0	apaJS279_00354	398986	399618	+	GTP cyclohydrolase 1	3.5.4.16	folE
365	CP025571.723	C0Z11_01790	CDS	399667	400530	863	+	dihydropteroate synthase	folP	WP_002534721.1		0	0	0	0	0	0			1	0	0	0	apaJS279_00355	399721	400530	+	Dihydropteroate synthase	2.5.1.15	folP1
366	CP025571.725	C0Z11_01795	CDS	400650	401042	392	+	dihydroneopterin aldolase	folB	WP_015071510.1		0	0	0	0	0	0			1	0	0	0	apaJS279_00356	400650	401042	+	Dihydroneopterin aldolase	4.1.2.25	folB
367	CP025571.727	C0Z11_01800	CDS	401033	401593	560	+	2-amino-4-hydroxy-6- hydroxymethyldihydropteridine diphosphokinase	folK	WP_015071509.1		0	0	0	0	0	0			1	0	0	0	apaJS279_00357	401033	401593	+	2-amino-4-hydroxy-6-hydroxymethyldihydropteridine pyrophosphokinase	2.7.6.3	folK
368	CP025571.729	C0Z11_01805	CDS	401590	402150	560	+	DUF3180 domain-containing protein		WP_015583310.1		0	0	0	0	0	0			1	0	0	0	apaJS279_00358	401590	402150	+	hypothetical protein
369	CP025571.731	C0Z11_01810	CDS	402250	402918	668	+	cell division topological specificity factor MinE		WP_002517219.1		0	0	0	0	0	0			1	0	0	0	apaJS279_00359	402259	402918	+	hypothetical protein
370	CP025571.733	C0Z11_01815	CDS	403450	403770	320	+	Lsr2 family protein		WP_002529039.1		0	0	0	0	0	0			1	0	0	0	apaJS279_00360	403450	403770	+	Nucleoid-associated protein Lsr2		lsr2
371	CP025571.735	C0Z11_01820	CDS	404116	406647	2531	+	ATP-dependent Clp protease ATP-binding subunit		WP_002549658.1		0	0	0	0	0	0			1	0	0	0	apaJS279_00361	404116	406647	+	ATP-dependent Clp protease ATP-binding subunit ClpC1		clpC1
372	CP025571.737	C0Z11_01825	CDS	406920	408782	1862	+	DNA cytosine methyltransferase		WP_020555772.1		0	0	0	0	0	0	M.AjeJS279ORF1825P(II)		0	1	0	0	apaJS279_00362	406905	408782	+	Modification methylase AplI	2.1.1.37	aplIM
373	CP025571.739	C0Z11_01830	CDS	408791	409207	416	+	very short patch repair endonuclease		WP_007538434.1		0	0	0	0	0	0	V.AjeJS279ORF1825P(II)		0	1	0	0	apaJS279_00363	408836	409207	+	Very short patch repair protein	3.1.-.-	vsr
374	CP025571.741	C0Z11_01835	CDS	409092	411836	2744	+	hypothetical protein		PF10593.7		0	0	0	0	0	0	AjeJS279ORF1825P(II)		0	1	0	0	apaJS279_00364	409218	411836	+	hypothetical protein
375	CP025571.743	C0Z11_01840	CDS	411833	412798	965	+	hypothetical protein		PF14390.4		0	0	0	0	0	0			0	1	0	0	apaJS279_00365	411833	412798	+	hypothetical protein
376	CP025571.745	C0Z11_01845	CDS	412798	414621	1823	+	hypothetical protein				0	0	0	0	0	0			0	1	0	0	apaJS279_00366	412798	414621	+	hypothetical protein
377	CP025571.747	C0Z11_01850	CDS	414621	415511	890	+	hypothetical protein				0	0	0	0	0	0			0	1	0	0	apaJS279_00367	414621	415511	+	hypothetical protein
378	CP025571.749	C0Z11_01855	CDS	415511	416290	779	+	hypothetical protein				0	0	0	0	0	0			0	1	0	0	apaJS279_00368	415511	416290	+	hypothetical protein
379	CP025571.751	C0Z11_01860	CDS	416444	418321	1877	+	hypothetical protein				0	0	0	0	0	0			1	0	0	0	apaJS279_00369	416501	418321	+	hypothetical protein
380	CP025571.753	C0Z11_01865	CDS	418345	419208	863	+	hypothetical protein				0	0	0	0	0	0			1	0	0	0	apaJS279_00370	418321	419208	+	hypothetical protein
381	CP025571.755	C0Z11_01870	CDS	419205	419984	779	+	hypothetical protein				0	0	0	0	0	0			1	0	0	0	apaJS279_00371	419205	419984	+	hypothetical protein
382	CP025571.757	C0Z11_01875	CDS	420021	420455	434	-	pyrimidine dimer DNA glycosylase		WP_005273507.1		0	0	0	0	0	0			1	0	0	0	apaJS279_00372	420021	420455	-	hypothetical protein
383	CP025571.759	C0Z11_01880	CDS	420452	422620	2168	-	hypothetical protein		WP_019619353.1		0	0	0	0	0	0			1	0	0	0	apaJS279_00373	420452	422620	-	Acyltrehalose exporter MmpL10
384	CP025571.761	C0Z11_01885	CDS	422726	423625	899	+	TIGR01777 family protein		WP_002524676.1		0	0	0	0	0	0			1	0	0	0	apaJS279_00374	422726	423625	+	Epimerase family protein
385	CP025571.763	C0Z11_01890	CDS	423622	424311	689	+	rhomboid family intramembrane serine protease		WP_002524677.1		0	0	0	0	0	0			1	0	0	0	apaJS279_00375	423622	424311	+	Rhomboid protease GluP	3.4.21.105	gluP
386	CP025571.765	C0Z11_01895	CDS	424470	424970	500	-	cobalt ABC transporter		WP_012298904.1		0	0	0	0	0	0			1	0	0	0	apaJS279_00376	424470	425069	-	hypothetical protein
387	CP025571.766		sequence_feature	425402	425520	118	+	TPP riboswitch		RF00059	TPP riboswitch; Derived by automated computational analysis using gene prediction method: cmsearch.	0	0	0	0	0	0			0	0	0	0
388	CP025571.768	C0Z11_01900	CDS	425586	426668	1082	+	thiamine ABC transporter substrate-binding protein		WP_015071490.1		0	0	0	0	0	0			1	0	0	0	apaJS279_00377	425586	426668	+	Thiamine-binding periplasmic protein		thiB
389	CP025571.770	C0Z11_01905	CDS	426644	428332	1688	+	iron ABC transporter permease		WP_015884287.1		0	0	0	0	0	0			1	0	0	0	apaJS279_00378	426665	428332	+	Putative 2-aminoethylphosphonate transport system permease protein PhnU		phnU
390	CP025571.772	C0Z11_01910	CDS	428383	429420	1037	+	ABC transporter ATP-binding protein		WP_015071488.1		0	0	0	0	0	0			1	0	0	0	apaJS279_00379	428326	429420	+	Sulfate/thiosulfate import ATP-binding protein CysA	3.6.3.25	cysA_1
391	CP025571.774	C0Z11_01915	CDS	429459	429836	377	+	hypothetical protein		PF02195.16		0	0	0	0	0	0			1	0	0	0	apaJS279_00380	429459	429836	+	hypothetical protein
392	CP025571.776	C0Z11_01920	CDS	429841	431334	1493	-	MFS transporter		PF00083.22		0	0	0	0	0	0			1	0	0	0	apaJS279_00381	429841	431271	-	putative metabolite transport protein CsbC		csbC
393	CP025571.778	C0Z11_01925	CDS	431515	433869	2354	-	FAD-dependent oxidoreductase		WP_007731939.1		0	0	0	0	0	0			1	0	0	0	apaJS279_00382	431515	433869	-	tRNA uridine 5-carboxymethylaminomethyl modification enzyme MnmG		mnmG
394	CP025571.780	C0Z11_01930	CDS	434041	435066	1025	-	LacI family transcriptional regulator		PF00532.19		0	0	0	0	0	0			1	0	0	0	apaJS279_00383	434041	435066	-	HTH-type transcriptional regulator DegA		degA_3
395	CP025571.782	C0Z11_01935	CDS	435170	436618	1448	-	catalase		WP_002512810.1		0	0	0	0	0	0			1	0	0	0	apaJS279_00384	435170	436618	-	Catalase	1.11.1.6	katA
396	CP025571.784	C0Z11_01940	CDS	436836	437606	770	-	adenine glycosylase		WP_002529013.1		0	0	0	0	0	0			1	0	0	0	apaJS279_00385	436836	437741	-	Adenine DNA glycosylase	3.2.2.-	mutY
397	CP025571.786	C0Z11_01945	CDS	437757	439073	1316	-	glutamate-1-semialdehyde-2,1-aminomutase	hemL	WP_016666917.1	Cobalamin biosynthesis	0	0	0	0	0	0			1	0	0	0	apaJS279_00386	437757	439073	-	Glutamate-1-semialdehyde 2,1-aminomutase	5.4.3.8	hemL
398	CP025571.788	C0Z11_01950	CDS	439199	440209	1010	-	porphobilinogen synthase	hemB	WP_015071484.1	Cobalamin biosynthesis	0	0	0	0	0	0			1	0	0	0	apaJS279_00387	439199	440209	-	Delta-aminolevulinic acid dehydratase	4.2.1.24	hemB
399	CP025571.790	C0Z11_01955	CDS	440206	440958	752	-	uroporphyrinogen-III synthase	hemD	WP_002517184.1	Cobalamin biosynthesis	0	0	0	0	0	0			1	0	0	0	apaJS279_00388	440206	440967	-	hypothetical protein
400	CP025571.792	C0Z11_01960	CDS	440964	442010	1046	-	hydroxymethylbilane synthase	hemC	WP_007433292.1	Cobalamin biosynthesis	0	0	0	0	0	0			1	0	0	0	apaJS279_00389	440964	442010	-	Porphobilinogen deaminase	2.5.1.61	hemC
401	CP025571.794	C0Z11_01965	CDS	442168	443568	1400	-	FAD-binding protein		WP_015071480.1		0	0	0	0	0	0			1	0	0	0	apaJS279_00390	442168	443568	-	Protoporphyrinogen oxidase	1.3.3.4	hemY_1
402	CP025571.796	C0Z11_01970	CDS	443648	444823	1175	-	uroporphyrinogen decarboxylase		WP_014846811.1		0	0	0	0	0	0			1	0	0	0	apaJS279_00391	443648	444688	-	Uroporphyrinogen decarboxylase	4.1.1.37	hemE
403	CP025571.798	C0Z11_01975	CDS	444933	446417	1484	+	glutamyl-tRNA reductase		WP_015588633.1		0	0	0	0	0	0			1	0	0	0	apaJS279_00392	444933	446417	+	Glutamyl-tRNA reductase	1.2.1.70	hemA
404	CP025571.800	C0Z11_01980	CDS	446414	448570	2156	+	ferrochelatase		WP_015071477.1		0	0	0	0	0	0			1	0	0	0	apaJS279_00393	446414	448570	+	Ferrochelatase	4.99.1.1	hemH_1
405	CP025571.802	C0Z11_01985	CDS	449130	449468	338	+	hypothetical protein				0	0	0	0	0	0			1	0	0	0	apaJS279_00394	448728	449468	+	hypothetical protein
406	CP025571.804	C0Z11_01990	CDS	449510	449737	227	-	transcriptional regulator		WP_020488278.1		0	0	0	0	0	0			1	0	0	0	apaJS279_00395	449510	449737	-	hypothetical protein
407	CP025571.806	C0Z11_01995	CDS	449739	450338	599	-	hypothetical protein				0	0	0	0	0	0			0	0	0	1	apaJS279_00396	449739	450383	-	hypothetical protein
408	CP025571.808	C0Z11_02000	CDS	450497	451591	1094	-	DNA integrity scanning protein DisA		WP_015071475.1		0	0	0	0	0	0			1	0	0	0	apaJS279_00397	450497	451591	-	DNA integrity scanning protein DisA	2.7.7.85	disA
409	CP025571.810	C0Z11_02005	CDS	451617	453035	1418	-	DNA repair protein RadA		WP_004810510.1		0	0	0	0	0	0			1	0	0	0	apaJS279_00398	451617	453035	-	DNA repair protein RadA	3.6.4.-	radA
410	CP025571.812	C0Z11_02010	CDS	453211	453849	638	-	VOC family protein		WP_002544240.1		0	0	0	0	0	0			1	0	0	0	apaJS279_00399	453211	453849	-	hypothetical protein
411	CP025571.814	C0Z11_02015	CDS	454011	454850	839	+	sugar phosphate isomerase/epimerase		WP_002528998.1		0	0	0	0	0	0			1	0	0	0	apaJS279_00400	454032	454850	+	hypothetical protein
412	CP025571.816	C0Z11_02020	CDS	454879	455793	914	+	proline dehydrogenase		WP_002518720.1		0	0	0	0	0	0			1	0	0	0	apaJS279_00401	454879	455793	+	Proline dehydrogenase 1	1.5.5.2	fadM
413	CP025571.818	C0Z11_02025	CDS	455697	456911	1214	+	CPBP family intramembrane metalloprotease		WP_004810523.1		0	0	0	0	0	0			1	0	0	0	apaJS279_00402	455790	456911	+	hypothetical protein
414	CP025571.820	C0Z11_02030	CDS	457043	458086	1043	+	aspartate-semialdehyde dehydrogenase		WP_002531683.1		0	0	0	0	0	0			1	0	0	0	apaJS279_00403	457097	458086	+	Aspartate-semialdehyde dehydrogenase	1.2.1.11	asd
415	CP025571.822	C0Z11_02035	CDS	458083	458886	803	+	pyrroline-5-carboxylate reductase	proC	WP_002528994.1		0	0	0	0	0	0			1	0	0	0	apaJS279_00404	458083	458886	+	Pyrroline-5-carboxylate reductase	1.5.1.2	proC_1
416	CP025571.824	C0Z11_02040	CDS	459115	459216	101	+	AURKAIP1/COX24 domain-containing protein		WP_003402602.1		0	0	0	0	0	0			0	0	1	0	apaJS279_00405	459115	459216	+	hypothetical protein
417	CP025571.826	C0Z11_02045	CDS	459293	459595	302	+	glutaredoxin family protein		WP_002531194.1		0	0	0	0	0	0			0	0	1	0	apaJS279_00406	459380	459595	+	hypothetical protein
418	CP025571.828	C0Z11_02050	CDS	459881	461518	1637	+	bifunctional uroporphyrinogen-III C-methyltransferase/uroporphyrinogen-III synthase		WP_002549627.1	Cobalamin biosynthesis	0	0	0	0	0	0			1	0	0	0	apaJS279_00407	459881	461518	+	Uroporphyrinogen-III C-methyltransferase	2.1.1.107	nasF
419	CP025571.830	C0Z11_02055	CDS	461648	462370	722	+	histidine phosphatase family protein		WP_004810532.1		0	0	0	0	0	0			1	0	0	0	apaJS279_00408	461648	462370	+	hypothetical protein
420	CP025571.832	C0Z11_02060	CDS	462367	462936	569	+	TlpA family protein disulfide reductase		WP_004810534.1		0	0	0	0	0	0			1	0	0	0	apaJS279_00409	462367	462936	+	Thiol-disulfide oxidoreductase ResA		resA_2
421	CP025571.834	C0Z11_02065	CDS	463011	463742	731	+	cytochrome C biogenesis protein		WP_002545769.1		0	0	0	0	0	0			1	0	0	0	apaJS279_00410	462933	463742	+	Thiol:disulfide interchange protein DsbD	1.8.1.8	dsbD
422	CP025571.836	C0Z11_02070	CDS	463834	465477	1643	+	cytochrome c biogenesis protein ResB		WP_015583281.1		0	0	0	0	0	0			0	1	0	0	apaJS279_00411	463834	465477	+	Cytochrome c biogenesis protein CcsB		ccsB
423	CP025571.838	C0Z11_02075	CDS/pseudogene	465474	465578	104	+	c-type cytochrome biogenesis protein CcsB		WP_015071458.1	incomplete; partial on complete genome; missing stop	0	0	0	0	0	0			0	1	0	0	apaJS279_00412	465474	466508	+	Cytochrome c biogenesis protein CcsA		ccsA
424	CP025571.840	C0Z11_02080	CDS	465768	466508	740	+	c-type cytochrome biogenesis protein CcsB	ccsB	WP_015583280.1		0	0	0	0	0	0			0	0	0	0
425	CP025571.842	C0Z11_02085	CDS	466555	468072	1517	+	hypothetical protein		PF10646.7		0	0	0	0	0	0			0	1	0	0	apaJS279_00413	466555	468072	+	hypothetical protein
426	CP025571.844	C0Z11_02090	CDS	468089	468895	806	-	NAD(P)-dependent oxidoreductase		WP_015071455.1		0	0	0	0	0	0			0	1	0	0	apaJS279_00414	468089	468895	-	NADP-dependent 3-hydroxy acid dehydrogenase YdfG	1.1.1.381	ydfG
427	CP025571.846	C0Z11_02095	CDS	469151	470878	1727	+	glycerol-3-phosphate dehydrogenase/oxidase		WP_009198564.1		0	0	0	0	0	0			0	1	0	0	apaJS279_00415	469094	470878	+	Glycerol-3-phosphate dehydrogenase 2	1.1.5.3	glpD2
428	CP025571.848	C0Z11_02100	CDS	470926	473055	2129	-	transporter		PF00999.19		0	0	0	0	0	0			0	1	0	0	apaJS279_00416	470926	472911	-	Sodium, potassium, lithium and rubidium/H(+) antiporter		nhaK
429	CP025571.850	C0Z11_02105	CDS	472955	474472	1517	-	threonine ammonia-lyase, biosynthetic	ilvA	WP_002528983.1		0	0	0	0	0	0			0	1	0	0	apaJS279_00417	472955	474472	-	L-threonine dehydratase biosynthetic IlvA	4.3.1.19	ilvA
430	CP025571.852	C0Z11_02110	CDS/pseudogene	474760	476628	1868	-	dihydroxy-acid dehydratase		WP_015583277.1	incomplete; partial on complete genome; missing stop	0	0	0	0	0	0			1	0	0	0	apaJS279_00418	474613	476628	-	Dihydroxy-acid dehydratase	4.2.1.9	ilvD
431	CP025571.854	C0Z11_02115	CDS	476862	477596	734	-	hypothetical protein		WP_002517191.1		0	0	0	0	0	0			1	0	0	0	apaJS279_00419	476862	477596	-	hypothetical protein
432	CP025571.856	C0Z11_02120	CDS	477745	479163	1418	+	mycothione reductase		WP_015071448.1		0	0	0	0	0	0			1	0	0	0	apaJS279_00420	477745	479163	+	Mycothione reductase	1.8.1.15	mtr
433	CP025571.858	C0Z11_02125	CDS	479204	480166	962	-	siderophore-interacting protein		WP_013285758.1		0	0	0	0	0	0			1	0	0	0	apaJS279_00421	479204	480166	-	Vibriobactin utilization protein ViuB		viuB
434	CP025571.860	C0Z11_02130	CDS	480163	481056	893	-	ABC transporter ATP-binding protein		WP_013117804.1		0	0	0	0	0	0			1	0	0	0	apaJS279_00422	480163	481056	-	Ferric enterobactin transport ATP-binding protein FepC		fepC
435	CP025571.862	C0Z11_02135	CDS	481053	481997	944	-	ABC transporter permease		WP_013117803.1		0	0	0	0	0	0			1	0	0	0	apaJS279_00423	481053	482090	-	Ferric enterobactin transport system permease protein FepG		fepG
436	CP025571.864	C0Z11_02140	CDS	482087	483163	1076	-	iron ABC transporter permease		WP_013586724.1		0	0	0	0	0	0			1	0	0	0	apaJS279_00424	482087	483154	-	putative siderophore transport system permease protein YfiZ		yfiZ
437	CP025571.866	C0Z11_02145	CDS	483160	484206	1046	-	iron-siderophore ABC transporter substrate-binding protein		WP_019135218.1		0	0	0	0	0	0			1	0	0	0	apaJS279_00425	483160	484266	-	putative siderophore-binding lipoprotein YfiY		yfiY
438	CP025571.868	C0Z11_02150	CDS	484570	486531	1961	+	ABC transporter ATP-binding protein		PF00005.25,HMM:PF00664.21		0	0	0	0	0	0			0	1	0	0	apaJS279_00426	484858	486531	+	Heterocyst differentiation ATP-binding protein HepA		hepA
439	CP025571.870	C0Z11_02155	CDS	486528	488267	1739	+	ABC transporter ATP-binding protein		PF00664.21		0	0	0	0	0	0			1	0	0	0	apaJS279_00427	486528	488267	+	putative ABC transporter ATP-binding protein
440	CP025571.872	C0Z11_02160	CDS	488341	488511	170	-	50S ribosomal protein L32	rpmF	WP_016467157.1		0	0	0	0	0	0			0	0	1	0	apaJS279_00428	488341	488511	-	50S ribosomal protein L32		rpmF_1
441	CP025571.874	C0Z11_02165	CDS/pseudogene	488516	488820	304	-	30S ribosomal protein S14		WP_015011783.1	frameshifted	0	0	0	0	0	0			1	0	0	0	apaJS279_00429	488516	488710	-	30S ribosomal protein S14		rpsN
442	CP025571.876	C0Z11_02170	CDS	488820	488990	170	-	50S ribosomal protein L33	rpmG	WP_013584775.1		0	0	0	0	0	0			1	0	0	0	apaJS279_00430	488820	488990	-	50S ribosomal protein L33 2		rpmG2_1
443	CP025571.878	C0Z11_02175	CDS	489274	489519	245	+	type B 50S ribosomal protein L31		WP_018843457.1		0	0	0	0	0	0			1	0	0	0	apaJS279_00431	489274	489519	+	50S ribosomal protein L31 type B		rpmE2
444			Possible CRISPR	489768	489845	77						0	0	0	0	0	0		PossibleCRISPR3	0	0	0	0
445	CP025571.880	C0Z11_02180	CDS	489935	490171	236	-	50S ribosomal protein L28	rpmB	WP_016666379.1		0	0	0	0	0	0			0	1	0	0	apaJS279_00432	489935	490171	-	50S ribosomal protein L28		rpmB_1
446	CP025571.882	C0Z11_02185	CDS	490836	491612	776	-	phosphate ABC transporter ATP-binding protein		WP_007032582.1		0	0	0	0	0	0			1	0	0	0	apaJS279_00433	490836	491612	-	Phosphate import ATP-binding protein PstB 1	3.6.3.27	pstB1
447	CP025571.884	C0Z11_02190	CDS	491659	492678	1019	-	phosphate ABC transporter, permease protein PstA	pstA	WP_015583269.1		0	0	0	0	0	0			1	0	0	0	apaJS279_00434	491659	492678	-	Phosphate transport system permease protein PstA 1		pstA1
448	CP025571.886	C0Z11_02195	CDS	492675	493718	1043	-	phosphate ABC transporter permease subunit PstC	pstC	WP_007433306.1		0	0	0	0	0	0			1	0	0	0	apaJS279_00435	492675	493718	-	Phosphate transport system permease protein PstC 2		pstC2
449	CP025571.888	C0Z11_02200	CDS	493853	495010	1157	-	phosphate ABC transporter substrate-binding protein PstS	pstS	WP_002523042.1		0	0	0	0	0	0			1	0	0	0	apaJS279_00436	493853	495031	-	Phosphate-binding protein PstS3		pstS3
450	CP025571.890	C0Z11_02205	CDS	495249	496160	911	-	NUDIX hydrolase		WP_015071423.1		0	0	0	0	0	0			1	0	0	0	apaJS279_00437	495249	496160	-	putative 8-oxo-dGTP diphosphatase 1	3.6.1.55	mutT1
451	CP025571.892	C0Z11_02210	CDS	496157	498304	2147	-	RNA degradosome polyphosphate kinase		WP_007433308.1	catalyzes the reversible transfer of the terminal phosphate of ATP to form a long chain polyphosphate	0	0	0	0	0	0			1	0	0	0	apaJS279_00438	496157	498304	-	Polyphosphate kinase	2.7.4.1	ppk
452	CP025571.894	C0Z11_02215	CDS	498443	499141	698	-	DNA-binding response regulator		WP_004810576.1		0	0	0	0	0	0			1	0	0	0	apaJS279_00439	498443	499255	-	Sensory transduction protein regX3		regX3_1
453	CP025571.896	C0Z11_02220	CDS	499325	499813	488	+	hypothetical protein				0	0	0	0	0	0			1	0	0	0	apaJS279_00440	499325	499813	+	hypothetical protein
454	CP025571.898	C0Z11_02225	CDS	499887	500942	1055	-	flavin-dependent oxidoreductase		WP_009407218.1		0	0	0	0	0	0			1	0	0	0	apaJS279_00441	499887	500942	-	Alkanal monooxygenase alpha chain	1.14.14.3	luxA
455	CP025571.900	C0Z11_02230	CDS	501005	502486	1481	-	MFS transporter		WP_006769029.1		0	0	0	0	0	0			1	0	0	0	apaJS279_00442	501005	502486	-	hypothetical protein
456	CP025571.902	C0Z11_02235	CDS	502642	503079	437	-	D-tyrosyl-tRNA(Tyr) deacylase		WP_002528964.1		0	0	0	0	0	0			1	0	0	0	apaJS279_00443	502642	503079	-	D-aminoacyl-tRNA deacylase	3.1.1.96	dtd
457	CP025571.904	C0Z11_02240	CDS	503076	503306	230	-	hypothetical protein		WP_015071414.1		0	0	0	0	0	0			1	0	0	0	apaJS279_00444	503076	503306	-	hypothetical protein
458	CP025571.906	C0Z11_02245	CDS	503522	504019	497	+	FABP family protein		WP_002517150.1		0	0	0	0	0	0			1	0	0	0	apaJS279_00446	503522	504019	+	hypothetical protein
459	CP025571.908	C0Z11_02250	CDS	504016	504984	968	+	folate-binding protein		WP_002549728.1		0	0	0	0	0	0			1	0	0	0	apaJS279_00447	504019	504984	+	tRNA-modifying protein YgfZ		ygfZ
460	CP025571.910	C0Z11_02255	CDS	505016	506428	1412	+	sugar transferase		WP_002530101.1		0	0	0	0	0	0			1	0	0	0	apaJS279_00448	505031	506428	+	UDP-N-acetylgalactosamine-undecaprenyl-phosphate N-acetylgalactosaminephosphotransferase	2.7.8.40	wecA_1
461	CP025571.912	C0Z11_02260	CDS	506472	507017	545	-	cysteine hydrolase		PF00857.18		0	0	0	0	0	0			1	0	0	0	apaJS279_00449	506472	507017	-	Streptothricin hydrolase	3.5.2.19	sttH
462	CP025571.914	C0Z11_02265	CDS	507201	508487	1286	-	hypothetical protein		WP_014604220.1		0	0	0	0	0	0			0	0	0	1	apaJS279_00450	507201	508487	-	hypothetical protein
463	CP025571.916	C0Z11_02270	CDS	508612	509127	515	-	L,D-transpeptidase		WP_018101086.1		0	0	0	0	0	0			1	0	0	0	apaJS279_00451	508612	509736	-	hypothetical protein
464	CP025571.918	C0Z11_02275	CDS	509911	511773	1862	-	translational GTPase TypA	typA	WP_016666201.1		0	0	0	0	0	0			1	0	0	0	apaJS279_00452	509911	511773	-	GTP-binding protein TypA/BipA		typA
465	CP025571.920	C0Z11_02280	CDS	511991	513163	1172	+	MFS transporter		WP_002513474.1		0	0	0	0	0	0			1	0	0	0	apaJS279_00453	511991	513163	+	Multidrug efflux protein YfmO		yfmO
466	CP025571.922	C0Z11_02285	CDS/pseudogene	513598	514769	1171	+	transposase		WP_013873457.1	frameshifted	0	0	0	0	0	0			0	1	0	0	apaJS279_00456	513888	514769	+	hypothetical protein
467	CP025571.924	C0Z11_02290	CDS	515116	516417	1301	+	hypothetical protein				0	0	0	0	0	0			0	1	0	0	apaJS279_00457	514945	516417	+	hypothetical protein
468	CP025571.926	C0Z11_02295	CDS/pseudogene	518021	518251	230	+	transposase		WP_015071629.1	incomplete; partial on complete genome; missing start and stop	0	0	0	0	0	0			0	0	0	0
469	CP025571.928	C0Z11_02300	CDS	518417	519799	1382	-	IS1380 family transposase		WP_009884204.1		0	0	0	0	0	0			0	1	0	0	apaJS279_00459	518417	519799	-	hypothetical protein
470	CP025571.930	C0Z11_02305	CDS	520202	520933	731	+	hypothetical protein		PF08305.9		0	0	0	0	0	0			1	0	0	0	apaJS279_00460	520202	520933	+	hypothetical protein
471	CP025571.932	C0Z11_02310	CDS	520976	522808	1832	-	Na+/H+ antiporter NhaA	nhaA	WP_015069265.1		0	0	0	0	0	0			1	0	0	0	apaJS279_00461	520976	522808	-	Na(+)/H(+) antiporter NhaA		nhaA_2
472	CP025571.934	C0Z11_02315	CDS	522956	524308	1352	-	replicative DNA helicase	dnaB	WP_002520826.1		0	0	0	0	0	0			1	0	0	0	apaJS279_00462	522956	524308	-	Replicative DNA helicase	3.6.4.12	dnaB
473	CP025571.936	C0Z11_02320	CDS	524811	525140	329	+	metal-sensitive transcriptional regulator		WP_018155608.1		0	0	0	0	0	0			1	0	0	0	apaJS279_00463	524811	525140	+	Copper-sensing transcriptional repressor RicR		ricR
474	CP025571.938	C0Z11_02325	CDS	525198	525809	611	+	copper chaperone		WP_002522700.1		0	0	0	0	0	0			0	0	1	0	apaJS279_00464	525198	525809	+	Copper chaperone CopZ		copZ_1
475	CP025571.940	C0Z11_02330	CDS	525977	528262	2285	+	Cu(2+)-exporting ATPase		WP_018785761.1		0	0	0	0	0	0			1	0	0	0	apaJS279_00465	525977	528262	+	Copper-exporting P-type ATPase A	3.6.3.54	copA
476	CP025571.942	C0Z11_02335	CDS	528639	529829	1190	+	septal ring lytic transglycosylase RlpA family protein		WP_002528279.1		0	0	0	0	0	0			1	0	0	0	apaJS279_00466	528639	529829	+	Endolytic peptidoglycan transglycosylase RlpA	4.2.2.-	rlpA_2
477	CP025571.944	C0Z11_02340	CDS	530082	531092	1010	-	diguanylate cyclase		WP_002515697.1		0	0	0	0	0	0			1	0	0	0	apaJS279_00467	530082	531092	-	Dihydroorotate dehydrogenase B (NAD(+)), catalytic subunit	1.3.1.14	pyrD
478	CP025571.946	C0Z11_02345	CDS	531181	534780	3599	-	pyruvate:ferredoxin (flavodoxin) oxidoreductase	nifJ	WP_015069273.1		0	0	0	0	0	0			1	0	0	0	apaJS279_00468	531181	534780	-	Pyruvate-flavodoxin oxidoreductase	1.2.7.-	nifJ
479	CP025571.948	C0Z11_02350	CDS	534798	536591	1793	-	glutamate synthase		WP_015069274.1	unknown function	0	0	0	0	0	0			1	0	0	0	apaJS279_00469	534798	536591	-	NADPH-Fe(3+) oxidoreductase subunit beta	1.-.-.-	sfrB
480	CP025571.950	C0Z11_02355	CDS	536975	537856	881	-	FCD domain-containing protein		WP_002550949.1		0	0	0	0	0	0			0	0	1	0	apaJS279_00470	536975	537856	-	Putative L-lactate dehydrogenase operon regulatory protein		lldR
481	CP025571.952	C0Z11_02360	CDS	538158	539846	1688	+	L-lactate permease		WP_015583423.1		0	0	0	0	0	0			0	1	0	0	apaJS279_00471	538158	539846	+	Glycolate permease GlcA		glcA
482	CP025571.954	C0Z11_02365	CDS	539875	540669	794	+	(Fe-S)-binding protein		WP_015069279.1		0	0	0	0	0	0			1	0	0	0	apaJS279_00472	539875	540669	+	Lactate utilization protein A		lutA
483	CP025571.956	C0Z11_02370	CDS	540674	542209	1535	+	iron-sulfur cluster-binding protein		WP_002546724.1		0	0	0	0	0	0			1	0	0	0	apaJS279_00473	540674	542209	+	Lactate utilization protein B		lutB
484	CP025571.958	C0Z11_02375	CDS	542209	542904	695	+	lactate utilization protein C		WP_006590750.1		0	0	0	0	0	0			1	0	0	0	apaJS279_00474	542209	542904	+	Lactate utilization protein C		lutC
485	CP025571.960	C0Z11_02380	CDS	543097	544743	1646	-	thiol reductant ABC exporter subunit CydC	cydC	WP_002529181.1		0	0	0	0	0	0			1	0	0	0	apaJS279_00475	543097	544743	-	putative ABC transporter ATP-binding protein
486	CP025571.962	C0Z11_02385	CDS	544740	546485	1745	-	thiol reductant ABC exporter subunit CydD	cydD	WP_015069283.1		0	0	0	0	0	0			1	0	0	0	apaJS279_00476	544740	546437	-	ATP-binding/permease protein CydD		cydD
487	CP025571.964	C0Z11_02390	CDS	546515	547579	1064	-	cytochrome d ubiquinol oxidase subunit II	cydB	WP_015069284.1		0	0	0	0	0	0			1	0	0	0	apaJS279_00477	546515	547579	-	Cytochrome bd-I ubiquinol oxidase subunit 2	1.10.3.14	cydB
488	CP025571.966	C0Z11_02395	CDS	547592	549106	1514	-	cytochrome ubiquinol oxidase subunit I		WP_016666757.1		0	0	0	0	0	0			1	0	0	0	apaJS279_00478	547592	549106	-	Cytochrome bd ubiquinol oxidase subunit 1	1.10.3.-	cydA
489	CP025571.968	C0Z11_02400	CDS	549314	549895	581	+	BlaI/MecI/CopY family transcriptional regulator		WP_013155328.1		0	0	0	0	0	0			1	0	0	0	apaJS279_00479	549347	549895	+	Transcriptional regulator BlaI		blaI
490	CP025571.970	C0Z11_02405	CDS	549898	551433	1535	+	LuxR family transcriptional regulator		PF00196.17		0	0	0	0	0	0			1	0	0	0	apaJS279_00480	549898	551433	+	Transcriptional regulatory protein LiaR		liaR_2
491	CP025571.972	C0Z11_02410	CDS	551443	551961	518	-	flavin reductase		PF01613.16		0	0	0	0	0	0			1	0	0	0	apaJS279_00481	551443	551961	-	hypothetical protein
492	CP025571.974	C0Z11_02415	CDS	551958	553499	1541	-	APC family permease		WP_015069290.1		0	0	0	0	0	0			1	0	0	0	apaJS279_00482	551958	553499	-	putative amino acid permease YhdG		yhdG_1
493	CP025571.976	C0Z11_02420	CDS	553716	554789	1073	-	C4-dicarboxylate ABC transporter		WP_015749696.1		0	0	0	0	0	0			1	0	0	0	apaJS279_00483	553716	554858	-	hypothetical protein
494	CP025571.978	C0Z11_02425	CDS	554930	555853	923	+	LysR family transcriptional regulator		WP_016690882.1		0	0	0	0	0	0			1	0	0	0	apaJS279_00484	554909	555853	+	putative HTH-type transcriptional regulator
495	CP025571.980	C0Z11_02430	CDS	555902	557044	1142	+	alcohol dehydrogenase		WP_015069293.1		0	0	0	0	0	0			1	0	0	0	apaJS279_00485	555902	557044	+	Alcohol dehydrogenase	1.1.1.1	gbsB
496	CP025571.982	C0Z11_02435	CDS	557087	559099	2012	-	ABC transporter ATP-binding protein		WP_002550170.1		0	0	0	0	0	0			1	0	0	0	apaJS279_00486	557087	559138	-	putative ABC transporter ATP-binding protein
497	CP025571.984	C0Z11_02440	CDS	559135	560871	1736	-	ABC transporter ATP-binding protein		WP_015069300.1		0	0	0	0	0	0			1	0	0	0	apaJS279_00487	559135	560871	-	putative ABC transporter ATP-binding protein
498	CP025571.986	C0Z11_02445	CDS	560862	561515	653	-	TetR family transcriptional regulator		PF00440.21		0	0	0	0	0	0			1	0	0	0	apaJS279_00488	560862	561515	-	hypothetical protein
499	CP025571.988	C0Z11_02450	CDS	561708	562364	656	+	phosphatase		WP_011981895.1		0	0	0	0	0	0			1	0	0	0	apaJS279_00489	561708	562364	+	Sugar phosphatase YfbT	3.1.3.23	yfbT_2
500	CP025571.990	C0Z11_02455	CDS	562411	563388	977	-	carbamate kinase		WP_015069305.1	reversible synthesis of carbamate and ATP from carbamoyl phosphate and ADP	0	0	0	0	0	0			1	0	0	0	apaJS279_00490	562411	563388	-	Carbamate kinase 1	2.7.2.2	arcC1
501	CP025571.992	C0Z11_02460	CDS	563385	564419	1034	-	DUF2877 domain-containing protein		PF11392.6		0	0	0	0	0	0			0	1	0	0	apaJS279_00491	563385	564419	-	hypothetical protein
502	CP025571.994	C0Z11_02465	CDS	564416	565729	1313	-	DUF1116 domain-containing protein		WP_012725623.1		0	0	0	0	0	0			1	0	0	0	apaJS279_00492	564416	565729	-	hypothetical protein
503	CP025571.996	C0Z11_02470	CDS	565740	567437	1697	-	acyl-CoA synthetase FdrA		WP_015069308.1		0	0	0	0	0	0			1	0	0	0	apaJS279_00493	565740	567437	-	Succinate--CoA ligase [ADP-forming] subunit alpha	6.2.1.5	sucD_2
504	CP025571.998	C0Z11_02475	CDS	567522	568205	683	+	GntR family transcriptional regulator		PF00392.19		0	0	0	0	0	0			1	0	0	0	apaJS279_00494	567522	568205	+	HTH-type transcriptional regulator LutR		lutR
505	CP025571.1000	C0Z11_02480	CDS	568335	569084	749	+	sulfite exporter TauE/SafE family protein		WP_015069310.1		0	0	0	0	0	0			1	0	0	0	apaJS279_00496	568335	569084	+	hypothetical protein
506	CP025571.1002	C0Z11_02485	CDS	569180	569980	800	-	MurR/RpiR family transcriptional regulator		WP_017832782.1		0	0	0	0	0	0			1	0	0	0	apaJS279_00497	569180	570040	-	hypothetical protein
507	CP025571.1004	C0Z11_02490	CDS	570079	571377	1298	-	allantoate amidohydrolase		WP_017934472.1		0	0	0	0	0	0			1	0	0	0	apaJS279_00498	570079	571377	-	N-carbamoyl-L-amino acid hydrolase	3.5.1.87	amaB
508	CP025571.1006	C0Z11_02495	CDS	571374	572573	1199	-	alanine--glyoxylate aminotransferase family protein		WP_020013957.1		0	0	0	0	0	0			1	0	0	0	apaJS279_00499	571374	572678	-	Purine catabolism protein PucG	2.-.-.-	pucG
509	CP025571.1008	C0Z11_02500	CDS	572803	574164	1361	-	allantoinase AllB	allB	WP_015069314.1		0	0	0	0	0	0			1	0	0	0	apaJS279_00500	572803	574164	-	Allantoinase	3.5.2.5	allB
510	CP025571.1010	C0Z11_02505	CDS	574709	576265	1556	+	nitrate reductase		WP_018043453.1		0	0	0	0	0	0			1	0	0	0	apaJS279_00501	574709	576265	+	putative allantoin permease		pucI
511	CP025571.1012	C0Z11_02510	CDS	576270	576995	725	+	Asp/Glu racemase		WP_015069317.1		0	0	0	0	0	0			1	0	0	0	apaJS279_00502	576270	576995	+	hypothetical protein
512	CP025571.1014	C0Z11_02515	CDS	578057	578992	935	+	hypothetical protein		WP_015069655.1		0	0	0	0	0	0			1	0	0	0	apaJS279_00503	578057	578992	+	hypothetical protein
513	CP025571.1016	C0Z11_02520	CDS	579457	580209	752	-	hypothetical protein		PF01906.15		0	0	0	0	0	0			1	0	0	0	apaJS279_00504	579457	579786	-	hypothetical protein
514	CP025571.1018	C0Z11_02525	CDS	580641	582128	1487	+	lysine--tRNA ligase	lysS	WP_002522929.1		0	0	0	0	0	0			1	0	0	0	apaJS279_00505	580530	582128	+	Lysine--tRNA ligase 1	6.1.1.6	lysS1
515	CP025571.1020	C0Z11_02530	CDS	582274	582651	377	-	septation inhibitor protein		WP_002512897.1		0	0	0	0	0	0			0	0	0	1	apaJS279_00506	582274	582651	-	Cell division protein CrgA		crgA
516	CP025571.1022	C0Z11_02535	CDS	582876	583058	182	-	hypothetical protein				0	0	0	0	0	0			1	0	0	0	apaJS279_00507	582790	583818	+	hypothetical protein
517	CP025571.1024	C0Z11_02540	CDS	583165	583818	653	+	DUF881 domain-containing protein		WP_002529171.1		0	0	0	0	0	0			0	0	0	0
518	CP025571.1026	C0Z11_02545	CDS	583945	584583	638	+	aminodeoxychorismate/anthranilate synthase component II		WP_015069322.1	aminodeoxychorismate synthase subunit PabA; with PabB catalyzes the formation of 4-amino-4-deoxychorismate from chorismate and glutamine in para-aminobenzoate synthesis; PabA provides the glutamine amidotransferase activity	0	0	0	0	0	0			1	0	0	0	apaJS279_00508	583945	584583	+	Aminodeoxychorismate synthase component 2	2.6.1.85	pabA
519	CP025571.1028	C0Z11_02550	CDS	584679	586481	1802	-	serine/threonine-protein kinase		WP_015069323.1		0	0	0	0	0	0			0	1	0	0	apaJS279_00509	584679	586481	-	Serine/threonine-protein kinase PknB	2.7.11.1	pknB
520	CP025571.1030	C0Z11_02555	CDS	586555	587985	1430	-	cell division protein FtsI		WP_016666777.1		0	0	0	0	0	0			1	0	0	0	apaJS279_00510	586555	587985	-	Penicillin-binding protein A		pbpA
521	CP025571.1032	C0Z11_02560	CDS	587982	589505	1523	-	FtsW/RodA/SpoVE family cell cycle protein		WP_015069325.1		0	0	0	0	0	0			1	0	0	0	apaJS279_00511	587982	589505	-	putative FtsW-like protein		rodA
522	CP025571.1034	C0Z11_02565	CDS	589502	591031	1529	-	protein phosphatase		WP_015583406.1		0	0	0	0	0	0			1	0	0	0	apaJS279_00512	589502	591031	-	PP2C-family Ser/Thr phosphatase	3.1.3.16	pstP
523	CP025571.1036	C0Z11_02570	CDS	591034	591531	497	-	hypothetical protein		WP_002512903.1		0	0	0	0	0	0			1	0	0	0	apaJS279_00513	591034	591531	-	FHA domain-containing protein FhaB		fhaB
524	CP025571.1038	C0Z11_02575	CDS	591534	592232	698	-	DUF2662 domain-containing protein		WP_002529162.1		0	0	0	0	0	0			1	0	0	0	apaJS279_00514	591534	592280	-	FHA domain-containing protein FhaA		fhaA
525	CP025571.1040	C0Z11_02580	CDS	592459	593994	1535	-	dTDP-4-dehydrorhamnose reductase		WP_018760196.1		1	1	0	0	0	0			1	0	0	0	apaJS279_00515	592459	593988	-	putative dTDP-4-dehydrorhamnose 3,5-epimerase	5.1.3.13	rfbC
526	CP025571.1042	C0Z11_02585	CDS	593991	594989	998	-	dTDP-glucose 4,6-dehydratase	rfbB	WP_016666789.1		1	1	0	0	0	0			1	0	0	0	apaJS279_00516	593991	594989	-	dTDP-glucose 4,6-dehydratase	4.2.1.46	rmlB
527	CP025571.1044	C0Z11_02590	CDS	595093	595965	872	+	glucose-1-phosphate thymidylyltransferase	rfbA	WP_015069332.1		1	1	0	0	0	0			0	1	0	0	apaJS279_00517	595018	595965	+	Glucose-1-phosphate thymidylyltransferase	2.7.7.24	rmlA
528			Possible CRISPR	595939	596037	98						1	1	0	0	0	0		PossibleCRISPR4	0	0	0	0
529	CP025571.1046	C0Z11_02595	CDS	596251	597951	1700	-	HNH endonuclease		PF02720.15		1	1	0	0	0	0			0	1	0	0	apaJS279_00518	596251	597951	-	hypothetical protein
530	CP025571.1048	C0Z11_02600	CDS	598642	599835	1193	-	DUF1524 domain-containing protein		WP_012397399.1		1	1	0	0	0	0			0	1	0	0	apaJS279_00519	598642	599967	-	hypothetical protein
531	CP025571.1050	C0Z11_02605	CDS	600116	602407	2291	-	hydrolase		PF05592.9		1	1	0	0	0	0			0	1	0	0	apaJS279_00520	600116	602407	-	hypothetical protein
532	CP025571.1052	C0Z11_02610	CDS	602495	603433	938	-	NADP-dependent oxidoreductase		WP_015069335.1		1	1	0	0	0	0			0	1	0	0	apaJS279_00521	602495	603433	-	Quinone oxidoreductase 1	1.6.5.5	qorA_1
533	CP025571.1054	C0Z11_02615	CDS	605273	606829	1556	+	hypothetical protein		TIGR01167	LOCP-predicted pilus, LPXTG_anchor, TIGR01167,PF00746.12	1	1	0	0	0	0			0	1	0	0	apaJS279_00522	604439	606829	+	hypothetical protein
534	CP025571.1056	C0Z11_02620	CDS	606936	608390	1454	+	isopeptide-forming domain-containing fimbrial protein		TIGR04226	LOCP-predicted pilus, LPXTG_anchor, TIGR01167,PF00746.12	1	1	0	0	0	0			0	1	0	0	apaJS279_00523	606936	608390	+	Fimbrial subunit type 1
535	CP025571.1058	C0Z11_02625	CDS	608491	609342	851	+	class C sortase		WP_003790882.1	LOCP-predicted pilus, sortase, TIGR01076,PF04203.4	1	1	0	0	0	0			0	1	0	0	apaJS279_00524	608491	609342	+	hypothetical protein
536	CP025571.1060	C0Z11_02630	CDS	609344	610714	1370	-	sugar transferase		WP_004810345.1		1	1	0	0	0	0			0	1	0	0	apaJS279_00525	609344	610876	-	putative sugar transferase EpsL	2.-.-.-	epsL
537	CP025571.1062	C0Z11_02635	CDS	611279	612421	1142	+	hypothetical protein		PF13439.4		1	1	0	0	0	0			0	1	0	0	apaJS279_00526	611279	612421	+	Alpha-D-kanosaminyltransferase	2.4.1.301	kanE
538	CP025571.1064	C0Z11_02640	CDS	612569	613012	443	+	hypothetical protein				1	1	0	0	0	0			0	1	0	0	apaJS279_00527	612569	613012	+	hypothetical protein
539	CP025571.1066	C0Z11_02645	CDS	613475	614221	746	+	hypothetical protein				1	1	0	0	0	0			0	1	0	0	apaJS279_00529	613412	614221	+	hypothetical protein
540	CP025571.1068	C0Z11_02650	CDS	614218	615543	1325	+	hypothetical protein		PF13641.4		1	1	0	0	0	0			0	1	0	0	apaJS279_00530	614218	615543	+	Beta-monoglucosyldiacylglycerol synthase	2.4.1.336
541	CP025571.1070	C0Z11_02655	CDS	615565	616047	482	+	glycosyl transferase				1	1	0	0	0	0			0	1	0	0	apaJS279_00531	615565	616047	+	hypothetical protein
542	CP025571.1072	C0Z11_02660	CDS	616009	617010	1001	-	IS481 family transposase		WP_012394229.1		1	1	0	0	0	0			0	1	0	0	apaJS279_00532	616009	616776	-	hypothetical protein
543	CP025571.1074	C0Z11_02665	CDS	617234	618622	1388	+	IS1380 family transposase		WP_009884204.1		1	1	0	0	0	0			0	1	0	0	apaJS279_00533	617234	618622	+	hypothetical protein
544	CP025571.1076	C0Z11_02670	CDS	619315	620445	1130	+	nucleotide sugar dehydrogenase		WP_002546501.1	catalyzes the formation of UDP-glucuronate from UDP-glucose	1	1	0	0	0	0			0	1	0	0	apaJS279_00534	619273	620445	+	UDP-glucose 6-dehydrogenase	1.1.1.22	ugd_1
545	CP025571.1078	C0Z11_02675	CDS	620526	621635	1109	-	transcriptional regulator		WP_015069338.1		1	1	0	0	0	0			0	1	0	0	apaJS279_00535	620526	621509	-	Transcriptional regulator LytR		lytR
546	CP025571.1080	C0Z11_02680	CDS	621814	623121	1307	-	ISL3-like element ISPfr6 family transposase		WP_076612297.1		1	1	0	0	0	0			0	1	0	0	apaJS279_00536	621814	623160	-	hypothetical protein
547	CP025571.1082	C0Z11_02685	CDS/pseudogene	623378	624624	1246	+	IS3 family transposase		WP_076611570.1	frameshifted	1	1	0	0	0	0			0	1	0	0	apaJS279_00537	623378	623695	+	Insertion element IS6110 uncharacterized 12.0 kDa protein
548	CP025571.1084	C0Z11_02690	CDS	625078	626385	1307	-	ISL3-like element ISPfr6 family transposase		WP_076612297.1		1	1	0	0	0	0			0	1	0	0	apaJS279_00539	625078	626424	-	hypothetical protein
549	CP025571.1086	C0Z11_02695	CDS	630225	631310	1085	+	hypothetical protein		PF00534.18		1	1	0	0	0	0			0	1	0	0	apaJS279_00542	630225	631310	+	GDP-mannose-dependent alpha-mannosyltransferase	2.4.1.-	mgtA_1
550	CP025571.1088	C0Z11_02700	CDS	632598	633818	1220	+	hypothetical protein		PF13692.4		1	1	0	0	0	0			0	1	0	0	apaJS279_00544	632598	633818	+	hypothetical protein
551	CP025571.1090	C0Z11_02705	CDS/pseudogene	633872	634537	665	-	ISL3-like element ISPfr6 family transposase		WP_076612297.1	incomplete; partial on complete genome; missing start	1	1	0	0	0	0			0	1	0	0	apaJS279_00545	633872	634489	-	hypothetical protein
552	CP025571.1092	C0Z11_02710	CDS/pseudogene	634752	635998	1246	+	ISL3 family transposase		WP_017824271.1	frameshifted	1	1	0	0	0	0			0	1	0	0	apaJS279_00546	634662	635756	+	hypothetical protein
553	CP025571.1094	C0Z11_02715	CDS/pseudogene	636005	636652	647	-	ISL3 family transposase		WP_076612297.1	incomplete; partial on complete genome; missing stop	1	1	1	0	0	0			0	1	0	0	apaJS279_00547	635945	636691	-	hypothetical protein
554	CP025571.1096	C0Z11_02720	CDS	637139	638260	1121	-	glycosyl transferase		PF00534.18		1	1	1	0	0	0			0	1	0	0	apaJS279_00548	637139	638260	-	GDP-mannose-dependent alpha-(1-6)-phosphatidylinositol monomannoside mannosyltransferase	2.4.1.57	pimB_1
555	CP025571.1098	C0Z11_02725	CDS	638310	639803	1493	-	sugar transferase		TIGR03025		1	1	1	0	0	0			0	1	0	0	apaJS279_00549	638310	639803	-	UDP-glucose:undecaprenyl-phosphate glucose-1-phosphate transferase	2.7.8.31	wcaJ
556	CP025571.1100	C0Z11_02730	CDS	639964	641631	1667	-	exopolysaccharide biosynthesis protein		PF02706.13,HMM:TIGR01007		1	1	1	0	0	0			0	1	0	0	apaJS279_00550	639964	641631	-	Tyrosine-protein kinase YwqD	2.7.10.2	ywqD
557	CP025571.1102	C0Z11_02735	CDS	641832	642458	626	+	hypothetical protein		PF01451.19		1	1	0	0	0	0			0	1	0	0	apaJS279_00551	641832	642458	+	Low molecular weight protein-tyrosine-phosphatase Etp	3.1.3.48	etp
558	CP025571.1104	C0Z11_02740	CDS	642313	643014	701	+	hypothetical protein		PF01451.19		1	1	0	0	0	0			0	1	0	0	apaJS279_00552	642547	643014	+	Protein-arginine-phosphatase	3.9.1.2	ywle
559	CP025571.1106	C0Z11_02745	CDS	643188	643892	704	-	hypothetical protein		PF04892.10		1	1	0	0	0	0			0	1	0	0	apaJS279_00554	643188	643799	-	hypothetical protein
560	CP025571.1108	C0Z11_02750	CDS	643978	644463	485	-	VanZ family protein		PF04892.10		1	1	0	0	0	0			0	1	0	0	apaJS279_00555	643978	644463	-	hypothetical protein
561	CP025571.1110	C0Z11_02755	CDS	644522	646375	1853	-	malto-oligosyltrehalose trehalohydrolase	treZ	WP_015069340.1		0	0	0	0	0	0			0	1	0	0	apaJS279_00556	644522	646375	-	Malto-oligosyltrehalose trehalohydrolase	3.2.1.141	treZ
562	CP025571.1112	C0Z11_02760	CDS	646445	649018	2573	-	malto-oligosyltrehalose synthase	treY	WP_016666815.1		0	0	0	0	0	0			0	1	0	0	apaJS279_00557	646445	649018	-	Maltooligosyl trehalose synthase	5.4.99.15	treY
563	CP025571.1114	C0Z11_02765	CDS	649122	650552	1430	+	MFS transporter		WP_012691417.1		0	0	0	0	0	0			1	0	0	0	apaJS279_00558	649122	650552	+	Inner membrane metabolite transport protein YhjE		yhjE_1
564	CP025571.1116	C0Z11_02770	CDS	650871	651470	599	+	PadR family transcriptional regulator		WP_015069345.1		0	0	0	0	0	0			1	0	0	0	apaJS279_00559	650871	651470	+	Transcriptional regulator YqjI		yqjI
565	CP025571.1118	C0Z11_02775	CDS	651584	653197	1613	+	AarF/ABC1/UbiB kinase family protein		WP_019178857.1		0	0	0	0	0	0			1	0	0	0	apaJS279_00560	651482	653197	+	putative protein kinase UbiB	2.7.-.-	ubiB
566	CP025571.1120	C0Z11_02780	CDS	653821	654774	953	+	hypothetical protein				0	0	0	0	0	0			1	0	0	0	apaJS279_00561	653968	654774	+	hypothetical protein
567	CP025571.1122	C0Z11_02785	CDS	655159	656559	1400	-	APC family permease		WP_007826685.1		0	0	0	0	0	0			1	0	0	0	apaJS279_00562	655159	656619	-	Putrescine importer PuuP		puuP_1
568	CP025571.1124	C0Z11_02790	CDS	656619	657320	701	-	hypothetical protein		PF00730.23		0	0	0	0	0	0			1	0	0	0	apaJS279_00563	656619	657320	-	Endonuclease III	4.2.99.18	nth_2
569	CP025571.1126	C0Z11_02795	CDS/pseudogene	657635	658357	722	+	hypothetical protein		WP_020487616.1	incomplete; partial on complete genome; missing stop	0	0	0	0	0	0			0	0	0	1	apaJS279_00564	657635	658537	+	hypothetical protein
570	CP025571.1128	C0Z11_02800	tRNA	658644	658731	87	-	tRNA-Ser				0	0	0	0	0	0			0	0	0	0	apaJS279_00565	658644	658731	-	tRNA-Ser(gga)
571	CP025571.1130	C0Z11_02805	CDS	658769	659131	362	-	RNA-binding S4 domain-containing protein		WP_002517182.1		0	0	0	0	0	0			1	0	0	0	apaJS279_00566	658769	659131	-	Heat shock protein 15		hslR
572	CP025571.1132	C0Z11_02810	ncRNA	659256	659352	96	+	signal recognition particle sRNA small type	SRP_RNA		Derived by automated computational analysis using gene prediction method: cmsearch.	0	0	0	0	0	0			0	0	0	0
573	CP025571.1134	C0Z11_02815	CDS	659451	659804	353	+	hypothetical protein		WP_015069356.1		0	0	0	0	0	0			1	0	0	0	apaJS279_00567	659451	659804	+	hypothetical protein
574	CP025571.1136	C0Z11_02820	CDS	659881	662904	3023	+	DNA polymerase III subunit gamma and tau		WP_020490448.1		0	0	0	0	0	0			1	0	0	0	apaJS279_00568	659881	662904	+	DNA polymerase III subunit gamma/tau	2.7.7.7	dnaX_2
575	CP025571.1138	C0Z11_02825	CDS	662994	663323	329	+	nucleoid-associated protein, YbaB/EbfC family		WP_016666831.1		0	0	0	0	0	0			1	0	0	0	apaJS279_00569	662994	663323	+	Nucleoid-associated protein
576	CP025571.1140	C0Z11_02830	CDS	663417	664040	623	+	recombination protein RecR		WP_015069359.1		0	0	0	0	0	0			1	0	0	0	apaJS279_00570	663417	664040	+	Recombination protein RecR		recR
577	CP025571.1142	C0Z11_02835	CDS	664131	664448	317	+	thiamine-binding protein		WP_015069360.1		0	0	0	0	0	0			1	0	0	0	apaJS279_00571	664131	664448	+	hypothetical protein
578	CP025571.1144	C0Z11_02840	CDS	664526	665782	1256	-	MFS transporter		WP_015069361.1		0	0	0	0	0	0			1	0	0	0	apaJS279_00572	664526	665854	-	Inner membrane protein YbjJ		ybjJ
579	CP025571.1146	C0Z11_02845	CDS	666186	667793	1607	-	hypothetical protein		PF12821.5		0	0	0	0	0	0			1	0	0	0	apaJS279_00574	666186	667784	-	hypothetical protein
580	CP025571.1148	C0Z11_02850	CDS	667926	668732	806	+	hypothetical protein		PF08282.10		0	0	0	0	0	0			1	0	0	0	apaJS279_00575	667926	668732	+	5-amino-6-(5-phospho-D-ribitylamino)uracil phosphatase YcsE	3.1.3.-	ycsE
581	CP025571.1150	C0Z11_02855	CDS	668732	669562	830	+	HAD family phosphatase		WP_015583368.1		0	0	0	0	0	0			1	0	0	0	apaJS279_00576	668732	669562	+	Sugar phosphatase YidA	3.1.3.23	yidA
582	CP025571.1152	C0Z11_02860	CDS	669878	673300	3422	+	isoleucine--tRNA ligase		WP_015069369.1		0	0	0	0	0	0			1	0	0	0	apaJS279_00577	669878	673300	+	Isoleucine--tRNA ligase	6.1.1.5	ileS
583	CP025571.1154	C0Z11_02865	CDS	673497	673781	284	-	hypothetical protein				0	0	0	0	0	0			0	0	0	1	apaJS279_00578	673497	673781	-	hypothetical protein
584	CP025571.1156	C0Z11_02870	CDS	675458	675796	338	+	MarR family transcriptional regulator		PF13601.4		0	0	0	0	0	0			0	1	0	0	apaJS279_00579	674160	674837	-	hypothetical protein
585	CP025571.1158	C0Z11_02875	CDS	676125	676796	671	-	DUF1707 domain-containing protein		PF08044.9		0	0	0	0	0	0			1	0	0	0	apaJS279_00580	676125	676547	-	hypothetical protein
586	CP025571.1160	C0Z11_02880	CDS	676684	677958	1274	+	aspartate kinase		WP_002514581.1		0	0	0	0	0	0			1	0	0	0	apaJS279_00581	676684	677958	+	Aspartokinase	2.7.2.4	ask
587	CP025571.1162	C0Z11_02885	CDS	678258	680318	2060	+	murein biosynthesis integral membrane protein MurJ	mviN	WP_016666369.1		0	0	0	0	0	0			1	0	0	0	apaJS279_00582	678258	680318	+	putative peptidoglycan biosynthesis protein MviN		mviN
588	CP025571.1164	C0Z11_02890	CDS	680658	682229	1571	-	polysaccharide deacetylase family protein		PF01522.19		0	0	0	0	0	0			1	0	0	0	apaJS279_00584	680658	682286	-	Peptidoglycan-N-acetylglucosamine deacetylase	3.5.1.104	pgdA
589	CP025571.1166	C0Z11_02895	CDS	682317	683339	1022	-	TerC family protein		WP_015069377.1		0	0	0	0	0	0			1	0	0	0	apaJS279_00585	682317	683339	-	putative membrane protein
590	CP025571.1168	C0Z11_02900	CDS	683472	684812	1340	-	MFS transporter		WP_018022011.1		0	0	0	0	0	0			1	0	0	0	apaJS279_00586	683472	684812	-	Inner membrane transport protein YnfM		ynfM
591	CP025571.1170	C0Z11_02905	CDS	684833	685711	878	+	LysR family transcriptional regulator		PF00126.25,HMM:PF03466.18		0	0	0	0	0	0			0	0	0	1	apaJS279_00587	684833	685711	+	HTH-type transcriptional regulator GltC		gltC
592	CP025571.1172	C0Z11_02910	CDS	686108	686599	491	-	universal stress protein		WP_003963287.1		0	0	0	0	0	0			1	0	0	0	apaJS279_00588	686108	686599	-	hypothetical protein
593	CP025571.1174	C0Z11_02915	CDS	686602	687945	1343	-	arsenic transporter		WP_015069381.1		0	0	0	0	0	0			1	0	0	0	apaJS279_00589	686602	687948	-	Arsenical pump membrane protein		arsB
594	CP025571.1176	C0Z11_02920	CDS	688088	689356	1268	-	phosphopyruvate hydratase		WP_018099868.1		0	0	0	0	0	0			0	0	0	1	apaJS279_00590	688088	689356	-	Enolase	4.2.1.11	eno_1
595	CP025571.1178	C0Z11_02925	CDS	690092	690652	560	+	universal stress protein		WP_015582983.1		0	0	0	0	0	0			1	0	0	0	apaJS279_00591	690092	690652	+	hypothetical protein
596	CP025571.1180	C0Z11_02930	CDS	690649	691221	572	+	CrcB family protein		WP_015069383.1		0	0	0	0	0	0			1	0	0	0	apaJS279_00592	690649	691221	+	Putative fluoride ion transporter CrcB		crcB_1
597	CP025571.1182	C0Z11_02935	CDS	691218	691577	359	+	CrcB family protein		WP_015069384.1		0	0	0	0	0	0			1	0	0	0	apaJS279_00593	691218	691577	+	Putative fluoride ion transporter CrcB		crcB_2
598	CP025571.1184	C0Z11_02940	CDS	691630	692490	860	-	aldo/keto reductase		WP_016667127.1		0	0	0	0	0	0			1	0	0	0	apaJS279_00594	691630	692490	-	Oxidoreductase YdhF	1.-.-.-	ydhF
599	CP025571.1186	C0Z11_02945	tRNA	692652	692734	82	-	tRNA-Leu				0	0	0	0	0	0			0	0	1	0	apaJS279_00595	692651	692734	-	tRNA-Ser(cag)
600	CP025571.1188	C0Z11_02950	CDS	692964	693716	752	+	hypothetical protein		WP_002531734.1		0	0	0	0	0	0			1	0	0	0	apaJS279_00596	692877	693716	+	hypothetical protein
601	CP025571.1190	C0Z11_02955	CDS	693706	695055	1349	-	cutinase family protein		WP_002549088.1		0	0	0	0	0	0			1	0	0	0	apaJS279_00597	693706	695055	-	hypothetical protein
602	CP025571.1192	C0Z11_02960	CDS	695120	695581	461	-	YbhB/YbcL family Raf kinase inhibitor-like protein		WP_015069390.1		0	0	0	0	0	0			1	0	0	0	apaJS279_00598	695120	695581	-	Putative lipoprotein LppC		lppC
603	CP025571.1194	C0Z11_02965	CDS	695754	698348	2594	-	DUF3516 domain-containing protein		WP_002528150.1		0	0	0	0	0	0			1	0	0	0	apaJS279_00599	695754	698348	-	putative helicase HelY	3.6.4.-	helY_1
604	CP025571.1196	C0Z11_02970	CDS	698541	699206	665	+	aldolase		WP_002545242.1		0	0	0	0	0	0			1	0	0	0	apaJS279_00600	698538	699206	+	hypothetical protein
605	CP025571.1198	C0Z11_02975	CDS	699232	699873	641	-	hypothetical protein				0	0	0	0	0	0			0	1	0	0	apaJS279_00601	699232	700137	-	hypothetical protein
606	CP025571.1200	C0Z11_02980	CDS	700327	702009	1682	+	glucose-6-phosphate isomerase		WP_004564932.1		0	0	0	0	0	0			1	0	0	0	apaJS279_00602	700327	702009	+	Glucose-6-phosphate isomerase	5.3.1.9	pgi
607	CP025571.1202	C0Z11_02985	CDS	702103	702930	827	-	ABC transporter ATP-binding protein		PF00005.25		0	0	0	0	0	0			1	0	0	0	apaJS279_00603	702103	702930	-	putative D,D-dipeptide transport ATP-binding protein DdpF		ddpF_1
608	CP025571.1204	C0Z11_02990	CDS	702927	703751	824	-	ABC transporter ATP-binding protein		PF00005.25		0	0	0	0	0	0			1	0	0	0	apaJS279_00604	702927	703751	-	Oligopeptide transport ATP-binding protein OppD		oppD_2
609	CP025571.1206	C0Z11_02995	CDS	703744	704610	866	-	nickel ABC transporter permease subunit NikC	nikC	WP_014845182.1	with NikABDE is involved in nickel transport into the cell	0	0	0	0	0	0			1	0	0	0	apaJS279_00605	703744	704610	-	Nickel transport system permease protein NikC		nikC
610	CP025571.1208	C0Z11_03000	CDS	704607	705560	953	-	ABC transporter permease		PF00528.20	with NikACDE is involved in nickel transport into the cell	0	0	0	0	0	0			1	0	0	0	apaJS279_00606	704607	705560	-	Glutathione transport system permease protein GsiC		gsiC_2
611	CP025571.1210	C0Z11_03005	CDS	705553	707226	1673	-	ABC transporter substrate-binding protein		PF00496.20		0	0	0	0	0	0			1	0	0	0	apaJS279_00607	705553	707088	-	Periplasmic dipeptide transport protein		dppA
612	CP025571.1211	C0Z11_00000	sequence_feature	707235	707433	198	-	Cobalamin riboswitch		RF00174	cobalamin riboswitch; Derived by automated computational analysis using gene prediction method: cmsearch.	0	0	0	0	0	0			0	0	0	0
613	CP025571.1213	C0Z11_03010	CDS	707588	708253	665	+	hypothetical protein		WP_015069395.1		0	0	0	0	0	0			1	0	0	0	apaJS279_00608	707588	708253	+	hypothetical protein
614	CP025571.1215	C0Z11_03015	CDS	708703	710046	1343	+	MFS transporter		WP_015069397.1		0	0	0	0	0	0			1	0	0	0	apaJS279_00609	708703	710046	+	Alpha-ketoglutarate permease		csbX
615	CP025571.1217	C0Z11_03020	CDS	710180	710992	812	-	aldo/keto reductase		WP_015069398.1		0	0	0	0	0	0			1	0	0	0	apaJS279_00610	710180	711112	-	putative oxidoreductase/MSMEI_2347	1.-.-.-
616	CP025571.1219	C0Z11_03025	CDS	711286	712956	1670	+	arginine--tRNA ligase		WP_016666318.1		0	0	0	0	0	0			1	0	0	0	apaJS279_00611	711286	712956	+	Arginine--tRNA ligase	6.1.1.19	argS
617	CP025571.1221	C0Z11_03030	CDS	713140	713970	830	-	ROK family protein		WP_002520737.1		0	0	0	0	0	0			1	0	0	0	apaJS279_00612	713140	713970	-	Polyphosphate glucokinase	2.7.1.63	ppgK
618	CP025571.1223	C0Z11_03035	CDS	713982	715421	1439	-	hypothetical protein		PF03703.12		0	0	0	0	0	0			1	0	0	0	apaJS279_00613	713982	715496	-	hypothetical protein
619	CP025571.1225	C0Z11_03040	CDS	715493	715981	488	-	hypothetical protein		WP_016666288.1		0	0	0	0	0	0			1	0	0	0	apaJS279_00614	715493	715981	-	hypothetical protein
620	CP025571.1227	C0Z11_03045	CDS	716096	716836	740	-	IclR family transcriptional regulator		NP_696686.1		0	0	0	0	0	0			1	0	0	0	apaJS279_00615	716096	716836	-	Transcriptional repressor IclR		iclR
621	CP025571.1229	C0Z11_03050	CDS	716854	717744	890	-	IclR family transcriptional regulator		PF01614.16		0	0	0	0	0	0			1	0	0	0	apaJS279_00616	716854	717672	-	HTH-type transcriptional regulator KipR		kipR
622	CP025571.1231	C0Z11_03055	CDS	717760	718644	884	-	5-deoxy-glucuronate isomerase	iolB	WP_018762200.1		0	0	0	0	0	0			1	0	0	0	apaJS279_00617	717760	718644	-	5-deoxy-glucuronate isomerase	5.3.1.30	iolB_1
623	CP025571.1233	C0Z11_03060	CDS	718682	719701	1019	-	dehydrogenase		PF01408.20,HMM:PF02894.15		0	0	0	0	0	0			1	0	0	0	apaJS279_00618	718682	719701	-	scyllo-inositol 2-dehydrogenase (NAD(+))	1.1.1.370	iolX_1
624	CP025571.1235	C0Z11_03065	CDS	719754	720629	875	-	inosose dehydratase		PF01261.22		0	0	0	0	0	0			1	0	0	0	apaJS279_00619	719754	720629	-	Inosose dehydratase	4.2.1.44	iolE_1
625	CP025571.1237	C0Z11_03070	CDS	721445	723112	1667	+	sugar porter family MFS transporter		WP_009647739.1		0	0	0	0	0	0			1	0	0	0	apaJS279_00621	721427	723112	+	Major myo-inositol transporter IolT		iolT_1
626	CP025571.1239	C0Z11_03075	CDS	723191	724033	842	+	sugar phosphate isomerase/epimerase		WP_020509729.1		0	0	0	0	0	0			1	0	0	0	apaJS279_00622	723161	724033	+	hypothetical protein
627	CP025571.1241	C0Z11_03080	CDS	724134	725153	1019	-	gfo/Idh/MocA family oxidoreductase		PF01408.20		0	0	0	0	0	0			1	0	0	0	apaJS279_00623	724134	725153	-	Inositol 2-dehydrogenase/D-chiro-inositol 3-dehydrogenase	1.1.1.18	iolG_1
628	CP025571.1243	C0Z11_03085	CDS	725225	726946	1721	-	NAD-dependent malic enzyme		WP_015068977.1		0	0	0	0	0	0			1	0	0	0	apaJS279_00624	725225	726946	-	putative NAD-dependent malic enzyme 2	1.1.1.38	maeA_2
629	CP025571.1245	C0Z11_03090	CDS	727089	728195	1106	-	alcohol dehydrogenase		WP_007296394.1		0	0	0	0	0	0			1	0	0	0	apaJS279_00625	727089	728195	-	Alcohol dehydrogenase B	1.1.1.1	adhB
630	CP025571.1247	C0Z11_03095	CDS	728575	730479	1904	-	3D-(3,5/4)-trihydroxycyclohexane-1,2-dione acylhydrolase (decyclizing)	iolD	WP_019180181.1		0	0	0	0	0	0			1	0	0	0	apaJS279_00626	728575	730479	-	3D-(3,5/4)-trihydroxycyclohexane-1,2-dione hydrolase	3.7.1.22	iolD_1
631	CP025571.1249	C0Z11_03100	CDS	730686	731636	950	-	transketolase		PF02780.18		0	0	0	0	0	0			1	0	0	0	apaJS279_00627	730686	731621	-	1-deoxy-D-xylulose-5-phosphate synthase	2.2.1.7	dxs_1
632	CP025571.1251	C0Z11_03105	CDS	731623	732480	857	-	transketolase		WP_013969500.1		0	0	0	0	0	0			1	0	0	0	apaJS279_00628	731623	732480	-	Transketolase	2.2.1.1	tkt_1
633	CP025571.1253	C0Z11_03110	CDS	733024	733698	674	-	DUF1707 domain-containing protein		PF09922.7		0	0	0	0	0	0			1	0	0	0	apaJS279_00629	733024	733698	-	hypothetical protein
634	CP025571.1255	C0Z11_03115	CDS	733956	734186	230	+	hypothetical protein		WP_013677959.1		0	0	0	0	0	0			0	0	1	0	apaJS279_00630	733947	734186	+	hypothetical protein
635	CP025571.1257	C0Z11_03120	CDS	734415	735347	932	+	AEC family transporter		WP_015069416.1		0	0	0	0	0	0			1	0	0	0	apaJS279_00631	734415	735347	+	hypothetical protein
636	CP025571.1259	C0Z11_03125	CDS	735584	736522	938	-	DUF1648 domain-containing protein		WP_013838250.1		0	0	0	0	0	0			1	0	0	0	apaJS279_00632	735584	736639	-	hypothetical protein
637	CP025571.1261	C0Z11_03130	CDS	736636	736995	359	-	GntR family transcriptional regulator		WP_015069419.1		0	0	0	0	0	0			1	0	0	0	apaJS279_00633	736636	736995	-	HTH-type transcriptional repressor YtrA		ytrA_2
638	CP025571.1263	C0Z11_03135	CDS	737305	738432	1127	-	YihY/virulence factor BrkB family protein		PF03631.13		0	0	0	0	0	0			1	0	0	0	apaJS279_00634	737305	738432	-	hypothetical protein
639	CP025571.1265	C0Z11_03140	CDS	738612	739694	1082	+	LacI family transcriptional regulator		PF00356.19		0	0	0	0	0	0			1	0	0	0	apaJS279_00635	738612	739694	+	Ribose operon repressor		rbsR_1
640	CP025571.1267	C0Z11_03145	CDS	739776	740066	290	-	hypothetical protein				0	0	0	0	0	0			1	0	0	0	apaJS279_00636	739776	740066	-	hypothetical protein
641	CP025571.1269	C0Z11_03150	tRNA	741525	741598	73	-	tRNA-Gly				0	0	0	0	0	0			0	0	0	0	apaJS279_00638	741525	741598	-	tRNA-Gly(ccc)
642	CP025571.1271	C0Z11_03155	CDS	741724	743106	1382	+	amidase		WP_002550442.1		0	0	0	0	0	0			1	0	0	0	apaJS279_00639	741724	743106	+	6-aminohexanoate-cyclic-dimer hydrolase	3.5.2.12	nylA
643	CP025571.1273	C0Z11_03160	CDS	743158	743940	782	+	ABC transporter ATP-binding protein		WP_015069435.1		0	0	0	0	0	0			1	0	0	0	apaJS279_00640	743158	743940	+	putative D,D-dipeptide transport ATP-binding protein DdpF		ddpF_2
644	CP025571.1275	C0Z11_03165	CDS	744060	744683	623	-	hypothetical protein		WP_015069436.1		0	0	0	0	0	0			1	0	0	0	apaJS279_00641	744060	744683	-	hypothetical protein
645	CP025571.1277	C0Z11_03170	CDS	744851	745585	734	-	antibiotic ABC transporter permease		WP_015069437.1		0	0	0	0	0	0			1	0	0	0	apaJS279_00642	744851	745585	-	Inner membrane transport permease YbhR		ybhR
646	CP025571.1279	C0Z11_03175	CDS	745582	746409	827	-	ABC transporter ATP-binding protein		WP_015069438.1		0	0	0	0	0	0			0	1	0	0	apaJS279_00643	745582	746409	-	Ribosome-associated ATPase		rbbA
647	CP025571.1281	C0Z11_03180	CDS	746442	747110	668	-	TetR/AcrR family transcriptional regulator		PF00440.21		0	0	0	0	0	0			1	0	0	0	apaJS279_00644	746442	747110	-	HTH-type transcriptional regulator BetI		betI_1
648	CP025571.1283	C0Z11_03185	CDS	747207	747842	635	+	phosphoglycolate phosphatase		PF13419.4		0	0	0	0	0	0			1	0	0	0	apaJS279_00645	747219	747842	+	5'-nucleotidase	3.1.3.5
649	CP025571.1285	C0Z11_03190	CDS	747953	749467	1514	-	propionyl-CoA--succinate CoA transferase		WP_002514496.1		0	0	0	0	0	0			1	0	0	0	apaJS279_00646	747953	749467	-	Succinyl-CoA:acetate CoA-transferase	2.8.3.18
650	CP025571.1287	C0Z11_03195	CDS	749620	750489	869	-	D-hexose-6-phosphate mutarotase		WP_015069447.1		0	0	0	0	0	0			1	0	0	0	apaJS279_00647	749620	750489	-	Putative glucose-6-phosphate 1-epimerase	5.1.3.15	yeaD
651	CP025571.1289	C0Z11_03200	CDS	750537	751403	866	-	phosphoserine phosphatase SerB	serB	WP_015069448.1		0	0	0	0	0	0			1	0	0	0	apaJS279_00648	750537	751403	-	Phosphoserine phosphatase	3.1.3.3
652	CP025571.1291	C0Z11_03205	CDS	751443	752264	821	-	methyltransferase domain-containing protein		WP_002528056.1		0	0	0	0	0	0			0	0	0	1	apaJS279_00649	751443	752585	-	Ribosomal RNA large subunit methyltransferase G	2.1.1.174	rlmG
653	CP025571.1293	C0Z11_03210	CDS	752645	753529	884	+	kinase/pyrophosphorylase		WP_016666237.1		0	0	0	0	0	0			1	0	0	0	apaJS279_00650	752645	753529	+	Putative pyruvate, phosphate dikinase regulatory protein	2.7.11.32	yqfL
654	CP025571.1295	C0Z11_03215	CDS	753751	756429	2678	+	pyruvate, phosphate dikinase		WP_015069451.1		0	0	0	0	0	0			1	0	0	0	apaJS279_00651	753751	756429	+	Pyruvate, phosphate dikinase	2.7.9.1	ppdK
655	CP025571.1297	C0Z11_03220	CDS	756751	758355	1604	+	hypothetical protein		PF00498.24		0	0	0	0	0	0			0	1	0	0	apaJS279_00652	756751	758355	+	hypothetical protein
656	CP025571.1299	C0Z11_03225	CDS	758470	759225	755	+	glycosyl hydrolase		WP_015069454.1		0	0	0	0	0	0			1	0	0	0	apaJS279_00653	758470	759225	+	hypothetical protein
657	CP025571.1301	C0Z11_03230	CDS	759314	759988	674	-	deoxyribose-phosphate aldolase		WP_002516188.1		0	0	0	0	0	0			1	0	0	0	apaJS279_00654	759314	759988	-	Deoxyribose-phosphate aldolase	4.1.2.4	deoC
658	CP025571.1303	C0Z11_03235	CDS	760172	760489	317	+	hypothetical protein				0	0	0	0	0	0			1	0	0	0	apaJS279_00655	760172	760489	+	hypothetical protein
659	CP025571.1305	C0Z11_03240	CDS	760706	763063	2357	-	glycosyl transferase		WP_006943502.1		0	0	0	0	0	0			0	1	0	0	apaJS279_00656	760706	763063	-	hypothetical protein
660	CP025571.1307	C0Z11_03245	CDS	763256	764491	1235	-	sugar translocase		WP_019049669.1		0	0	0	0	0	0			1	0	0	0	apaJS279_00657	763256	764524	-	Polyprenol monophosphomannose synthase	2.4.1.-	ppm1_1
661	CP025571.1309	C0Z11_03250	CDS/pseudogene	764605	766987	2382	-	glycosyl transferase		WP_019928867.1	frameshifted	0	0	0	0	0	0			0	0	1	0	apaJS279_00658	764605	766002	-	hypothetical protein
662	CP025571.1311	C0Z11_03255	CDS	767317	768879	1562	-	sensor histidine kinase		WP_004809317.1		0	0	0	0	0	0			1	0	0	0	apaJS279_00660	767317	768879	-	putative sensor histidine kinase TcrY	2.7.13.3	tcrY
663	CP025571.1313	C0Z11_03260	CDS	768889	769617	728	-	DNA-binding response regulator		WP_013160256.1		0	0	0	0	0	0			1	0	0	0	apaJS279_00661	768889	769617	-	putative transcriptional regulatory protein TcrX		tcrX
664	CP025571.1315	C0Z11_03265	CDS	770056	771210	1154	+	inorganic phosphate transporter		WP_015011767.1		0	0	0	0	0	0			1	0	0	0	apaJS279_00662	770056	771210	+	Low-affinity inorganic phosphate transporter 1		pitA_1
665	CP025571.1317	C0Z11_03270	CDS	771207	771437	230	+	hypothetical protein		WP_002550284.1		0	0	0	0	0	0			1	0	0	0	apaJS279_00663	771207	771437	+	hypothetical protein
666	CP025571.1319	C0Z11_03275	CDS	771808	772683	875	-	hypothetical protein				0	0	0	0	0	0			1	0	0	0	apaJS279_00664	771808	772737	-	hypothetical protein
667	CP025571.1321	C0Z11_03280	CDS	773542	775413	1871	+	molecular chaperone DnaK		WP_014172578.1		0	0	0	0	0	0			1	0	0	0	apaJS279_00665	773542	775413	+	Chaperone protein DnaK		dnaK_1
668	CP025571.1323	C0Z11_03285	CDS	775544	776269	725	+	nucleotide exchange factor GrpE	grpE	WP_015069461.1		0	0	0	0	0	0			0	1	0	0	apaJS279_00666	775544	776269	+	Protein GrpE		grpE
669	CP025571.1325	C0Z11_03290	CDS	776325	777482	1157	+	molecular chaperone DnaJ	dnaJ	WP_015069462.1		0	0	0	0	0	0			1	0	0	0	apaJS279_00667	776325	777482	+	Chaperone protein DnaJ 1		dnaJ1
670	CP025571.1327	C0Z11_03295	CDS	777484	777942	458	+	MerR family transcriptional regulator		WP_002528031.1		0	0	0	0	0	0			0	1	0	0	apaJS279_00668	777484	777942	+	Putative heat shock protein HspR		hspR
671	CP025571.1329	C0Z11_03300	CDS	777955	778863	908	+	SGNH/GDSL hydrolase family protein		PF13472.4		0	0	0	0	0	0			0	1	0	0	apaJS279_00669	777982	778863	+	hypothetical protein
672	CP025571.1331	C0Z11_03305	CDS	779061	779780	719	+	acetolactate decarboxylase	budA	WP_015069465.1		0	0	0	0	0	0			1	0	0	0	apaJS279_00670	779043	779780	+	Alpha-acetolactate decarboxylase	4.1.1.5	alsD
673	CP025571.1333	C0Z11_03310	CDS	780109	781686	1577	-	transporter		WP_004809297.1		0	0	0	0	0	0			1	0	0	0	apaJS279_00671	780109	781689	-	Aspartate/alanine antiporter		aspT
674	CP025571.1335	C0Z11_03315	CDS	781693	783210	1517	-	amino acid permease		WP_002515027.1		0	0	0	0	0	0			1	0	0	0	apaJS279_00672	781693	783201	-	Aromatic amino acid transport protein AroP		aroP_2
675	CP025571.1337	C0Z11_03320	CDS	783414	785867	2453	-	ABC transporter permease		PF02687.19		0	0	0	0	0	0			1	0	0	0	apaJS279_00673	783414	785867	-	ABC transporter permease YtrF		ytrF_3
676	CP025571.1339	C0Z11_03325	CDS	785864	786814	950	-	ABC transporter ATP-binding protein		WP_002550242.1		0	0	0	0	0	0			0	0	1	0	apaJS279_00674	785864	786814	-	Bacitracin export ATP-binding protein BceA		bceA_3
677	CP025571.1341	C0Z11_03330	CDS	786882	787316	434	-	VanZ family protein		PF04892.10		0	0	0	0	0	0			1	0	0	0	apaJS279_00675	786882	787391	-	hypothetical protein
678	CP025571.1343	C0Z11_03335	CDS	787388	788065	677	-	DNA-binding response regulator		WP_015069474.1		0	0	0	0	0	0			1	0	0	0	apaJS279_00676	787388	788065	-	Transcriptional regulatory protein LiaR		liaR_3
679	CP025571.1345	C0Z11_03340	CDS	788062	789276	1214	-	sensor histidine kinase		WP_004809281.1		0	0	0	0	0	0			1	0	0	0	apaJS279_00677	788062	789336	-	Sensor histidine kinase DesK	2.7.13.3	desK_3
680	CP025571.1347	C0Z11_03345	CDS	789536	790084	548	+	flavin reductase		WP_015069478.1		0	0	0	0	0	0			1	0	0	0	apaJS279_00678	789638	790084	+	FMN reductase (NADH) RutF	1.5.1.42	rutF
681	CP025571.1349	C0Z11_03350	CDS	790285	791190	905	+	fructose bisphosphate aldolase		WP_008597832.1		0	0	0	0	0	0			1	0	0	0	apaJS279_00679	790285	791190	+	Fructose-bisphosphate aldolase class 1	4.1.2.13	fda_2
682	CP025571.1351	C0Z11_03355	CDS	791338	792105	767	+	HAD family hydrolase		WP_014598671.1		0	0	0	0	0	0			1	0	0	0	apaJS279_00681	791338	792105	+	hypothetical protein
683	CP025571.1353	C0Z11_03360	CDS	792245	793162	917	+	sugar ABC transporter permease		WP_015069484.1		0	0	0	0	0	0			1	0	0	0	apaJS279_00682	792245	793162	+	sn-glycerol-3-phosphate transport system permease protein UgpA		ugpA_1
684	CP025571.1355	C0Z11_03365	CDS	793159	794085	926	+	carbohydrate ABC transporter permease		WP_015582064.1		0	0	0	0	0	0			1	0	0	0	apaJS279_00683	793159	794085	+	L-arabinose transport system permease protein AraQ		araQ_1
685	CP025571.1357	C0Z11_03370	CDS	794118	795500	1382	+	ABC transporter substrate-binding protein		WP_015069486.1		0	0	0	0	0	0			1	0	0	0	apaJS279_00684	794118	795500	+	sn-glycerol-3-phosphate-binding periplasmic protein UgpB		ugpB_1
686	CP025571.1359	C0Z11_03375	CDS	795637	798234	2597	+	ATP-dependent chaperone ClpB	clpB	WP_041704245.1		0	0	0	0	0	0			1	0	0	0	apaJS279_00685	795637	798234	+	Chaperone protein ClpB		clpB
687	CP025571.1361	C0Z11_03380	CDS	798429	799133	704	-	DNA-binding response regulator		WP_004810245.1		0	0	0	0	0	0			0	0	1	0	apaJS279_00686	798429	799139	-	Transcriptional regulatory protein KdpE		kdpE
688	CP025571.1363	C0Z11_03385	CDS	799111	801153	2042	-	DUF4118 domain-containing protein		WP_012297909.1		0	0	0	0	0	0			0	0	1	0	apaJS279_00687	799111	801153	-	Sensor protein KdpD	2.7.13.3	kdpD
689	CP025571.1365	C0Z11_03390	CDS	801184	803127	1943	-	potassium transporter Kup		WP_002528219.1		0	0	0	0	0	0			0	0	1	0	apaJS279_00688	801184	803205	-	Low affinity potassium transport system protein kup		kup
690	CP025571.1367	C0Z11_03395	CDS	803344	804027	683	+	DUF4118 domain-containing protein		WP_002549716.1		0	0	0	0	0	0			0	0	1	0	apaJS279_00689	803344	804027	+	hypothetical protein
691	CP025571.1369	C0Z11_03400	CDS	804108	804833	725	-	VIT family protein		WP_017882793.1		0	0	0	0	0	0			1	0	0	0	apaJS279_00690	804108	804746	-	hypothetical protein
692	CP025571.1371	C0Z11_03405	CDS	804922	805206	284	-	preprotein translocase		WP_002528008.1		0	0	0	0	0	0			1	0	0	0	apaJS279_00691	804922	805308	-	hypothetical protein
693	CP025571.1373	C0Z11_03410	CDS	805411	806841	1430	-	glutamate decarboxylase		WP_006901188.1		0	0	0	0	0	0			1	0	0	0	apaJS279_00692	805411	806841	-	Glutamate decarboxylase	4.1.1.15	gadB_1
694	CP025571.1375	C0Z11_03415	CDS	807030	810230	3200	-	type I restriction endonuclease subunit R		WP_009740932.1		0	0	0	0	0	0	AjeJS279ORF3425P(I)		0	1	0	0	apaJS279_00693	807030	810230	-	Type-1 restriction enzyme R protein	3.1.21.3	hsdR
695	CP025571.1377	C0Z11_03420	CDS	810230	811390	1160	-	hypothetical protein		WP_019559503.1		0	0	0	0	0	0	S.AjeJS279ORF3425P(I)		0	1	0	0	apaJS279_00694	810230	811429	-	hypothetical protein
696	CP025571.1379	C0Z11_03425	CDS	811426	813060	1634	-	SAM-dependent DNA methyltransferase		WP_005266413.1		0	0	0	0	0	0	M.AjeJS279ORF3425P(I)		0	1	0	0	apaJS279_00695	811426	813060	-	Type I restriction enzyme EcoKI M protein	2.1.1.72	hsdM
697	CP025571.1381	C0Z11_03430	CDS	813060	815105	2045	-	hypothetical protein				0	0	0	0	0	0			0	0	0	1	apaJS279_00696	813060	815105	-	hypothetical protein
698	CP025571.1383	C0Z11_03435	CDS	815300	816055	755	+	DUF4352 domain-containing protein		PF11611.6		0	0	0	0	0	0			1	0	0	0	apaJS279_00697	815300	816055	+	hypothetical protein
699	CP025571.1385	C0Z11_03440	CDS	816173	816562	389	-	hypothetical protein		WP_015069512.1		0	0	0	0	0	0			0	0	1	0	apaJS279_00698	816173	816562	-	hypothetical protein
700	CP025571.1387	C0Z11_03445	CDS	817342	818709	1367	+	glycine betaine/L-proline ABC transporter ATP-binding protein		WP_014166998.1		0	0	0	0	0	0			1	0	0	0	apaJS279_00699	817342	818709	+	Glycine betaine transport ATP-binding protein OpuAA	3.6.3.32	opuAA
701	CP025571.1389	C0Z11_03450	CDS	818709	819575	866	+	glycine/betaine ABC transporter permease		WP_002524772.1		0	0	0	0	0	0			1	0	0	0	apaJS279_00700	818709	819575	+	Glycine betaine transport system permease protein OpuAB		opuAB
702	CP025571.1391	C0Z11_03455	CDS	819620	820639	1019	+	glycine/betaine ABC transporter substrate-binding protein		WP_007433517.1		0	0	0	0	0	0			1	0	0	0	apaJS279_00701	819620	820639	+	Glycine betaine/carnitine transport binding protein GbuC		gbuC
703	CP025571.1393	C0Z11_03460	CDS	820808	821602	794	+	spermidine synthase		WP_015582068.1		0	0	0	0	0	0			1	0	0	0	apaJS279_00702	820739	821602	+	Polyamine aminopropyltransferase	2.5.1.16	speE
704	CP025571.1395	C0Z11_03465	CDS/pseudogene	821868	821942	74	+	chitin-binding protein		WP_014382323.1	incomplete; partial on complete genome; missing start and stop	0	0	0	0	0	0			0	0	1	0	apaJS279_00703	822042	822449	+	hypothetical protein
705	CP025571.1397	C0Z11_03470	CDS	822446	823147	701	+	class E sortase		PF04203.11		0	0	0	0	0	0			1	0	0	0	apaJS279_00704	822446	823147	+	hypothetical protein
706	CP025571.1399	C0Z11_03475	CDS	823290	824069	779	+	LemA family protein		WP_015069530.1		0	0	0	0	0	0			1	0	0	0	apaJS279_00705	823290	824069	+	hypothetical protein
707	CP025571.1401	C0Z11_03480	CDS	824082	824801	719	-	cytochrome O ubiquinol oxidase		WP_015069544.1		0	0	0	0	0	0			1	0	0	0	apaJS279_00706	824082	824801	-	putative membrane protein
708	CP025571.1403	C0Z11_03485	CDS	825017	825610	593	+	RNA methyltransferase		WP_002514456.1		0	0	0	0	0	0			1	0	0	0	apaJS279_00707	824825	825610	+	tRNA (guanosine(18)-2'-O)-methyltransferase	2.1.1.34	trmH
709	CP025571.1405	C0Z11_03490	CDS	825648	826283	635	+	hypothetical protein				0	0	0	0	0	0			1	0	0	0	apaJS279_00708	825648	826283	+	hypothetical protein
710	CP025571.1407	C0Z11_03495	CDS	826396	827421	1025	+	class II fructose-bisphosphate aldolase		WP_002528001.1		0	0	0	0	0	0			1	0	0	0	apaJS279_00709	826396	827421	+	Fructose-bisphosphate aldolase	4.1.2.13	fba
711	CP025571.1409	C0Z11_03500	CDS	827460	828314	854	+	DUF817 domain-containing protein		WP_017565067.1		0	0	0	0	0	0			1	0	0	0	apaJS279_00710	827460	828314	+	hypothetical protein
712	CP025571.1411	C0Z11_03505	CDS	828384	829877	1493	+	oxaloacetate decarboxylase		WP_002550269.1	Converts oxaloacetate to phosphoenolpyruvate using ATP as an energy source	0	0	0	0	0	0			1	0	0	0	apaJS279_00711	828384	829877	+	Methylmalonyl-CoA carboxyltransferase 5S subunit	2.1.3.1
713	CP025571.1413	C0Z11_03510	CDS	829893	831467	1574	+	methylmalonyl-CoA carboxyltransferase		WP_014598935.1		0	0	0	0	0	0			1	0	0	0	apaJS279_00712	829893	831467	+	Methylmalonyl-CoA carboxyltransferase 12S subunit	2.1.3.1
714	CP025571.1415	C0Z11_03515	CDS	831480	831725	245	+	hypothetical protein		WP_004809241.1		0	0	0	0	0	0			1	0	0	0	apaJS279_00713	831480	831725	+	Methylmalonyl-CoA carboxyltransferase 12S subunit	2.1.3.1
715	CP025571.1417	C0Z11_03520	CDS	831742	832110	368	+	acetyl-CoA carboxylase biotin carboxyl carrier protein subunit		WP_004809238.1		0	0	0	0	0	0			1	0	0	0	apaJS279_00714	831742	832110	+	Methylmalonyl-CoA carboxyltransferase 1.3S subunit	2.1.3.1
716	CP025571.1419	C0Z11_03525	CDS	832623	833360	737	-	NAD(P)-dependent oxidoreductase		WP_015069552.1		0	0	0	0	0	0			1	0	0	0	apaJS279_00715	832623	833360	-	putative oxidoreductase	1.-.-.-
717	CP025571.1421	C0Z11_03530	CDS	833818	835491	1673	-	phosphoenolpyruvate--protein phosphotransferase	ptsP	WP_002523048.1		0	0	0	0	0	0			1	0	0	0	apaJS279_00716	833818	835491	-	Phosphoenolpyruvate-protein phosphotransferase	2.7.3.9	ptsI
718	CP025571.1423	C0Z11_03535	CDS	835497	835763	266	-	HPr family phosphocarrier protein		WP_015069554.1		0	0	0	0	0	0			1	0	0	0	apaJS279_00717	835497	835763	-	Phosphocarrier protein HPr	2.7.11.-	ptsH_1
719	CP025571.1425	C0Z11_03540	CDS	836042	836794	752	+	phosphoglyceromutase	gpmA	WP_002549579.1	2,3-bisphosphoglycerate-dependent; catalyzes the interconversion of 2-phosphoglycerate to 3-phosphoglycerate	0	0	0	0	0	0			1	0	0	0	apaJS279_00718	836042	836794	+	2,3-bisphosphoglycerate-dependent phosphoglycerate mutase	5.4.2.11	gpmA
720	CP025571.1427	C0Z11_03545	CDS	836911	837579	668	-	phosphate transport system regulatory protein PhoU	phoU	WP_002528948.1		0	0	0	0	0	0			1	0	0	0	apaJS279_00719	836911	837579	-	Phosphate-specific transport system accessory protein PhoU		phoU2
721	CP025571.1429	C0Z11_03550	CDS	837748	838917	1169	+	two-component sensor histidine kinase		WP_015069557.1		0	0	0	0	0	0			1	0	0	0	apaJS279_00720	837748	838917	+	Signal-transduction histidine kinase senX3	2.7.13.3	senX3
722	CP025571.1431	C0Z11_03555	CDS	838914	839588	674	+	DNA-binding response regulator		WP_015069558.1		0	0	0	0	0	0			1	0	0	0	apaJS279_00721	838914	839588	+	Sensory transduction protein regX3		regX3_2
723	CP025571.1433	C0Z11_03560	CDS	839642	840367	725	-	hypothetical protein				0	0	0	0	0	0			1	0	0	0	apaJS279_00722	839642	840301	-	hypothetical protein
724	CP025571.1435	C0Z11_03565	CDS	840530	841015	485	+	CarD family transcriptional regulator		WP_015069560.1		0	0	0	0	0	0			1	0	0	0	apaJS279_00723	840530	841015	+	RNA polymerase-binding transcription factor CarD		carD
725	CP025571.1437	C0Z11_03570	CDS	841139	841606	467	-	PTS fructose transporter subunit IIA		WP_015069561.1		0	0	0	0	0	0			1	0	0	0	apaJS279_00724	841139	841606	-	PTS system galactitol-specific EIIA component	2.7.1.200	gatA_1
726	CP025571.1439	C0Z11_03575	CDS	841672	842076	404	-	hypothetical protein				0	0	0	0	0	0			1	0	0	0	apaJS279_00725	841672	842088	-	hypothetical protein
727	CP025571.1441	C0Z11_03580	CDS	842092	843579	1487	-	PTS galactitol transporter subunit IIC		WP_015069563.1		0	0	0	0	0	0			1	0	0	0	apaJS279_00726	842092	843579	-	PTS system galactitol-specific EIIC component		gatC_1
728	CP025571.1443	C0Z11_03585	CDS	843701	843994	293	-	PTS galactitol transporter subunit IIB		WP_015069564.1		0	0	0	0	0	0			1	0	0	0	apaJS279_00727	843701	843994	-	PTS system galactitol-specific EIIB component	2.7.1.200	gatB_1
729	CP025571.1445	C0Z11_03590	CDS	844280	845338	1058	-	glycerol-3-phosphate dehydrogenase		WP_002528362.1		0	0	0	0	0	0			1	0	0	0	apaJS279_00728	844280	845338	-	Glycerol-3-phosphate dehydrogenase [NAD(P)+]	1.1.1.94	gpsA
730	CP025571.1447	C0Z11_03595	CDS	845769	846713	944	-	TetR family transcriptional regulator		WP_015069567.1		0	0	0	0	0	0			1	0	0	0	apaJS279_00729	845769	846713	-	Deoxyribonucleoside regulator		deoR_1
731	CP025571.1449	C0Z11_03600	CDS	846953	847687	734	-	triose-phosphate isomerase		WP_015069578.1		0	0	0	0	0	0			1	0	0	0	apaJS279_00730	846953	847687	-	hypothetical protein
732	CP025571.1451	C0Z11_03605	CDS	847753	848529	776	+	2-C-methyl-D-erythritol 4-phosphate cytidylyltransferase	ispD	WP_002528956.1		0	0	0	0	0	0			0	0	0	1	apaJS279_00731	847753	848529	+	2-C-methyl-D-erythritol 4-phosphate cytidylyltransferase	2.7.7.60	ispD
733	CP025571.1453	C0Z11_03610	CDS	848526	848999	473	+	2-C-methyl-D-erythritol 2,4-cyclodiphosphate synthase		WP_016454972.1		0	0	0	0	0	0			0	0	0	1	apaJS279_00732	848526	848999	+	2-C-methyl-D-erythritol 2,4-cyclodiphosphate synthase	4.6.1.12	ispF
734	CP025571.1455	C0Z11_03615	CDS	849056	850174	1118	-	o-succinylbenzoate synthase	menC	WP_015069073.1		0	0	0	0	0	0			1	0	0	0	apaJS279_00733	849056	850174	-	o-succinylbenzoate synthase	4.2.1.113	menC_1
735	CP025571.1457	C0Z11_03620	CDS	850171	850848	677	-	MurR/RpiR family transcriptional regulator		WP_015069074.1		0	0	0	0	0	0			1	0	0	0	apaJS279_00734	850171	850848	-	hypothetical protein
736	CP025571.1459	C0Z11_03625	CDS	850914	851687	773	-	hypothetical protein				0	0	0	0	0	0			1	0	0	0	apaJS279_00735	850914	851738	-	hypothetical protein
737	CP025571.1461	C0Z11_03630	CDS	851912	853237	1325	+	peptidase M20 family protein		WP_015069076.1		0	0	0	0	0	0			1	0	0	0	apaJS279_00736	852146	853237	+	Carboxypeptidase G2	3.4.17.11	cpg2
738	CP025571.1463	C0Z11_03635	CDS/pseudogene	853242	853346	104	-	serine protease		WP_007657307.1	incomplete; partial on complete genome; missing start and stop	0	0	0	0	0	0			0	0	0	0
739	CP025571.1465	C0Z11_03640	CDS	853517	853993	476	-	hypothetical protein				0	0	0	0	0	0			1	0	0	0	apaJS279_00737	853517	854239	-	hypothetical protein
740	CP025571.1467	C0Z11_03645	CDS	855558	857024	1466	-	serine hydroxymethyltransferase		WP_015069584.1	catalyzes the reaction of glycine with 5,10-methylenetetrahydrofolate to form L-serine and tetrahydrofolate	0	0	0	0	0	0			1	0	0	0	apaJS279_00739	855558	857024	-	Serine hydroxymethyltransferase	2.1.2.1	glyA
741	CP025571.1469	C0Z11_03650	CDS	857057	858286	1229	-	MFS transporter		PF07690.14		0	0	0	0	0	0			1	0	0	0	apaJS279_00740	857057	858286	-	putative transporter
742	CP025571.1471	C0Z11_03655	CDS	858751	859740	989	-	23S rRNA (guanosine(2251)-2'-O)-methyltransferase RlmB		WP_013115918.1		0	0	0	0	0	0			1	0	0	0	apaJS279_00741	858751	859740	-	putative tRNA/rRNA methyltransferase	2.1.1.-
743	CP025571.1473	C0Z11_03660	CDS	859878	861353	1475	-	cysteine--tRNA ligase		WP_002533933.1		0	0	0	0	0	0			1	0	0	0	apaJS279_00742	859878	861353	-	Cysteine--tRNA ligase	6.1.1.16	cysS
744	CP025571.1475	C0Z11_03665	CDS	861392	861718	326	+	hypothetical protein				0	0	0	0	0	0			0	1	0	0	apaJS279_00743	861392	861718	+	hypothetical protein
745	CP025571.1477	C0Z11_03670	CDS	861822	863102	1280	-	DUF4032 domain-containing protein		WP_002521173.1		0	0	0	0	0	0			1	0	0	0	apaJS279_00744	861822	863258	-	hypothetical protein
746	CP025571.1479	C0Z11_03675	CDS	863407	864564	1157	-	cystathionine gamma-synthase		WP_015069594.1	catalyzes the formation of cystathionine from L-cysteine and O-succinyl-L-homoserine	0	0	0	0	0	0			1	0	0	0	apaJS279_00745	863407	864636	-	Cystathionine gamma-synthase	2.5.1.48	metB
747	CP025571.1481	C0Z11_03680	CDS	864925	865824	899	+	hypothetical protein				0	0	0	0	0	0			1	0	0	0	apaJS279_00746	864925	865824	+	hypothetical protein
748	CP025571.1483	C0Z11_03685	CDS	866027	867139	1112	-	sn-glycerol-3-phosphate ABC transporter ATP-binding protein UgpC		WP_002543479.1		0	0	0	0	0	0			1	0	0	0	apaJS279_00747	866027	867139	-	sn-glycerol-3-phosphate import ATP-binding protein UgpC	3.6.3.20	ugpC
749	CP025571.1485	C0Z11_03690	CDS	867325	868860	1535	-	MFS transporter		WP_017681735.1		0	0	0	0	0	0			1	0	0	0	apaJS279_00748	867325	868860	-	Multidrug export protein EmrB		emrB
750	CP025571.1487	C0Z11_03695	CDS	869017	870471	1454	-	L-serine ammonia-lyase		WP_002528923.1		0	0	0	0	0	0			0	0	1	0	apaJS279_00749	869017	870459	-	L-serine dehydratase 1	4.3.1.17	sdaA
751	CP025571.1489	C0Z11_03700	CDS	870558	871595	1037	+	L-threonine 3-dehydrogenase		WP_004810672.1		0	0	0	0	0	0			0	0	1	0	apaJS279_00750	870558	871595	+	L-threonine 3-dehydrogenase	1.1.1.103	tdh_1
752	CP025571.1491	C0Z11_03705	CDS	871661	872890	1229	+	glycine C-acetyltransferase		WP_007433322.1		0	0	0	0	0	0			1	0	0	0	apaJS279_00751	871661	872890	+	2-amino-3-ketobutyrate coenzyme A ligase	2.3.1.29	kbl
753	CP025571.1493	C0Z11_03710	CDS	872887	873273	386	+	DUF488 domain-containing protein		WP_002528911.1		0	0	0	0	0	0			1	0	0	0	apaJS279_00752	872887	873273	+	hypothetical protein
754	CP025571.1495	C0Z11_03715	CDS	873366	874211	845	+	hypothetical protein		WP_015069616.1		0	0	0	0	0	0			1	0	0	0	apaJS279_00753	873366	874211	+	hypothetical protein
755	CP025571.1497	C0Z11_03720	CDS	874277	874795	518	-	O-acetyl-ADP-ribose deacetylase		WP_002528910.1		0	0	0	0	0	0			1	0	0	0	apaJS279_00754	874277	874813	-	O-acetyl-ADP-ribose deacetylase	3.5.1.-	ymdB
756	CP025571.1499	C0Z11_03725	CDS	874915	875856	941	-	dihydropteroate synthase	folP	WP_013160135.1		0	0	0	0	0	0			1	0	0	0	apaJS279_00755	874915	875808	-	Inactive dihydropteroate synthase 2		folP2
757	CP025571.1501	C0Z11_03730	CDS	875819	876397	578	-	histidine phosphatase family protein		WP_002548157.1		0	0	0	0	0	0			1	0	0	0	apaJS279_00756	875819	876478	-	Glucosyl-3-phosphoglycerate phosphatase	3.1.3.85	gpgP
758	CP025571.1503	C0Z11_03735	CDS	876689	877498	809	-	hypothetical protein				0	0	0	0	0	0			1	0	0	0	apaJS279_00757	876689	877498	-	hypothetical protein
759	CP025571.1505	C0Z11_03740	CDS	877554	878264	710	-	ABC transporter		WP_012877542.1		0	0	0	0	0	0			1	0	0	0	apaJS279_00758	877554	878264	-	putative ABC transporter ATP-binding protein YxlF	3.6.3.-	yxlF_2
760	CP025571.1507	C0Z11_03745	CDS	878345	879625	1280	+	hypothetical protein		PF07730.11		0	0	0	0	0	0			1	0	0	0	apaJS279_00759	878345	879625	+	Sensor histidine kinase LiaS	2.7.13.3	liaS_1
761	CP025571.1509	C0Z11_03750	CDS	879619	880311	692	+	DNA-binding response regulator		WP_013839990.1		0	0	0	0	0	0			1	0	0	0	apaJS279_00760	879619	880311	+	Transcriptional regulatory protein LiaR		liaR_4
762			Possible CRISPR	880309	880440	131						0	0	0	0	0	0		PossibleCRISPR5	0	0	0	0
763	CP025571.1511	C0Z11_03755	CDS	880540	881646	1106	+	cobalamin biosynthesis protein		WP_002528902.1	Cobalamin biosynthesis	0	0	0	0	0	0			1	0	0	0	apaJS279_00761	880540	881646	+	Cobalamin biosynthesis protein CobD		cobD
764	CP025571.1513	C0Z11_03760	CDS	881643	883097	1454	+	cobyric acid synthase		WP_002513149.1	Cobalamin biosynthesis	0	0	0	0	0	0			1	0	0	0	apaJS279_00762	881643	883097	+	Cobyric acid synthase		cobQ_1
765	CP025571.1514		sequence_feature	883248	883316	68	+	Cobalamin riboswitch		RF00174	cobalamin riboswitch; Derived by automated computational analysis using gene prediction method: cmsearch.	0	0	0	0	0	0			0	0	0	0
766	CP025571.1516	C0Z11_03765	CDS	883379	884128	749	+	precorrin-2 C(20)-methyltransferase	cobI	WP_002513151.1	Cobalamin biosynthesis	0	0	0	0	0	0			1	0	0	0	apaJS279_00763	883367	884128	+	Precorrin-2 C(20)-methyltransferase	2.1.1.130	cobI
767	CP025571.1518	C0Z11_03770	CDS/pseudogene	884125	885087	962	+	precorrin-4 C(11)-methyltransferase	cobM	WP_002528897.1	Cobalamin biosynthesis; incomplete; partial on complete genome; missing stop	0	0	0	0	0	0			0	1	0	0	apaJS279_00764	884125	885273	+	Cobalt-precorrin-4 C(11)-methyltransferase	2.1.1.271	cbiF
768	CP025571.1520	C0Z11_03775	CDS	885270	887840	2570	+	precorrin-3B C(17)-methyltransferase		WP_015069632.1	Cobalamin biosynthesis	0	0	0	0	0	0			1	0	0	0	apaJS279_00765	885270	887840	+	putative cobalt-factor III C(17)-methyltransferase	2.1.1.-	cbiH
769	CP025571.1522	C0Z11_03780	CDS	887843	889210	1367	+	cobalamin biosynthesis protein		WP_014845518.1	Cobalamin biosynthesis	0	0	0	0	0	0			1	0	0	0	apaJS279_00766	887843	889210	+	Sirohydrochlorin cobaltochelatase	4.99.1.3	cbiX
770	CP025571.1524	C0Z11_03785	CDS	889257	890117	860	+	hypothetical protein		WP_015069634.1		0	0	0	0	0	0			1	0	0	0	apaJS279_00767	889257	890117	+	hypothetical protein
771	CP025571.1526	C0Z11_03790	CDS	890148	891032	884	+	CPBP family intramembrane metalloprotease		WP_015069658.1		0	0	0	0	0	0			1	0	0	0	apaJS279_00768	890148	891032	+	hypothetical protein
772	CP025571.1528	C0Z11_03795	CDS	891126	892058	932	+	2-keto-myo-inositol dehydratase		WP_015072063.1		0	0	0	0	0	0			0	1	0	0	apaJS279_00769	891126	892058	+	Inosose dehydratase	4.2.1.44	iolE_2
773	CP025571.1530	C0Z11_03800	CDS	892103	893110	1007	+	gfo/Idh/MocA family oxidoreductase		WP_009393474.1		0	0	0	0	0	0			0	1	0	0	apaJS279_00770	892103	893110	+	Inositol 2-dehydrogenase/D-chiro-inositol 3-dehydrogenase	1.1.1.18	iolG_2
774	CP025571.1532	C0Z11_03805	CDS	893226	894092	866	+	sugar phosphate isomerase/epimerase		WP_015072061.1		0	0	0	0	0	0			0	1	0	0	apaJS279_00771	893226	894092	+	hypothetical protein
775	CP025571.1534	C0Z11_03810	CDS	894186	895178	992	+	LacI family transcriptional regulator		WP_015072060.1		0	0	0	0	0	0			0	1	0	0	apaJS279_00772	894186	895178	+	HTH-type transcriptional regulator DegA		degA_4
776	CP025571.1536	C0Z11_03815	CDS	895366	896973	1607	+	sugar porter family MFS transporter		WP_009647739.1		0	0	0	0	0	0			0	1	0	0	apaJS279_00773	895366	896973	+	Major myo-inositol transporter IolT		iolT_2
777	CP025571.1538	C0Z11_03820	CDS	898052	899443	1391	-	IS1380 family transposase		WP_015069096.1		0	0	0	0	0	0			0	1	0	0	apaJS279_00775	898052	899443	-	hypothetical protein
778	CP025571.1540	C0Z11_03825	CDS/pseudogene	899586	900361	775	+	sugar phosphate isomerase/epimerase		WP_015072054.1	frameshifted; internal stop	0	0	0	0	0	0			0	1	0	0	apaJS279_00776	899673	899804	+	hypothetical protein
779	CP025571.1542	C0Z11_03830	CDS	900623	902278	1655	-	DNA helicase		WP_015069661.1		0	0	0	0	0	0			1	0	0	0	apaJS279_00778	900623	902284	-	hypothetical protein
780	CP025571.1544	C0Z11_03835	CDS	902310	904517	2207	-	DEAD/DEAH box helicase		WP_015069662.1		0	0	0	0	0	0			1	0	0	0	apaJS279_00779	902310	904517	-	hypothetical protein
781	CP025571.1546	C0Z11_03840	CDS	904514	905407	893	-	hypothetical protein				0	0	0	0	0	0			1	0	0	0	apaJS279_00780	904514	905452	-	hypothetical protein
782	CP025571.1548	C0Z11_03845	CDS	905720	906505	785	+	glucosamine-6-phosphate deaminase	nagB	WP_015069664.1		0	0	0	0	0	0			1	0	0	0	apaJS279_00781	905720	906505	+	Glucosamine-6-phosphate deaminase	3.5.99.6	nagB
783	CP025571.1550	C0Z11_03850	CDS	906598	907320	722	-	ABC transporter permease		WP_002543195.1		0	0	0	0	0	0			1	0	0	0	apaJS279_00782	906598	907356	-	putative iron export permease protein FetB		fetB_1
784	CP025571.1552	C0Z11_03855	CDS	907781	908164	383	+	cold-shock protein		WP_015069665.1		0	0	0	0	0	0			1	0	0	0	apaJS279_00783	907781	908164	+	Cold shock-like protein		csp
785	CP025571.1554	C0Z11_03860	CDS	908473	909213	740	+	DUF3027 domain-containing protein		WP_016669245.1		0	0	0	0	0	0			1	0	0	0	apaJS279_00784	908164	909213	+	hypothetical protein
786	CP025571.1556	C0Z11_03865	CDS	909304	911166	1862	+	VWA domain-containing protein		PF00092.26		0	0	0	0	0	0			0	1	0	0	apaJS279_00785	909556	911166	+	hypothetical protein
787	CP025571.1558	C0Z11_03870	CDS	912038	913444	1406	+	NCS2 family permease		WP_002539865.1		0	0	0	0	0	0			0	0	1	0	apaJS279_00786	911909	913444	+	Adenine permease AdeQ		adeQ
788	CP025571.1560	C0Z11_03875	CDS	913521	914204	683	-	hypothetical protein				0	0	0	0	0	0			0	0	1	0	apaJS279_00787	913521	914204	-	hypothetical protein
789	CP025571.1562	C0Z11_03880	CDS	914424	915344	920	+	hypothetical protein				0	0	0	0	0	0			0	0	1	0	apaJS279_00788	914400	915344	+	hypothetical protein
790	CP025571.1564	C0Z11_03885	CDS	915368	916498	1130	-	phosphoserine transaminase		WP_015069672.1		0	0	0	0	0	0			1	0	0	0	apaJS279_00789	915368	916498	-	Phosphoserine aminotransferase	2.6.1.52	serC
791	CP025571.1566	C0Z11_03890	CDS	916608	917741	1133	+	N-acetylglucosamine-6-phosphate deacetylase		WP_015069673.1		0	0	0	0	0	0			1	0	0	0	apaJS279_00790	916608	917741	+	N-acetylglucosamine-6-phosphate deacetylase	3.5.1.25	nagA
792	CP025571.1568	C0Z11_03895	CDS	917924	918640	716	+	metal-dependent transcriptional regulator		WP_015069674.1		0	0	0	0	0	0			1	0	0	0	apaJS279_00791	917924	918640	+	Diphtheria toxin repressor		dtxR
793	CP025571.1570	C0Z11_03900	CDS	918653	919504	851	+	class I SAM-dependent methyltransferase		PF01209.16		0	0	0	0	0	0			1	0	0	0	apaJS279_00792	918653	919504	+	Demethylmenaquinone methyltransferase	2.1.1.163	menG_1
794	CP025571.1572	C0Z11_03905	CDS	919641	920021	380	+	thioredoxin	trxA	WP_016444309.1		0	0	0	0	0	0			1	0	0	0	apaJS279_00793	919641	920021	+	Putative thioredoxin 2		trxC
795	CP025571.1574	C0Z11_03910	CDS	920158	921234	1076	-	transaldolase		WP_015069677.1		0	0	0	0	0	0			1	0	0	0	apaJS279_00794	920158	921234	-	Transaldolase	2.2.1.2	tal
796	CP025571.1576	C0Z11_03915	CDS	921480	922466	986	+	5-dehydro-2-deoxygluconokinase	iolC	WP_015069678.1		0	0	0	0	0	0			1	0	0	0	apaJS279_00795	921480	922466	+	5-dehydro-2-deoxygluconokinase	2.7.1.92	iolC
797	CP025571.1578	C0Z11_03920	CDS	922463	923344	881	+	deoxyribose-phosphate aldolase		WP_015011384.1		0	0	0	0	0	0			1	0	0	0	apaJS279_00796	922463	923344	+	hypothetical protein
798	CP025571.1580	C0Z11_03925	CDS	923350	924246	896	+	5-deoxy-glucuronate isomerase	iolB	WP_002536049.1		0	0	0	0	0	0			1	0	0	0	apaJS279_00797	923350	924246	+	5-deoxy-glucuronate isomerase	5.3.1.30	iolB_2
799	CP025571.1582	C0Z11_03930	CDS	924269	926173	1904	+	3D-(3,5/4)-trihydroxycyclohexane-1,2-dione acylhydrolase (decyclizing)	iolD	WP_002528848.1		0	0	0	0	0	0			1	0	0	0	apaJS279_00798	924269	926173	+	3D-(3,5/4)-trihydroxycyclohexane-1,2-dione hydrolase	3.7.1.22	iolD_2
800	CP025571.1584	C0Z11_03935	CDS	926441	926701	260	-	hypothetical protein				0	0	0	0	0	0			1	0	0	0	apaJS279_00799	926441	926701	-	hypothetical protein
801	CP025571.1586	C0Z11_03940	CDS	926749	927972	1223	+	LacI family transcriptional regulator		PF00356.19		0	0	0	0	0	0			1	0	0	0	apaJS279_00800	926836	927972	+	HTH-type transcriptional regulator GalS		galS
802	CP025571.1588	C0Z11_03945	CDS	928146	928334	188	+	hypothetical protein				0	0	0	0	0	0			1	0	0	0	apaJS279_00801	928146	928334	+	hypothetical protein
803	CP025571.1590	C0Z11_03950	CDS	928402	930009	1607	+	MFS transporter		WP_002544012.1		0	0	0	0	0	0			1	0	0	0	apaJS279_00802	928345	930009	+	Major myo-inositol transporter IolT		iolT_3
804	CP025571.1592	C0Z11_03955	CDS	930198	931211	1013	+	inositol 2-dehydrogenase	iolG	WP_015011387.1		0	0	0	0	0	0			1	0	0	0	apaJS279_00803	930198	931211	+	Inositol 2-dehydrogenase	1.1.1.18	idhA
805	CP025571.1594	C0Z11_03960	tRNA	931240	931315	75	-	tRNA-Arg				0	0	0	0	0	0			0	0	1	0	apaJS279_00804	931240	931315	-	tRNA-Arg(cct)
806	CP025571.1596	C0Z11_03965	CDS	931426	932826	1400	+	UTP--glucose-1-phosphate uridylyltransferase		WP_015069687.1		0	0	0	0	0	0			1	0	0	0	apaJS279_00805	931426	932826	+	hypothetical protein
807	CP025571.1598	C0Z11_03970	CDS	932823	933203	380	+	hypothetical protein		WP_015069688.1		0	0	0	0	0	0			1	0	0	0	apaJS279_00806	932823	933203	+	hypothetical protein
808	CP025571.1600	C0Z11_03975	CDS	933432	934100	668	-	hypothetical protein		PF08666.10		0	0	0	0	0	0			1	0	0	0	apaJS279_00807	933432	933917	-	hypothetical protein
809	CP025571.1602	C0Z11_03980	CDS	934160	934489	329	-	FmdB family transcriptional regulator		WP_015069691.1		0	0	0	0	0	0			1	0	0	0	apaJS279_00809	934160	934489	-	hypothetical protein
810	CP025571.1604	C0Z11_03985	CDS	934717	935385	668	-	5-formyltetrahydrofolate cyclo-ligase		WP_002521246.1		0	0	0	0	0	0			1	0	0	0	apaJS279_00810	934717	935400	-	5-formyltetrahydrofolate cyclo-ligase	6.3.3.2
811	CP025571.1606	C0Z11_03990	CDS	935465	936742	1277	+	molybdopterin biosynthesis protein		PF03453.15,HMM:PF03454.13		0	0	0	0	0	0			1	0	0	0	apaJS279_00811	935465	936742	+	Molybdopterin molybdenumtransferase 1	2.10.1.1	moeA1
812	CP025571.1608	C0Z11_03995	CDS	936830	937462	632	+	N-acetyltransferase		WP_002536023.1		0	0	0	0	0	0			1	0	0	0	apaJS279_00812	936749	937462	+	Putative ribosomal N-acetyltransferase YdaF	2.3.1.-	ydaF_1
813	CP025571.1610	C0Z11_04000	CDS/pseudogene	937884	938357	473	+	hypothetical protein		WP_002531141.1	incomplete; partial on complete genome; missing stop	0	0	0	0	0	0			1	0	0	0	apaJS279_00813	937587	938426	+	hypothetical protein
814	CP025571.1612	C0Z11_04005	tRNA	938476	938551	75	+	tRNA-Ala				0	0	0	0	0	0			0	0	1	0	apaJS279_00814	938476	938551	+	tRNA-Ala(cgc)
815	CP025571.1614	C0Z11_04010	CDS	938815	939915	1100	+	AI-2E family transporter		WP_008378944.1		0	0	0	0	0	0			1	0	0	0	apaJS279_00815	938815	939915	+	hypothetical protein
816	CP025571.1616	C0Z11_04015	CDS	939989	940855	866	-	hypothetical protein				0	0	0	0	0	0			1	0	0	0	apaJS279_00816	939989	940855	-	hypothetical protein
817	CP025571.1618	C0Z11_04020	CDS/pseudogene	940953	941769	816	-	EamA family transporter		WP_020422004.1	frameshifted; internal stop	0	0	0	0	0	0			0	0	0	1	apaJS279_00817	941168	941476	-	hypothetical protein
818	CP025571.1620	C0Z11_04025	CDS	942008	942373	365	+	ArsR family transcriptional regulator		WP_016667843.1		0	0	0	0	0	0			1	0	0	0	apaJS279_00819	942020	942373	+	HTH-type transcriptional regulator KmtR		kmtR_1
819	CP025571.1622	C0Z11_04030	CDS	942405	943652	1247	+	MFS transporter		WP_018296010.1		0	0	0	0	0	0			1	0	0	0	apaJS279_00820	942405	943652	+	hypothetical protein
820	CP025571.1624	C0Z11_04035	CDS	943699	945204	1505	-	cardiolipin synthase	cls	WP_010540415.1		0	0	0	0	0	0			1	0	0	0	apaJS279_00821	943699	945204	-	Cardiolipin synthase A	2.7.8.-	clsA_1
821	CP025571.1626	C0Z11_04040	CDS	945440	946471	1031	+	gfo/Idh/MocA family oxidoreductase		WP_010524070.1		0	0	0	0	0	0			1	0	0	0	apaJS279_00822	945440	946471	+	scyllo-inositol 2-dehydrogenase (NADP(+))	1.1.1.371	iolW
822	CP025571.1628	C0Z11_04045	CDS	946533	946877	344	+	ArsR family transcriptional regulator		WP_013584466.1		0	0	0	0	0	0			1	0	0	0	apaJS279_00823	946491	946877	+	hypothetical protein
823	CP025571.1630	C0Z11_04050	CDS	946935	947915	980	+	ATPase		WP_020097656.1		0	0	0	0	0	0			1	0	0	0	apaJS279_00824	946935	947915	+	hypothetical protein
824	CP025571.1632	C0Z11_04055	CDS	948065	948490	425	+	hypothetical protein				0	0	0	0	0	0			1	0	0	0	apaJS279_00825	948065	948490	+	hypothetical protein
825	CP025571.1634	C0Z11_04060	CDS	948608	949432	824	-	DUF1684 domain-containing protein		WP_015069710.1		0	0	0	0	0	0			1	0	0	0	apaJS279_00826	948608	949432	-	hypothetical protein
826	CP025571.1636	C0Z11_04065	CDS	949669	950322	653	+	HEAT repeat domain-containing protein		WP_005149793.1		0	0	0	0	0	0			1	0	0	0	apaJS279_00827	949669	950322	+	hypothetical protein
827	CP025571.1638	C0Z11_04070	CDS	950336	951358	1022	+	MerR family DNA-binding transcriptional regulator		WP_019354017.1		0	0	0	0	0	0			0	0	1	0	apaJS279_00828	950336	951358	+	HTH-type transcriptional activator mta		mta
828	CP025571.1640	C0Z11_04075	CDS	951424	952071	647	+	TetR/AcrR family transcriptional regulator		WP_012879064.1		0	0	0	0	0	0			0	1	0	0	apaJS279_00829	951424	952071	+	putative HTH-type transcriptional regulator YxaF		yxaF
829	CP025571.1642	C0Z11_04080	CDS	952073	953077	1004	+	type I glyceraldehyde-3-phosphate dehydrogenase	gap	WP_010614909.1		0	0	0	0	0	0			1	0	0	0	apaJS279_00830	952073	953077	+	Glyceraldehyde-3-phosphate dehydrogenase 2	1.2.1.12	gap2
830	CP025571.1644	C0Z11_04085	CDS	953500	955530	2030	+	MFS transporter		WP_018187757.1		0	0	0	0	0	0			1	0	0	0	apaJS279_00831	953500	955530	+	Multidrug resistance protein 3		bmr3_1
831	CP025571.1646	C0Z11_04090	CDS	955527	956114	587	+	TetR family transcriptional regulator		WP_017614020.1		0	0	0	0	0	0			1	0	0	0	apaJS279_00832	955527	956114	+	HTH-type transcriptional repressor KstR		kstR
832	CP025571.1648	C0Z11_04095	CDS	956163	957236	1073	+	alpha/beta hydrolase		WP_019159289.1		0	0	0	0	0	0			1	0	0	0	apaJS279_00833	956163	957236	+	Carboxylesterase NlhH	3.1.1.1	nlhH_2
833	CP025571.1650	C0Z11_04100	CDS/pseudogene	957233	958678	1445	+	alcohol acetyltransferase		WP_015069723.1	incomplete; partial on complete genome; missing stop	0	0	0	0	0	0			1	0	0	0	apaJS279_00834	957233	958801	+	hypothetical protein
834	CP025571.1652	C0Z11_04105	CDS	958798	959460	662	+	hypothetical protein		WP_017882728.1		0	0	0	0	0	0			1	0	0	0	apaJS279_00835	958798	959460	+	hypothetical protein
835			Possible CRISPR	959509	959644	135						0	0	0	0	0	0		PossibleCRISPR6	0	0	0	0
836	CP025571.1654	C0Z11_04110	CDS	959675	961453	1778	-	ATPase		WP_014845792.1		0	0	0	0	0	0			1	0	0	0	apaJS279_00836	959675	961453	-	hypothetical protein
837	CP025571.1656	C0Z11_04115	CDS	961599	962351	752	+	LamB/YcsF family protein		WP_011689964.1		0	0	0	0	0	0			1	0	0	0	apaJS279_00837	961599	962351	+	hypothetical protein
838	CP025571.1658	C0Z11_04120	CDS	962348	964018	1670	+	urea amidolyase		WP_013599820.1		0	0	0	0	0	0			1	0	0	0	apaJS279_00838	962348	964018	+	KipI antagonist		kipA
839	CP025571.1660	C0Z11_04125	CDS	964011	965342	1331	+	serine/threonine protein kinase		PF00069.23		0	0	0	0	0	0			1	0	0	0	apaJS279_00839	964011	965342	+	Serine/threonine-protein kinase StkP	2.7.11.1	stkP
840	CP025571.1662	C0Z11_04130	CDS	965359	966837	1478	-	nitrate reductase		WP_015069730.1		0	0	0	0	0	0			1	0	0	0	apaJS279_00840	965359	966837	-	Putative pyrimidine permease RutG		rutG
841	CP025571.1664	C0Z11_04135	CDS	966948	968477	1529	-	phospholipid carrier-dependent glycosyltransferase		WP_002545777.1		0	0	0	0	0	0			1	0	0	0	apaJS279_00841	966948	968543	-	putative dolichyl-phosphate-mannose--protein mannosyltransferase	2.4.1.109	pmt
842	CP025571.1666	C0Z11_04140	CDS	968669	969568	899	+	16S rRNA (cytidine(1402)-2'-O)-methyltransferase	rsmI	WP_016667095.1		0	0	0	0	0	0			1	0	0	0	apaJS279_00842	968678	969568	+	Ribosomal RNA small subunit methyltransferase I	2.1.1.198	rsmI
843	CP025571.1668	C0Z11_04145	CDS	969601	970455	854	+	TatD family deoxyribonuclease		WP_013865360.1		0	0	0	0	0	0			1	0	0	0	apaJS279_00843	969565	970455	+	putative metal-dependent hydrolase TatD	3.1.-.-	tatD
844	CP025571.1670	C0Z11_04150	CDS	970448	971323	875	+	16S rRNA (adenine(1518)-N(6)/adenine(1519)-N(6))- dimethyltransferase RsmA		WP_004810856.1		0	0	0	0	0	0			1	0	0	0	apaJS279_00844	970448	971323	+	Ribosomal RNA small subunit methyltransferase A	2.1.1.182	ksgA
845	CP025571.1672	C0Z11_04155	CDS	971384	972334	950	+	4-(cytidine 5'-diphospho)-2-C-methyl-D-erythritol kinase		WP_015069735.1		0	0	0	0	0	0			1	0	0	0	apaJS279_00845	971384	972334	+	4-diphosphocytidyl-2-C-methyl-D-erythritol kinase	2.7.1.148	ispE
846	CP025571.1674	C0Z11_04160	CDS	972338	972931	593	+	MarR family transcriptional regulator		WP_020391361.1		0	0	0	0	0	0			1	0	0	0	apaJS279_00846	972338	972931	+	putative HTH-type transcriptional regulator
847	CP025571.1676	C0Z11_04165	CDS	972822	973481	659	-	TetR/AcrR family transcriptional regulator		WP_002517279.1		0	0	0	0	0	0			1	0	0	0	apaJS279_00847	972822	973481	-	HTH-type transcriptional repressor ComR		comR_1
848	CP025571.1678	C0Z11_04170	tRNA	973686	973764	78	+	tRNA-Gln				0	0	0	0	0	0			0	0	0	0	apaJS279_00848	973686	973765	+	tRNA-Gln(ttg)
849	CP025571.1680	C0Z11_04175	CDS	974261	975763	1502	+	UDP-N-acetylglucosamine diphosphorylase/glucosamine-1-phosphate N-acetyltransferase	glmU	WP_015069738.1		0	0	0	0	0	0			1	0	0	0	apaJS279_00849	974261	975763	+	Bifunctional protein GlmU		glmU_1
850	CP025571.1682	C0Z11_04180	CDS	975760	976728	968	+	ribose-phosphate diphosphokinase		WP_015583163.1		0	0	0	0	0	0			1	0	0	0	apaJS279_00850	975760	976728	+	Ribose-phosphate pyrophosphokinase	2.7.6.1	prs
851	CP025571.1684	C0Z11_04185	CDS	976937	977572	635	+	50S ribosomal protein L25		WP_015069740.1	the Ctc family of proteins consists of two types, one that contains the N-terminal ribosomal protein L25 domain only which in Escherichia coli binds the 5S rRNA while a subset of proteins contain a C-terminal extension that is involved in the stress response	0	0	0	0	0	0			1	0	0	0	apaJS279_00851	976937	977572	+	50S ribosomal protein L25		rplY
852	CP025571.1686	C0Z11_04190	CDS	977569	978171	602	+	aminoacyl-tRNA hydrolase		WP_002550656.1		0	0	0	0	0	0			1	0	0	0	apaJS279_00852	977569	978171	+	Peptidyl-tRNA hydrolase	3.1.1.29	pth
853	CP025571.1688	C0Z11_04195	CDS	978243	981893	3650	+	transcription-repair coupling factor	mfd	WP_015069742.1		0	0	0	0	0	0			1	0	0	0	apaJS279_00853	978243	981893	+	Transcription-repair-coupling factor	3.6.4.-	mfd
854	CP025571.1690	C0Z11_04200	CDS	981964	982527	563	+	hypothetical protein				0	0	0	0	0	0			1	0	0	0	apaJS279_00854	981964	982527	+	hypothetical protein
855	CP025571.1692	C0Z11_04205	CDS	982524	983234	710	+	nucleoside triphosphate pyrophosphohydrolase		WP_013865330.1		0	0	0	0	0	0			1	0	0	0	apaJS279_00855	982524	983234	+	Nucleoside triphosphate pyrophosphohydrolase	3.6.1.8	mazG
856	CP025571.1694	C0Z11_04210	CDS	983356	984636	1280	+	phosphopyruvate hydratase		WP_002516702.1		0	0	0	0	0	0			1	0	0	0	apaJS279_00856	983356	984636	+	Enolase	4.2.1.11	eno_2
857	CP025571.1696	C0Z11_04215	CDS	984758	985396	638	+	septation ring formation regulator EzrA		WP_015069746.1		0	0	0	0	0	0			1	0	0	0	apaJS279_00857	984896	985396	+	hypothetical protein
858	CP025571.1698	C0Z11_04220	CDS	985482	986135	653	+	DUF501 domain-containing protein		WP_015069747.1		0	0	0	0	0	0			1	0	0	0	apaJS279_00858	985482	986135	+	hypothetical protein
859	CP025571.1700	C0Z11_04225	CDS	986132	987073	941	+	Ppx/GppA family phosphatase		WP_002526958.1		0	0	0	0	0	0			1	0	0	0	apaJS279_00859	986132	987073	+	Guanosine-5'-triphosphate,3'-diphosphate pyrophosphatase	3.6.1.40	gppA
860	CP025571.1702	C0Z11_04230	tRNA	987077	987152	75	+	tRNA-Leu				0	0	0	0	0	0			0	0	0	0	apaJS279_00860	987077	987151	+	tRNA-Leu(taa)
861	CP025571.1704	C0Z11_04235	tRNA	987260	987336	76	-	tRNA-Asp				0	0	0	0	0	0			0	0	1	0	apaJS279_00861	987261	987336	-	tRNA-Asp(gtc)
862	CP025571.1706	C0Z11_04240	tRNA	987362	987436	74	-	tRNA-Val				0	0	0	0	0	0			0	0	0	0	apaJS279_00862	987362	987436	-	tRNA-Val(gac)
863	CP025571.1708	C0Z11_04245	tRNA	987438	987510	72	-	tRNA-Gly				0	0	0	0	0	0			0	0	1	0	apaJS279_00863	987437	987510	-	tRNA-Gly(gcc)
864	CP025571.1710	C0Z11_04250	CDS	987684	988508	824	+	hypothetical protein		WP_002544202.1		0	0	0	0	0	0			1	0	0	0	apaJS279_00864	987684	988508	+	hypothetical protein
865	CP025571.1712	C0Z11_04255	CDS	988604	989299	695	-	NUDIX domain-containing protein		WP_002550657.1		0	0	0	0	0	0			1	0	0	0	apaJS279_00865	988604	989233	-	Nucleoside triphosphatase NudI	3.6.1.9	nudI
866	CP025571.1714	C0Z11_04260	CDS	989496	990887	1391	-	IS1380 family transposase		WP_015069096.1		0	0	0	0	0	0			0	1	0	0	apaJS279_00866	989496	990887	-	hypothetical protein
867	CP025571.1716	C0Z11_04265	CDS	991027	992004	977	-	hypothetical protein		WP_015069754.1		0	0	0	0	0	0			1	0	0	0	apaJS279_00867	991027	991962	-	hypothetical protein
868	CP025571.1718	C0Z11_04270	rRNA	992726	994264	1538	+	16S ribosomal RNA				0	0	0	0	0	0			0	0	0	0	apaJS279_00868	992732	994256	+
869	CP025571.1720	C0Z11_04275	rRNA	994581	997682	3101	+	23S ribosomal RNA				0	0	0	0	0	0			0	0	0	0	apaJS279_00869	994582	997673	+
870	CP025571.1722	C0Z11_04280	rRNA	997845	997961	116	+	5S ribosomal RNA	rrf	RF00001	Derived by automated computational analysis using gene prediction method: cmsearch.	0	0	0	0	0	0			0	0	1	0	apaJS279_00870	997848	997956	+
871	CP025571.1724	C0Z11_04285	CDS	998244	999047	803	+	translation initiation factor IF-3		WP_012923020.1		0	0	0	0	0	0			0	1	0	0	apaJS279_00871	998244	999047	+	Translation initiation factor IF-3		infC
872	CP025571.1726	C0Z11_04290	CDS	999197	999403	206	+	50S ribosomal protein L35		WP_015582520.1		0	0	0	0	0	0			1	0	0	0	apaJS279_00872	999197	999403	+	50S ribosomal protein L35		rpmI
873	CP025571.1728	C0Z11_04295	CDS	999543	999914	371	+	50S ribosomal protein L20		WP_002514221.1		0	0	0	0	0	0			1	0	0	0	apaJS279_00873	999543	999914	+	50S ribosomal protein L20		rplT
874	CP025571.1730	C0Z11_04300	CDS	999928	1000734	806	+	RNA methyltransferase		WP_015069758.1		0	0	0	0	0	0			0	1	0	0	apaJS279_00874	999928	1000734	+	23S rRNA (uridine(2479)-2'-O)-methyltransferase	2.1.1.208	aviRb
875	CP025571.1732	C0Z11_04305	CDS	1000783	1003029	2246	+	hypothetical protein		PF10101.7		0	0	0	0	0	0			0	1	0	0	apaJS279_00875	1001170	1003029	+	hypothetical protein
876	CP025571.1734	C0Z11_04310	CDS	1003163	1004272	1109	+	phenylalanine--tRNA ligase subunit alpha		WP_002527232.1		0	0	0	0	0	0			1	0	0	0	apaJS279_00876	1003163	1004272	+	Phenylalanine--tRNA ligase alpha subunit	6.1.1.20	pheS
877	CP025571.1736	C0Z11_04315	CDS	1004269	1006788	2519	+	phenylalanine--tRNA ligase subunit beta		WP_016665642.1		0	0	0	0	0	0			1	0	0	0	apaJS279_00877	1004269	1006788	+	Phenylalanine--tRNA ligase beta subunit	6.1.1.20	pheT
878	CP025571.1738	C0Z11_04320	CDS	1006857	1007927	1070	-	biotin synthase BioB		WP_018843639.1		0	0	0	0	0	0			0	0	0	1	apaJS279_00878	1006857	1007924	-	Biotin synthase	2.8.1.6	bioB
879	CP025571.1740	C0Z11_04325	CDS	1008060	1008725	665	+	TetR family transcriptional regulator		WP_015069763.1		0	0	0	0	0	0			0	0	0	1	apaJS279_00879	1008060	1008725	+	Tetracycline repressor protein class B from transposon Tn10		tetR
880	CP025571.1742	C0Z11_04330	CDS	1008790	1009323	533	+	ArgR family transcriptional regulator		WP_015582523.1		0	0	0	0	0	0			0	1	0	0	apaJS279_00880	1008790	1009323	+	Arginine repressor		argR
881	CP025571.1744	C0Z11_04335	CDS	1009446	1010705	1259	+	tyrosine--tRNA ligase		WP_016670085.1		0	0	0	0	0	0			1	0	0	0	apaJS279_00881	1009446	1010705	+	Tyrosine--tRNA ligase	6.1.1.1	tyrS
882	CP025571.1746	C0Z11_04340	rRNA	1011513	1013051	1538	+	16S ribosomal RNA				0	0	0	0	0	0			0	0	0	0	apaJS279_00882	1011519	1013043	+
883	CP025571.1748	C0Z11_04345	rRNA	1013368	1016469	3101	+	23S ribosomal RNA				0	0	0	0	0	0			0	0	0	0	apaJS279_00883	1013369	1016460	+
884	CP025571.1750	C0Z11_04350	rRNA	1016632	1016748	116	+	5S ribosomal RNA	rrf	RF00001	Derived by automated computational analysis using gene prediction method: cmsearch.	0	0	0	0	0	0			0	0	1	0	apaJS279_00884	1016635	1016743	+
885	CP025571.1752	C0Z11_04355	CDS/pseudogene	1016935	1018106	1171	-	transposase		WP_013873457.1	frameshifted	0	0	0	0	0	0			0	1	0	0	apaJS279_00885	1016935	1017816	-	hypothetical protein
886	CP025571.1754	C0Z11_04360	CDS	1018287	1018763	476	-	N-acetyltransferase		WP_002549412.1		0	0	0	0	0	0			1	0	0	0	apaJS279_00887	1018287	1018763	-	N-alpha-acetyltransferase RimI	2.3.1.255	rimI_1
887	CP025571.1756	C0Z11_04365	CDS	1018823	1019347	524	+	hypothetical protein				0	0	0	0	0	0			1	0	0	0	apaJS279_00888	1018823	1019347	+	hypothetical protein
888	CP025571.1758	C0Z11_04370	CDS	1019344	1019733	389	+	hypothetical protein				0	0	0	0	0	0			1	0	0	0	apaJS279_00889	1019344	1019733	+	hypothetical protein
889	CP025571.1760	C0Z11_04375	CDS	1019768	1020379	611	-	peptide-methionine (S)-S-oxide reductase MsrA		WP_002547782.1		0	0	0	0	0	0			1	0	0	0	apaJS279_00890	1019768	1020412	-	Peptide methionine sulfoxide reductase MsrA	1.8.4.11	msrA
890	CP025571.1762	C0Z11_04380	CDS	1020554	1021258	704	-	uracil-DNA glycosylase		WP_002549436.1		0	0	0	0	0	0			1	0	0	0	apaJS279_00891	1020554	1021258	-	Uracil-DNA glycosylase	3.2.2.27	ung
891	CP025571.1764	C0Z11_04385	CDS	1021372	1022634	1262	+	AI-2E family transporter		WP_002515211.1		0	0	0	0	0	0			1	0	0	0	apaJS279_00892	1021372	1022634	+	hypothetical protein
892	CP025571.1766	C0Z11_04390	CDS	1022720	1023769	1049	+	hypothetical protein		WP_002527866.1		0	0	0	0	0	0			1	0	0	0	apaJS279_00893	1022720	1023769	+	hypothetical protein
893	CP025571.1768	C0Z11_04395	CDS	1023933	1024430	497	-	transcription elongation factor GreA		WP_013161573.1		0	0	0	0	0	0			1	0	0	0	apaJS279_00894	1023933	1024430	-	Transcription elongation factor GreA		greA
894	CP025571.1770	C0Z11_04400	CDS	1024523	1024996	473	-	DUF4307 domain-containing protein		WP_004812018.1		0	0	0	0	0	0			1	0	0	0	apaJS279_00895	1024523	1024954	-	hypothetical protein
895	CP025571.1772	C0Z11_04405	CDS	1024995	1025171	176	+	GNAT family acetyltransferase		WP_015069776.1		0	0	0	0	0	0			1	0	0	0	apaJS279_00896	1024995	1025171	+	hypothetical protein
896	CP025571.1774	C0Z11_04410	CDS	1025220	1027244	2024	+	thioredoxin domain-containing protein		WP_002533780.1		0	0	0	0	0	0			1	0	0	0	apaJS279_00897	1025220	1027244	+	hypothetical protein
897	CP025571.1776	C0Z11_04415	CDS	1027302	1028123	821	-	di-trans,poly-cis-decaprenylcistransferase	uppS	WP_013865226.1		0	0	0	0	0	0			1	0	0	0	apaJS279_00898	1027302	1028123	-	(2Z,6E)-farnesyl diphosphate synthase	2.5.1.68
898	CP025571.1778	C0Z11_04420	CDS	1028270	1029004	734	+	hemolysin		WP_018490094.1		0	0	0	0	0	0			1	0	0	0	apaJS279_00899	1028270	1029004	+	hypothetical protein
899	CP025571.1780	C0Z11_04425	CDS/pseudogene	1029167	1030532	1365	+	ribonuclease		WP_016667144.1	frameshifted	0	0	0	0	0	0			0	1	0	0	apaJS279_00900	1029152	1029577	-	hypothetical protein
900	CP025571.1782	C0Z11_04430	CDS	1030567	1031133	566	+	DUF4245 domain-containing protein		WP_015069781.1		0	0	0	0	0	0			1	0	0	0	apaJS279_00903	1030567	1031133	+	hypothetical protein
901	CP025571.1784	C0Z11_04435	CDS	1031144	1031413	269	-	exodeoxyribonuclease VII small subunit		WP_015069782.1		0	0	0	0	0	0			0	1	0	0	apaJS279_00904	1031144	1031413	-	Exodeoxyribonuclease 7 small subunit	3.1.11.6	xseB
902	CP025571.1786	C0Z11_04440	CDS	1031410	1032654	1244	-	exodeoxyribonuclease VII large subunit		WP_015583132.1		0	0	0	0	0	0			1	0	0	0	apaJS279_00905	1031410	1032654	-	Exodeoxyribonuclease 7 large subunit	3.1.11.6	xseA
903	CP025571.1788	C0Z11_04445	CDS	1032722	1033693	971	+	4-hydroxy-3-methylbut-2-enyl diphosphate reductase		WP_013865212.1		0	0	0	0	0	0			1	0	0	0	apaJS279_00906	1032722	1033693	+	4-hydroxy-3-methylbut-2-enyl diphosphate reductase 1	1.17.7.4	ispH1
904	CP025571.1790	C0Z11_04450	CDS	1033716	1035083	1367	-	DNA recombination protein RmuC		WP_002527852.1		0	0	0	0	0	0			1	0	0	0	apaJS279_00907	1033716	1035089	-	hypothetical protein
905	CP025571.1792	C0Z11_04455	CDS	1035194	1036513	1319	+	M18 family aminopeptidase		WP_015069785.1		1	1	0	0	0	0			1	0	0	0	apaJS279_00908	1035194	1036513	+	putative M18 family aminopeptidase 2	3.4.11.-	apeB
906	CP025571.1794	C0Z11_04460	CDS	1036514	1037416	902	-	VOC family protein		WP_015069788.1		1	1	0	0	0	0			1	0	0	0	apaJS279_00909	1036514	1037416	-	hypothetical protein
907	CP025571.1796	C0Z11_04465	CDS	1037478	1038548	1070	+	redox-regulated ATPase YchF		WP_013865208.1		1	1	0	0	0	0			1	0	0	0	apaJS279_00910	1037478	1038548	+	Ribosome-binding ATPase YchF		ychF
908	CP025571.1798	C0Z11_04470	CDS	1038573	1040429	1856	+	recombinase family protein		PF00239.19		1	1	0	0	0	0			0	1	0	0	apaJS279_00911	1038573	1040429	+	hypothetical protein
909	CP025571.1800	C0Z11_04475	CDS/pseudogene	1040114	1040953	839	-	ISL3 family transposase		WP_076612297.1	incomplete; partial on complete genome; missing stop	1	1	0	0	0	0			0	0	0	0
910	CP025571.1802	C0Z11_04480	CDS	1041166	1044198	3032	-	SIR2 family protein		PF13289.4		1	1	1	0	0	0			0	1	0	0	apaJS279_00912	1041166	1044198	-	hypothetical protein
911	CP025571.1804	C0Z11_04485	CDS	1044513	1045079	566	+	recombinase family protein		WP_007237426.1		1	1	1	0	0	0			0	1	0	0	apaJS279_00913	1044513	1045079	+	DNA-invertase hin		hin
912	CP025571.1806	C0Z11_04490	CDS	1045877	1046704	827	-	hypothetical protein		PF00665.24		1	1	1	0	0	0			0	1	0	0	apaJS279_00914	1045877	1046680	-	hypothetical protein
913	CP025571.1808	C0Z11_04495	CDS	1046758	1047045	287	-	hypothetical protein		PF01527.18		1	1	1	0	0	0			0	0	0	1	apaJS279_00915	1046758	1047045	-	hypothetical protein
914	CP025571.1810	C0Z11_04500	CDS	1047555	1047815	260	+	type II toxin-antitoxin system prevent-host-death family antitoxin		WP_019619440.1		1	1	1	0	0	0			1	0	0	0	apaJS279_00916	1047555	1047815	+	Antitoxin RelJ		relJ
915	CP025571.1812	C0Z11_04505	CDS	1047958	1049331	1373	-	transposase		WP_009481316.1		1	1	0	0	0	0			0	1	0	0	apaJS279_00917	1047958	1049331	-	hypothetical protein
916	CP025571.1814	C0Z11_04510	CDS	1049456	1049710	254	+	Txe/YoeB family addiction module toxin		WP_008732381.1		0	0	0	0	0	0			1	0	0	0	apaJS279_00918	1049456	1049710	+	Toxin YoeB	3.1.-.-	yoeB
917	CP025571.1816	C0Z11_04515	CDS	1049816	1050355	539	+	GNAT family N-acetyltransferase		WP_012399175.1		0	0	0	0	0	0			1	0	0	0	apaJS279_00919	1049816	1050355	+	hypothetical protein
918	CP025571.1818	C0Z11_04520	CDS	1050484	1050957	473	+	hypothetical protein				0	0	0	0	0	0			1	0	0	0	apaJS279_00920	1050484	1050957	+	hypothetical protein
919	CP025571.1820	C0Z11_04525	CDS	1050986	1052881	1895	+	ABC transporter ATP-binding protein		WP_018188304.1		0	0	0	0	0	0			1	0	0	0	apaJS279_00921	1051001	1052881	+	Putative multidrug export ATP-binding/permease protein	3.6.3.-
920	CP025571.1822	C0Z11_04530	CDS	1052898	1053497	599	+	histone deacetylase		WP_007923818.1		0	0	0	0	0	0			0	0	0	1	apaJS279_00922	1052898	1053497	+	hypothetical protein
921	CP025571.1824	C0Z11_04535	CDS	1053584	1053961	377	+	DUF1801 domain-containing protein		PF08818.9		0	0	0	0	0	0			1	0	0	0	apaJS279_00923	1053584	1053961	+	Intracellular iron chaperone frataxin		fra
922	CP025571.1826	C0Z11_04540	CDS	1053841	1054485	644	+	methylated-DNA--[protein]-cysteine S-methyltransferase		YP_888592.1		0	0	0	0	0	0			1	0	0	0	apaJS279_00924	1053958	1054485	+	Methylated-DNA--protein-cysteine methyltransferase, inducible	2.1.1.63	adaB
923	CP025571.1828	C0Z11_04545	CDS	1054581	1055147	566	-	nicotinamidase		WP_013731857.1		0	0	0	0	0	0			1	0	0	0	apaJS279_00925	1054581	1055147	-	Nicotinamidase/pyrazinamidase	3.5.1.19	pncA
924	CP025571.1830	C0Z11_04550	CDS	1055433	1056665	1232	-	hypothetical protein		PF07730.11		0	0	0	0	0	0			0	0	0	1	apaJS279_00926	1055433	1056665	-	Sensor histidine kinase DesK	2.7.13.3	desK_4
925	CP025571.1832	C0Z11_04555	CDS	1056711	1056890	179	-	hypothetical protein				0	0	0	0	0	0			0	1	0	0	apaJS279_00927	1056711	1056890	-	hypothetical protein
926	CP025571.1834	C0Z11_04560	CDS/pseudogene	1057165	1057797	632	+	DNA-binding response regulator		WP_017832564.1	incomplete; partial on complete genome; missing start	0	0	0	0	0	0			1	0	0	0	apaJS279_00928	1057072	1057797	+	Transcriptional regulatory protein DegU		degU_1
927	CP025571.1836	C0Z11_04565	CDS	1057875	1059392	1517	+	MFS transporter		WP_015069837.1		0	0	0	0	0	0			1	0	0	0	apaJS279_00929	1057875	1059392	+	Proline/betaine transporter		proP_1
928	CP025571.1838	C0Z11_04570	CDS	1059405	1060259	854	+	CHAD domain-containing protein		PF05235.12		0	0	0	0	0	0			1	0	0	0	apaJS279_00930	1059405	1060259	+	hypothetical protein
929	CP025571.1840	C0Z11_04575	CDS	1060454	1060864	410	+	hypothetical protein				0	0	0	0	0	0			1	0	0	0	apaJS279_00931	1060454	1060864	+	hypothetical protein
930	CP025571.1842	C0Z11_04580	CDS	1060967	1061599	632	-	haloacid dehalogenase		WP_015069841.1		0	0	0	0	0	0			1	0	0	0	apaJS279_00932	1060967	1061599	-	Phosphoglycolate phosphatase	3.1.3.18	gph
931	CP025571.1844	C0Z11_04585	CDS	1061697	1062329	632	+	peptidyl-tRNA hydrolase		WP_015583112.1		0	0	0	0	0	0			1	0	0	0	apaJS279_00933	1061667	1062329	+	hypothetical protein
932	CP025571.1846	C0Z11_04590	CDS	1062357	1062875	518	+	ACT domain-containing protein		WP_002549344.1		0	0	0	0	0	0			1	0	0	0	apaJS279_00934	1062414	1062875	+	hypothetical protein
933	CP025571.1848	C0Z11_04595	CDS	1062939	1063745	806	-	hypothetical protein				0	0	0	0	0	0			1	0	0	0	apaJS279_00935	1062939	1063745	-	hypothetical protein
934	CP025571.1850	C0Z11_04600	CDS	1063831	1065036	1205	+	glucose sorbosone dehydrogenase		WP_019329763.1		0	0	0	0	0	0			1	0	0	0	apaJS279_00936	1064047	1065036	+	Quinoprotein glucose dehydrogenase B	1.1.5.2	gdhB_1
935	CP025571.1852	C0Z11_04605	CDS	1065105	1066076	971	+	aldo/keto reductase		WP_015069845.1		0	0	0	0	0	0			1	0	0	0	apaJS279_00937	1065105	1066076	+	General stress protein 69	1.1.1.-	yhdN_1
936	CP025571.1854	C0Z11_04610	CDS	1066210	1066713	503	+	thiol peroxidase		WP_004811970.1		0	0	0	0	0	0			1	0	0	0	apaJS279_00938	1066201	1066713	+	putative thiol peroxidase	1.11.1.-	tpx
937	CP025571.1856	C0Z11_04615	CDS	1066867	1068042	1175	-	nucleotide sugar dehydrogenase		WP_002546501.1	catalyzes the formation of UDP-glucuronate from UDP-glucose	0	0	0	0	0	0			1	0	0	0	apaJS279_00939	1066867	1068042	-	UDP-glucose 6-dehydrogenase	1.1.1.22	ugd_2
938	CP025571.1858	C0Z11_04620	CDS	1068139	1069065	926	+	alpha/beta hydrolase		WP_015069850.1		0	0	0	0	0	0			1	0	0	0	apaJS279_00940	1068139	1069065	+	Monoacylglycerol lipase	3.1.1.23
939	CP025571.1859		sequence_feature	1069177	1069443	266	+	Cobalamin riboswitch		RF00174	cobalamin riboswitch; Derived by automated computational analysis using gene prediction method: cmsearch.	0	0	0	0	0	0			0	1	0	0	apaJS279_00941	1069240	1069368	+	hypothetical protein
940	CP025571.1861	C0Z11_04625	CDS	1069525	1071432	1907	+	methylmalonyl-CoA mutase small subunit	mutA	WP_015583101.1		0	0	0	0	0	0			1	0	0	0	apaJS279_00942	1069525	1071432	+	Methylmalonyl-CoA mutase small subunit	5.4.99.2	mutA
941	CP025571.1863	C0Z11_04630	CDS	1071429	1073621	2192	+	methylmalonyl-CoA mutase		WP_014845534.1		0	0	0	0	0	0			1	0	0	0	apaJS279_00943	1071429	1073621	+	Methylmalonyl-CoA mutase large subunit	5.4.99.2	mutB
942	CP025571.1865	C0Z11_04635	CDS	1073907	1074935	1028	+	methylmalonyl Co-A mutase-associated GTPase MeaB		WP_015069854.1		0	0	0	0	0	0			1	0	0	0	apaJS279_00944	1073907	1074935	+	putative GTPase	3.6.-.-
943	CP025571.1867	C0Z11_04640	CDS	1075018	1075233	215	-	RNA-binding S4 domain-containing protein		WP_002520324.1		0	0	0	0	0	0			1	0	0	0	apaJS279_00945	1075018	1075248	-	hypothetical protein
944	CP025571.1869	C0Z11_04645	CDS	1075397	1076158	761	-	amino acid ABC transporter ATP-binding protein		WP_002530916.1		0	0	0	0	0	0			1	0	0	0	apaJS279_00946	1075397	1076206	-	Glutamine transport ATP-binding protein GlnQ		glnQ_1
945	CP025571.1871	C0Z11_04650	CDS	1076215	1077156	941	-	amino acid ABC transporter permease		WP_016667190.1		0	0	0	0	0	0			1	0	0	0	apaJS279_00947	1076215	1077156	-	L-cystine transport system permease protein YecS		yecS
946	CP025571.1873	C0Z11_04655	CDS	1077162	1078103	941	-	ABC transporter substrate-binding protein		WP_015069862.1		0	0	0	0	0	0			1	0	0	0	apaJS279_00948	1077162	1078103	-	ABC transporter arginine-binding protein 1		artJ_1
947	CP025571.1875	C0Z11_04660	CDS	1078147	1079085	938	-	ABC transporter substrate-binding protein		WP_015069862.1		0	0	0	0	0	0			1	0	0	0	apaJS279_00949	1078147	1079085	-	ABC transporter arginine-binding protein 1		artJ_2
948	CP025571.1877	C0Z11_04665	CDS	1079259	1080788	1529	-	hypothetical protein				0	0	0	0	0	0			1	0	0	0	apaJS279_00950	1079259	1080788	-	hypothetical protein
949	CP025571.1879	C0Z11_04670	CDS	1080790	1081152	362	-	PadR family transcriptional regulator		WP_015069864.1		0	0	0	0	0	0			1	0	0	0	apaJS279_00951	1080790	1081155	-	hypothetical protein
950	CP025571.1881	C0Z11_04675	CDS	1081275	1082120	845	-	metal ABC transporter permease		WP_009501731.1		0	0	0	0	0	0			1	0	0	0	apaJS279_00952	1081275	1082129	-	High-affinity zinc uptake system membrane protein ZnuB		znuB
951	CP025571.1883	C0Z11_04680	CDS	1082122	1082991	869	-	ABC transporter ATP-binding protein		WP_002547370.1		0	0	0	0	0	0			1	0	0	0	apaJS279_00953	1082122	1082991	-	Zinc import ATP-binding protein ZnuC	3.6.3.-	znuC
952	CP025571.1885	C0Z11_04685	CDS	1083091	1084047	956	-	ABC transporter substrate-binding protein		WP_016667197.1		0	0	0	0	0	0			1	0	0	0	apaJS279_00954	1083091	1084047	-	Metal ABC transporter substrate-binding lipoprotein		mtsA
953	CP025571.1887	C0Z11_04690	CDS	1084211	1084762	551	-	cysteine hydrolase		WP_002523640.1		0	0	0	0	0	0			0	1	0	0	apaJS279_00955	1084211	1084762	-	hypothetical protein
954	CP025571.1889	C0Z11_04695	CDS	1084762	1086222	1460	-	allantoin permease		WP_006680853.1		0	0	0	0	0	0			1	0	0	0	apaJS279_00956	1084762	1086216	-	hypothetical protein
955	CP025571.1891	C0Z11_04700	CDS	1086280	1087044	764	-	hypothetical protein				0	0	0	0	0	0			1	0	0	0	apaJS279_00957	1086280	1087044	-	hypothetical protein
956	CP025571.1893	C0Z11_04705	CDS	1087041	1088210	1169	-	hypothetical protein				0	0	0	0	0	0			1	0	0	0	apaJS279_00958	1087041	1088210	-	hypothetical protein
957	CP025571.1895	C0Z11_04710	CDS	1088210	1088923	713	-	hypothetical protein		PF00005.25		0	0	0	0	0	0			1	0	0	0	apaJS279_00959	1088210	1088923	-	ABC transporter ATP-binding protein NatA		natA
958	CP025571.1897	C0Z11_04715	CDS	1088905	1089675	770	-	hypothetical protein				0	0	0	0	0	0			1	0	0	0	apaJS279_00960	1088905	1089993	-	hypothetical protein
959	CP025571.1899	C0Z11_04720	CDS	1089662	1090036	374	+	hypothetical protein				0	0	0	0	0	0			0	0	0	0
960			Possible CRISPR	1090507	1090582	75						0	0	0	0	0	0		PossibleCRISPR7	0	0	0	0
961	CP025571.1901	C0Z11_04725	CDS	1090826	1094389	3563	+	1-pyrroline-5-carboxylate dehydrogenase		WP_012245344.1		0	0	0	0	0	0			1	0	0	0	apaJS279_00962	1090826	1094389	+	Bifunctional protein PutA		putA
962	CP025571.1903	C0Z11_04730	CDS	1094393	1095460	1067	-	zinc-binding dehydrogenase		WP_002534083.1		0	0	0	0	0	0			1	0	0	0	apaJS279_00963	1094393	1095460	-	L-threonine 3-dehydrogenase	1.1.1.103	tdh_2
963	CP025571.1905	C0Z11_04735	CDS	1095654	1097354	1700	+	DAK2 domain-containing protein		WP_015069872.1		0	0	0	0	0	0			1	0	0	0	apaJS279_00964	1095654	1097354	+	L-erythrulose kinase	2.7.1.209	lerK
964	CP025571.1907	C0Z11_04740	CDS	1097362	1097865	503	-	phosphoribosyltransferase		WP_015069873.1		0	0	0	0	0	0			1	0	0	0	apaJS279_00965	1097362	1097865	-	Xanthine phosphoribosyltransferase	2.4.2.22	gpt
965	CP025571.1909	C0Z11_04745	CDS	1097947	1098777	830	+	DeoR/GlpR transcriptional regulator		WP_013162079.1		0	0	0	0	0	0			1	0	0	0	apaJS279_00966	1097947	1098777	+	HTH-type transcriptional repressor GlcR		glcR
966	CP025571.1911	C0Z11_04750	CDS	1098930	1099421	491	+	ribose-5-phosphate isomerase		WP_004810011.1		0	0	0	0	0	0			1	0	0	0	apaJS279_00967	1098930	1099421	+	D-erythrulose-4-phosphate isomerase 1	5.3.1.-	derI1
967	CP025571.1913	C0Z11_04755	CDS	1099639	1100718	1079	+	hypothetical protein		WP_002512670.1		0	0	0	0	0	0			1	0	0	0	apaJS279_00968	1099639	1100718	+	hypothetical protein
968	CP025571.1915	C0Z11_04760	CDS	1100764	1101618	854	+	HAD family hydrolase		WP_002528370.1		0	0	0	0	0	0			1	0	0	0	apaJS279_00969	1100764	1101618	+	Sugar-phosphatase AraL	3.1.3.23	araL
969	CP025571.1917	C0Z11_04765	CDS	1101714	1103276	1562	+	xylulose kinase		WP_016666556.1		0	0	0	0	0	0			1	0	0	0	apaJS279_00970	1101714	1103276	+	Ribulokinase	2.7.1.16	araB_1
970	CP025571.1919	C0Z11_04770	CDS	1103450	1104811	1361	+	sn-glycerol-1-phosphate dehydrogenase		WP_002528367.1		0	0	0	0	0	0			1	0	0	0	apaJS279_00971	1103450	1104811	+	Glycerol-1-phosphate dehydrogenase [NAD(P)+]	1.1.1.261	egsA
971	CP025571.1921	C0Z11_04775	CDS	1104884	1106614	1730	+	ribulokinase		WP_015069880.1		0	0	0	0	0	0			1	0	0	0	apaJS279_00972	1104884	1106614	+	Ribulokinase	2.7.1.16	araB_2
972	CP025571.1923	C0Z11_04780	CDS	1106607	1107371	764	+	L-ribulose-5-phosphate 4-epimerase		WP_015070798.1		0	0	0	0	0	0			1	0	0	0	apaJS279_00973	1106607	1107371	+	L-ribulose-5-phosphate 4-epimerase UlaF	5.1.3.4	ulaF
973	CP025571.1925	C0Z11_04785	CDS	1107420	1109498	2078	+	transketolase		WP_014846225.1		0	0	0	0	0	0			1	0	0	0	apaJS279_00974	1107438	1109498	+	Transketolase	2.2.1.1	tkt_2
974	CP025571.1927	C0Z11_04790	CDS	1110105	1110701	596	+	hypothetical protein				0	0	0	0	0	0			0	0	0	1	apaJS279_00975	1109661	1110701	+	hypothetical protein
975	CP025571.1929	C0Z11_04795	CDS	1110762	1111205	443	+	MarR family transcriptional regulator		PF13463.4		0	0	0	0	0	0			1	0	0	0	apaJS279_00976	1110762	1111205	+	putative HTH-type transcriptional regulator
976	CP025571.1931	C0Z11_04800	CDS	1111202	1112506	1304	+	MFS transporter		WP_010148145.1		0	0	0	0	0	0			1	0	0	0	apaJS279_00977	1111202	1112506	+	hypothetical protein
977	CP025571.1933	C0Z11_04805	CDS	1112643	1114184	1541	+	NAD(P)(+) transhydrogenase (Re/Si-specific) subunit alpha		WP_002520335.1		0	0	0	0	0	0			1	0	0	0	apaJS279_00978	1112643	1114184	+	NAD(P) transhydrogenase subunit alpha	1.6.1.2	pntA
978	CP025571.1935	C0Z11_04810	CDS	1114188	1115621	1433	+	NAD(P) transhydrogenase subunit beta	pntB	WP_015069889.1	catalyzes reversible transfer of hydride ion equivalent between NAD and NADP; membrane-bound proton pump that translocates protons from cytosolic to periplasmic side of the inner membrane; forms a tetramer composed of two alpha and 2 beta subunits; AB-stereospecific enzyme	0	0	0	0	0	0			1	0	0	0	apaJS279_00979	1114188	1115621	+	NAD(P) transhydrogenase subunit beta	1.6.1.2	pntB
979	CP025571.1937	C0Z11_04815	CDS	1115630	1116889	1259	+	penicillin binding protein PBP4B		PF00144.22		0	0	0	0	0	0			0	0	0	1	apaJS279_00980	1115630	1116889	+	hypothetical protein
980	CP025571.1939	C0Z11_04820	CDS	1117007	1118740	1733	+	hypothetical protein		PF04294.11,HMM:PF12229.6		0	0	0	0	0	0			1	0	0	0	apaJS279_00981	1117007	1118740	+	Vancomycin B-type resistance protein VanW		vanW
981	CP025571.1941	C0Z11_04825	CDS	1118883	1119203	320	+	ferredoxin family protein		WP_015069892.1		0	0	0	0	0	0			1	0	0	0	apaJS279_00982	1118883	1119203	+	Ferredoxin
982	CP025571.1943	C0Z11_04830	CDS	1119200	1120327	1127	+	succinyldiaminopimelate transaminase	dapC	WP_004811935.1		0	0	0	0	0	0			1	0	0	0	apaJS279_00983	1119200	1120327	+	Glutamate-pyruvate aminotransferase AlaC	2.6.1.2	alaC
983	CP025571.1945	C0Z11_04835	CDS	1120393	1121259	866	-	hypothetical protein				0	0	0	0	0	0			1	0	0	0	apaJS279_00984	1120393	1121259	-	hypothetical protein
984	CP025571.1947	C0Z11_04840	CDS	1121312	1122154	842	-	hypothetical protein		WP_002519189.1		0	0	0	0	0	0			1	0	0	0	apaJS279_00985	1121312	1122154	-	hypothetical protein
985	CP025571.1949	C0Z11_04845	CDS	1122233	1123177	944	-	2,3,4,5-tetrahydropyridine-2,6-dicarboxylate N-succinyltransferase	dapD	WP_015583082.1		0	0	0	0	0	0			1	0	0	0	apaJS279_00986	1122233	1123177	-	2,3,4,5-tetrahydropyridine-2,6-dicarboxylate N-succinyltransferase	2.3.1.117	dapD
986	CP025571.1951	C0Z11_04850	CDS	1123231	1124322	1091	+	succinyl-diaminopimelate desuccinylase		WP_002527793.1		0	0	0	0	0	0			1	0	0	0	apaJS279_00987	1123231	1124322	+	Putative succinyl-diaminopimelate desuccinylase DapE	3.5.1.18	dapE_2
987	CP025571.1953	C0Z11_04855	CDS	1124241	1125164	923	+	TIGR00730 family Rossman fold protein		WP_015069898.1		0	0	0	0	0	0			0	1	0	0	apaJS279_00988	1124319	1125164	+	Cytokinin riboside 5'-monophosphate phosphoribohydrolase	3.2.2.-	fas6
988	CP025571.1955	C0Z11_04860	CDS	1125164	1125550	386	+	DivIVA domain-containing protein		WP_015069899.1		0	0	0	0	0	0			1	0	0	0	apaJS279_00989	1125164	1125550	+	hypothetical protein
989	CP025571.1957	C0Z11_04865	CDS	1125566	1125733	167	+	DUF3117 domain-containing protein		WP_012923066.1		0	0	0	0	0	0			0	0	1	0	apaJS279_00990	1125566	1125733	+	hypothetical protein
990	CP025571.1959	C0Z11_04870	CDS	1125833	1127020	1187	-	glycogen synthase		WP_004811927.1		0	0	0	0	0	0			1	0	0	0	apaJS279_00991	1125833	1127038	-	Alpha-maltose-1-phosphate synthase	2.4.1.-	glgM
991	CP025571.1961	C0Z11_04875	CDS	1127139	1128365	1226	+	glucose-1-phosphate adenylyltransferase	glgC	WP_015583080.1		0	0	0	0	0	0			1	0	0	0	apaJS279_00992	1127145	1128365	+	Glucose-1-phosphate adenylyltransferase	2.7.7.27	glgC
992	CP025571.1963	C0Z11_04880	CDS	1128525	1129124	599	-	vitamin K epoxide reductase		WP_015069904.1		0	0	0	0	0	0			1	0	0	0	apaJS279_00993	1128525	1129124	-	hypothetical protein
993	CP025571.1965	C0Z11_04885	CDS	1129196	1129900	704	-	methyltransferase		WP_015069905.1		0	0	0	0	0	0			1	0	0	0	apaJS279_00994	1129196	1129900	-	Putative O-methyltransferase	2.1.1.-
994	CP025571.1967	C0Z11_04890	CDS	1129948	1130829	881	+	4-hydroxy-tetrahydrodipicolinate synthase	dapA	WP_002514058.1		0	0	0	0	0	0			1	0	0	0	apaJS279_00995	1129948	1130829	+	4-hydroxy-tetrahydrodipicolinate synthase	4.3.3.7	dapA
995	CP025571.1969	C0Z11_04895	CDS	1130893	1131318	425	+	translocase		WP_015069907.1		0	0	0	0	0	0			1	0	0	0	apaJS279_00996	1130893	1131318	+	Sec-independent protein translocase protein TatB		tatB
996	CP025571.1971	C0Z11_04900	CDS	1131464	1132624	1160	-	MRP family ATP-binding protein		WP_002527785.1		0	0	0	0	0	0			1	0	0	0	apaJS279_00997	1131464	1132624	-	Iron-sulfur cluster carrier protein		mrp
997	CP025571.1973	C0Z11_04905	CDS	1132753	1133301	548	-	DUF1003 domain-containing protein		WP_013865138.1		0	0	0	0	0	0			1	0	0	0	apaJS279_00998	1132753	1133343	-	hypothetical protein
998	CP025571.1975	C0Z11_04910	CDS	1133336	1134610	1274	-	CBS domain-containing protein		WP_007433609.1		0	0	0	0	0	0			1	0	0	0	apaJS279_00999	1133336	1134562	-	Magnesium transporter MgtE
999	CP025571.1977	C0Z11_04915	CDS	1134810	1135316	506	+	hypothetical protein		WP_015069911.1		0	0	0	0	0	0			1	0	0	0	apaJS279_01000	1134810	1135316	+	hypothetical protein
1000	CP025571.1979	C0Z11_04920	CDS	1135509	1136375	866	+	cytochrome C oxidase subunit I		WP_002549433.1		0	0	0	0	0	0			1	0	0	0	apaJS279_01001	1135467	1136375	+	Heme A synthase	1.3.-.-	ctaA_1
1001	CP025571.1981	C0Z11_04925	CDS	1136507	1138042	1535	-	aminopeptidase P family protein		WP_015069914.1		0	0	0	0	0	0			1	0	0	0	apaJS279_01002	1136507	1138042	-	Xaa-Pro aminopeptidase 1	3.4.11.9	pepPI
1002	CP025571.1983	C0Z11_04930	CDS	1138271	1139602	1331	+	4-aminobutyrate--2-oxoglutarate transaminase	gabT	WP_015069917.1		0	0	0	0	0	0			1	0	0	0	apaJS279_01003	1138271	1139602	+	4-aminobutyrate aminotransferase	2.6.1.19	gabT
1003	CP025571.1985	C0Z11_04935	CDS	1139664	1140413	749	-	carbon-nitrogen hydrolase family protein		WP_014673909.1		0	0	0	0	0	0			1	0	0	0	apaJS279_01004	1139664	1140413	-	Aliphatic amidase	3.5.1.4	amiE
1004	CP025571.1987	C0Z11_04940	CDS	1140533	1141915	1382	-	APC family permease		WP_014673910.1		0	0	0	0	0	0			1	0	0	0	apaJS279_01005	1140533	1141915	-	Putrescine importer PuuP		puuP_2
1005	CP025571.1989	C0Z11_04945	CDS	1142286	1143026	740	+	nucleic acid-binding protein		WP_015069920.1		0	0	0	0	0	0			1	0	0	0	apaJS279_01006	1142286	1143026	+	hypothetical protein
1006	CP025571.1991	C0Z11_04950	ncRNA	1143041	1143421	380	+	RNase P RNA component class A	RNase_P_RNA		Derived by automated computational analysis using gene prediction method: cmsearch.	0	0	0	0	0	0			0	0	0	0
1007	CP025571.1993	C0Z11_04955	CDS	1144159	1145451	1292	+	hypothetical protein				0	0	0	0	0	0			1	0	0	0	apaJS279_01007	1144159	1145451	+	hypothetical protein
1008	CP025571.1995	C0Z11_04960	CDS	1145383	1146477	1094	-	magnesium and cobalt transport protein CorA		WP_015069922.1		0	0	0	0	0	0			1	0	0	0	apaJS279_01008	1145383	1146477	-	Cobalt/magnesium transport protein CorA		corA
1009	CP025571.1997	C0Z11_04965	CDS	1146644	1146949	305	+	hypothetical protein				0	0	0	0	0	0			0	1	0	0	apaJS279_01009	1146647	1146949	+	hypothetical protein
1010	CP025571.1999	C0Z11_04970	CDS	1146928	1147347	419	+	hypothetical protein				0	0	0	0	0	0			0	1	0	0	apaJS279_01010	1146928	1147347	+	hypothetical protein
1011	CP025571.2001	C0Z11_04975	CDS	1147652	1148542	890	+	ABC transporter permease		WP_015101383.1		0	0	0	0	0	0			1	0	0	0	apaJS279_01011	1147508	1148542	+	Glutathione transport system permease protein GsiD		gsiD_1
1012	CP025571.2003	C0Z11_04980	CDS	1148539	1149525	986	+	ABC transporter permease		WP_003788726.1		0	0	0	0	0	0			1	0	0	0	apaJS279_01012	1148539	1149525	+	Dipeptide transport system permease protein DppB		dppB_2
1013	CP025571.2005	C0Z11_04985	CDS	1149572	1151242	1670	+	ABC transporter substrate-binding protein		WP_010614305.1		0	0	0	0	0	0			1	0	0	0	apaJS279_01013	1149572	1151242	+	putative D,D-dipeptide-binding periplasmic protein DdpA		ddpA_2
1014	CP025571.2007	C0Z11_04990	CDS	1151242	1152960	1718	+	ABC transporter ATP-binding protein		WP_020636793.1		0	0	0	0	0	0			1	0	0	0	apaJS279_01014	1151242	1152960	+	Glutathione import ATP-binding protein GsiA	3.6.3.-	gsiA_2
1015	CP025571.2009	C0Z11_04995	CDS	1153088	1153942	854	-	type I methionyl aminopeptidase	map	WP_016667236.1		0	0	0	0	0	0			1	0	0	0	apaJS279_01015	1153088	1153942	-	Methionine aminopeptidase 2	3.4.11.18	map_1
1016	CP025571.2011	C0Z11_05000	CDS	1154121	1154786	665	-	DNA-binding response regulator		PF00196.17		0	0	0	0	0	0			0	1	0	0	apaJS279_01016	1154121	1154786	-	Transcriptional regulatory protein DegU		degU_2
1017	CP025571.2013	C0Z11_05005	CDS	1154752	1155657	905	-	hypothetical protein		PF07730.11		0	0	0	0	0	0			0	0	0	0
1018	CP025571.2015	C0Z11_05010	CDS	1155834	1156637	803	+	IS5/IS1182 family transposase		WP_076611430.1		0	0	0	0	0	0			0	1	0	0	apaJS279_01017	1155966	1156637	+	hypothetical protein
1019	CP025571.2017	C0Z11_05015	CDS	1157954	1158718	764	+	phosphonate ABC transporter ATP-binding protein		WP_002550141.1		0	0	0	0	0	0			0	0	0	1	apaJS279_01018	1157870	1158718	+	putative ABC transporter ATP-binding protein YxlF	3.6.3.-	yxlF_3
1020	CP025571.2019	C0Z11_05020	CDS	1158715	1159971	1256	+	hypothetical protein				0	0	0	0	0	0			0	0	0	1	apaJS279_01019	1158715	1159971	+	hypothetical protein
1021	CP025571.2021	C0Z11_05025	CDS	1159968	1160561	593	+	hypothetical protein				0	0	0	0	0	0			0	0	0	1	apaJS279_01020	1159968	1160561	+	hypothetical protein
1022	CP025571.2023	C0Z11_05030	CDS	1160612	1161496	884	-	DUF2510 domain-containing protein		WP_015069924.1		0	0	0	0	0	0			1	0	0	0	apaJS279_01021	1160612	1161496	-	hypothetical protein
1023	CP025571.2025	C0Z11_05035	CDS	1161623	1162924	1301	+	type I glutamate--ammonia ligase	glnA	WP_002519174.1		0	0	0	0	0	0			1	0	0	0	apaJS279_01022	1161590	1162924	+	Glutamine synthetase 2	6.3.1.2	glnA2
1024	CP025571.2027	C0Z11_05040	CDS	1162994	1163752	758	-	hypothetical protein				0	0	0	0	0	0			1	0	0	0	apaJS279_01023	1162994	1163752	-	hypothetical protein
1025	CP025571.2029	C0Z11_05045	CDS	1163834	1166809	2975	+	bifunctional glutamine-synthetase adenylyltransferase/deadenyltransferase		WP_009640418.1		0	0	0	0	0	0			1	0	0	0	apaJS279_01024	1163834	1166809	+	Bifunctional glutamine synthetase adenylyltransferase/adenylyl-removing enzyme		glnE
1026	CP025571.2031	C0Z11_05050	CDS	1166791	1168116	1325	-	hypothetical protein		WP_015069928.1		0	0	0	0	0	0			1	0	0	0	apaJS279_01025	1166791	1168116	-	Inner membrane protein YjjP		yjjP
1027	CP025571.2033	C0Z11_05055	CDS	1168125	1168949	824	-	Nif3-like dinuclear metal center hexameric protein		WP_010190639.1		0	0	0	0	0	0			1	0	0	0	apaJS279_01026	1168125	1168940	-	GTP cyclohydrolase 1 type 2
1028	CP025571.2035	C0Z11_05060	CDS	1169047	1170468	1421	-	type I glutamate--ammonia ligase	glnA	WP_004811889.1		0	0	0	0	0	0			1	0	0	0	apaJS279_01027	1169047	1170468	-	Glutamine synthetase	6.3.1.2	glnA
1029	CP025571.2037	C0Z11_05065	CDS/pseudogene	1171373	1171456	83	+	metallopeptidase		WP_006747097.1	incomplete; partial on complete genome; missing start and stop	0	0	0	0	0	0			0	0	1	0	apaJS279_01028	1170632	1172122	+	hypothetical protein
1030	CP025571.2039	C0Z11_05070	CDS	1172207	1172647	440	+	RDD family protein		WP_004811888.1		0	0	0	0	0	0			1	0	0	0	apaJS279_01029	1172342	1172647	+	hypothetical protein
1031	CP025571.2041	C0Z11_05075	CDS	1172652	1173785	1133	+	glycosyltransferase family 4 protein		PF13439.4		0	0	0	0	0	0			1	0	0	0	apaJS279_01030	1172652	1173785	+	Putative teichuronic acid biosynthesis glycosyltransferase TuaC	2.4.-.-	tuaC
1032	CP025571.2043	C0Z11_05080	CDS	1173907	1174713	806	+	DedA family protein		WP_015583054.1		0	0	0	0	0	0			1	0	0	0	apaJS279_01031	1173943	1174713	+	putative membrane protein
1033	CP025571.2045	C0Z11_05085	CDS	1174725	1176536	1811	-	ABC transporter ATP-binding protein		WP_015583050.1		0	0	0	0	0	0			1	0	0	0	apaJS279_01032	1174725	1176536	-	Energy-dependent translational throttle protein EttA		ettA_1
1034	CP025571.2047	C0Z11_05090	CDS	1176543	1177310	767	-	DUF4191 domain-containing protein		WP_004811878.1		0	0	0	0	0	0			1	0	0	0	apaJS279_01033	1176543	1177310	-	hypothetical protein
1035	CP025571.2049	C0Z11_05095	CDS	1177426	1178418	992	-	lipoyl synthase	lipA	WP_002527724.1		0	0	0	0	0	0			1	0	0	0	apaJS279_01034	1177426	1178418	-	Lipoyl synthase	2.8.1.8	lipA
1036	CP025571.2051	C0Z11_05100	CDS	1178508	1180721	2213	-	heavy metal translocating P-type ATPase		WP_015069941.1		0	0	0	0	0	0			1	0	0	0	apaJS279_01035	1178508	1180721	-	Cation-transporting P-type ATPase B	3.6.3.-	ctpB
1037	CP025571.2053	C0Z11_05105	CDS	1180718	1182718	2000	-	cytochrome c oxidase assembly protein		WP_002527722.1		0	0	0	0	0	0			1	0	0	0	apaJS279_01036	1180718	1182796	-	hypothetical protein
1038	CP025571.2055	C0Z11_05110	CDS	1182847	1183662	815	-	lipoate-protein ligase B		WP_002527721.1		0	0	0	0	0	0			1	0	0	0	apaJS279_01037	1182847	1183593	-	Octanoyltransferase	2.3.1.181	lipB
1039	CP025571.2057	C0Z11_05115	CDS/pseudogene	1183760	1185484	1724	-	2-oxoglutarate dehydrogenase, E2 component, dihydrolipoamide succinyltransferase	sucB	WP_002515282.1	frameshifted	0	0	0	0	0	0			1	0	0	0	apaJS279_01038	1183760	1184734	-	Dihydrolipoyllysine-residue acetyltransferase component of pyruvate dehydrogenase complex	2.3.1.12	aceF
1040	CP025571.2059	C0Z11_05120	CDS/pseudogene	1185628	1185891	263	+	hypothetical protein		WP_002548573.1	incomplete; partial on complete genome; missing stop	0	0	0	0	0	0			1	0	0	0	apaJS279_01039	1185640	1185978	+	hypothetical protein
1041	CP025571.2061	C0Z11_05125	CDS	1185996	1186214	218	-	hypothetical protein				0	0	0	0	0	0			1	0	0	0	apaJS279_01040	1185996	1186214	-	hypothetical protein
1042	CP025571.2063	C0Z11_05130	CDS	1186245	1186937	692	-	DUF3043 domain-containing protein		WP_015069947.1		0	0	0	0	0	0			1	0	0	0	apaJS279_01041	1186245	1186937	-	hypothetical protein
1043	CP025571.2065	C0Z11_05135	CDS	1187210	1187968	758	+	PspA/IM30 family protein		WP_002515315.1		0	0	0	0	0	0			1	0	0	0	apaJS279_01042	1187210	1187968	+	Phage shock protein A		ydjF
1044	CP025571.2067	C0Z11_05140	CDS	1187965	1188255	290	+	hypothetical protein		WP_002515291.1		0	0	0	0	0	0			1	0	0	0	apaJS279_01043	1187965	1188255	+	hypothetical protein
1045	CP025571.2069	C0Z11_05145	CDS	1188252	1189196	944	+	hypothetical protein		PF02595.13		0	0	0	0	0	0			1	0	0	0	apaJS279_01044	1188252	1189196	+	hypothetical protein
1046	CP025571.2071	C0Z11_05150	CDS	1189349	1189705	356	+	iron-sulfur cluster insertion protein ErpA		WP_002515279.1		0	0	0	0	0	0			1	0	0	0	apaJS279_01045	1189349	1189705	+	Iron-sulfur cluster insertion protein ErpA		erpA
1047	CP025571.2073	C0Z11_05155	CDS	1190067	1190786	719	+	cytochrome c oxidase subunit II	coxB	WP_002527712.1		0	0	0	0	0	0			1	0	0	0	apaJS279_01046	1189938	1190786	+	Cytochrome c oxidase subunit 2	1.9.3.1	ctaC
1048	CP025571.2075	C0Z11_05160	CDS	1190882	1192519	1637	+	cytochrome c oxidase subunit I	ctaD	WP_012920402.1		0	0	0	0	0	0			1	0	0	0	apaJS279_01047	1190783	1192519	+	putative cytochrome c oxidase subunit 1	1.9.3.1	ctaD
1049	CP025571.2077	C0Z11_05165	CDS	1192516	1192911	395	+	cytochrome c oxidase subunit 4		WP_002527710.1		0	0	0	0	0	0			1	0	0	0	apaJS279_01048	1192516	1192911	+	Cytochrome c oxidase polypeptide 4	1.9.3.1	ctaF
1050	CP025571.2079	C0Z11_05170	CDS	1193031	1193726	695	-	nucleoside-diphosphate sugar epimerase		WP_013583159.1		0	0	0	0	0	0			1	0	0	0	apaJS279_01049	1193031	1193726	-	putative sugar epimerase YhfK	4.-.-.-	yhfK
1051	CP025571.2081	C0Z11_05175	CDS	1193764	1195224	1460	-	GuaB1 family IMP dehydrogenase-related protein		WP_014166884.1		0	0	0	0	0	0			1	0	0	0	apaJS279_01050	1193764	1195224	-	putative oxidoreductase	1.-.-.-	guaB1
1052	CP025571.2083	C0Z11_05180	CDS	1195323	1195808	485	+	cysteine methyltransferase		WP_015069955.1		0	0	0	0	0	0			1	0	0	0	apaJS279_01051	1195275	1195808	+	Methylated-DNA--protein-cysteine methyltransferase	2.1.1.63	ogt_1
1053	CP025571.2085	C0Z11_05185	CDS	1195739	1197463	1724	-	ubiquinol-cytochrome c reductase cytochrome b subunit		WP_002513974.1		0	0	0	0	0	0			1	0	0	0	apaJS279_01052	1195739	1197463	-	Cytochrome bc1 complex cytochrome b subunit	1.10.2.2	qcrB
1054	CP025571.2087	C0Z11_05190	CDS	1197463	1198533	1070	-	Rieske (2Fe-2S) protein		WP_015069957.1		0	0	0	0	0	0			1	0	0	0	apaJS279_01053	1197463	1198548	-	Cytochrome bc1 complex Rieske iron-sulfur subunit		qcrA
1055	CP025571.2089	C0Z11_05195	CDS	1198545	1199348	803	-	cystathionine beta-lyase		WP_002532211.1		0	0	0	0	0	0			1	0	0	0	apaJS279_01054	1198545	1199348	-	Cytochrome bc1 complex cytochrome c subunit	1.10.2.2	qcrC
1056	CP025571.2091	C0Z11_05200	CDS	1199378	1199971	593	-	heme-copper oxidase subunit III		WP_002513971.1		0	0	0	0	0	0			1	0	0	0	apaJS279_01055	1199378	1199971	-	putative cytochrome c oxidase subunit 3	1.9.3.1	ctaE
1057	CP025571.2093	C0Z11_05205	CDS	1200344	1200751	407	+	DNA-binding response regulator		WP_015069960.1		0	0	0	0	0	0			1	0	0	0	apaJS279_01056	1200344	1200751	+	putative response regulatory protein
1058	CP025571.2095	C0Z11_05210	CDS	1200765	1201838	1073	+	anthranilate phosphoribosyltransferase	trpD	WP_020490660.1		0	0	0	0	0	0			1	0	0	0	apaJS279_01057	1200765	1201838	+	Anthranilate phosphoribosyltransferase	2.4.2.18	trpD
1059	CP025571.2097	C0Z11_05215	CDS	1201912	1202637	725	-	leader peptidase (prepilin peptidase)/N-methyltransferase		WP_002527694.1		0	0	0	0	0	0			1	0	0	0	apaJS279_01058	1201912	1202637	-	hypothetical protein
1060	CP025571.2099	C0Z11_05220	CDS	1202639	1203193	554	-	hypothetical protein				0	0	0	0	0	0			1	0	0	0	apaJS279_01059	1202639	1203193	-	hypothetical protein
1061	CP025571.2101	C0Z11_05225	CDS	1203405	1204376	971	-	hypothetical protein		WP_002527692.1		0	0	0	0	0	0			1	0	0	0	apaJS279_01060	1203405	1204376	-	hypothetical protein
1062	CP025571.2103	C0Z11_05230	CDS	1204539	1205054	515	+	peptidylprolyl isomerase		WP_013865028.1		0	0	0	0	0	0			1	0	0	0	apaJS279_01061	1204539	1205054	+	Peptidyl-prolyl cis-trans isomerase B	5.2.1.8	cypB
1063	CP025571.2105	C0Z11_05235	CDS	1205143	1205796	653	+	rhomboid family intramembrane serine protease		WP_015069966.1		0	0	0	0	0	0			1	0	0	0	apaJS279_01062	1205143	1205796	+	hypothetical protein
1064	CP025571.2107	C0Z11_05240	CDS	1205815	1206090	275	-	AsnC family transcriptional regulator		WP_015069967.1		0	0	0	0	0	0			1	0	0	0	apaJS279_01063	1205815	1206090	-	hypothetical protein
1065	CP025571.2109	C0Z11_05245	CDS	1206101	1207981	1880	-	endonuclease		WP_002532779.1		0	0	0	0	0	0			1	0	0	0	apaJS279_01064	1206101	1207906	-	DNA polymerase III PolC-type	2.7.7.7	polC_2
1066	CP025571.2111	C0Z11_05250	CDS	1208105	1209244	1139	+	hypothetical protein		WP_015069969.1		0	0	0	0	0	0			0	0	0	1	apaJS279_01065	1208105	1209244	+	putative endopeptidase	3.4.-.-
1067	CP025571.2113	C0Z11_05255	CDS	1209249	1210334	1085	+	glucokinase		WP_015069970.1		0	0	0	0	0	0			1	0	0	0	apaJS279_01066	1209249	1210334	+	Glucokinase	2.7.1.2	glkA
1068	CP025571.2115	C0Z11_05260	CDS	1210324	1210770	446	-	hypothetical protein				0	0	0	0	0	0			0	1	0	0	apaJS279_01067	1210324	1210770	-	hypothetical protein
1069	CP025571.2117	C0Z11_05265	CDS	1210897	1211667	770	+	1-acyl-sn-glycerol-3-phosphate acyltransferase		WP_002544809.1		0	0	0	0	0	0			1	0	0	0	apaJS279_01068	1210897	1211667	+	1-acyl-sn-glycerol-3-phosphate acyltransferase	2.3.1.-	plsC_1
1070	CP025571.2119	C0Z11_05270	CDS	1211664	1212488	824	+	hypothetical protein				0	0	0	0	0	0			0	0	1	0	apaJS279_01069	1211664	1212488	+	hypothetical protein
1071	CP025571.2121	C0Z11_05275	CDS	1212478	1213686	1208	+	hypothetical protein				0	0	0	0	0	0			1	0	0	0	apaJS279_01070	1212478	1213686	+	hypothetical protein
1072	CP025571.2123	C0Z11_05280	CDS	1213817	1214509	692	+	DNA-binding response regulator		WP_006349757.1		0	0	0	0	0	0			1	0	0	0	apaJS279_01071	1213817	1214509	+	Transcriptional regulatory protein DegU		degU_3
1073	CP025571.2125	C0Z11_05285	CDS	1214570	1215964	1394	+	3-deoxy-7-phosphoheptulonate synthase class II		WP_002546530.1		0	0	0	0	0	0			1	0	0	0	apaJS279_01072	1214570	1215964	+	Phospho-2-dehydro-3-deoxyheptonate aldolase	2.5.1.54	aroH
1074	CP025571.2127	C0Z11_05290	CDS	1216050	1216697	647	+	MBL fold metallo-hydrolase		WP_015069976.1		0	0	0	0	0	0			1	0	0	0	apaJS279_01073	1216050	1216697	+	hypothetical protein
1075	CP025571.2129	C0Z11_05295	CDS	1216748	1217674	926	-	EamA/RhaT family transporter		WP_002521855.1		0	0	0	0	0	0			1	0	0	0	apaJS279_01074	1216748	1217737	-	hypothetical protein
1076	CP025571.2131	C0Z11_05300	CDS	1217831	1219420	1589	-	serine/threonine protein kinase		WP_002533769.1		0	0	0	0	0	0			0	0	0	1	apaJS279_01075	1217831	1219420	-	Serine/threonine-protein kinase PK-1	2.7.11.1	spk1
1077	CP025571.2133	C0Z11_05305	CDS	1219589	1220020	431	-	hypothetical protein				0	0	0	0	0	0			1	0	0	0	apaJS279_01076	1219589	1220020	-	hypothetical protein
1078	CP025571.2135	C0Z11_05310	CDS	1220224	1221324	1100	-	polyprenyl synthetase family protein		WP_015069981.1		0	0	0	0	0	0			1	0	0	0	apaJS279_01077	1220224	1221324	-	(2E,6E)-farnesyl diphosphate synthase	2.5.1.10
1079	CP025571.2137	C0Z11_05315	CDS	1221453	1222424	971	+	peroxidase		WP_018190625.1		0	0	0	0	0	0			1	0	0	0	apaJS279_01078	1221417	1222424	+	putative deferrochelatase/peroxidase YfeX	1.11.1.-	yfeX
1080	CP025571.2139	C0Z11_05320	CDS	1222488	1223405	917	+	5,10-methylenetetrahydrofolate reductase		WP_020462599.1		0	0	0	0	0	0			1	0	0	0	apaJS279_01079	1222488	1223405	+	5,10-methylenetetrahydrofolate reductase	1.5.1.20	metF
1081	CP025571.2141	C0Z11_05325	CDS	1223332	1225590	2258	-	helicase		WP_002533673.1		0	0	0	0	0	0			1	0	0	0	apaJS279_01080	1223332	1225590	-	DNA helicase IV	3.6.4.12	helD_1
1082	CP025571.2143	C0Z11_05330	CDS	1225686	1226987	1301	-	carotenoid dehydrogenase		WP_004811831.1		0	0	0	0	0	0			1	0	0	0	apaJS279_01081	1225686	1227041	-	hypothetical protein
1083	CP025571.2145	C0Z11_05335	CDS	1227401	1228600	1199	+	ABC transporter substrate-binding protein		PF13379.4		0	0	0	0	0	0			1	0	0	0	apaJS279_01082	1227401	1228600	+	hypothetical protein
1084	CP025571.2147	C0Z11_05340	CDS	1228606	1229733	1127	+	ABC transporter permease		WP_015069987.1		0	0	0	0	0	0			1	0	0	0	apaJS279_01083	1228606	1229733	+	Bicarbonate transport system permease protein CmpB		cmpB
1085	CP025571.2149	C0Z11_05345	CDS	1229727	1230587	860	+	ABC transporter ATP-binding protein		WP_012385035.1		0	0	0	0	0	0			0	1	0	0	apaJS279_01084	1229727	1230587	+	Aliphatic sulfonates import ATP-binding protein SsuB	3.6.3.-	ssuB
1086	CP025571.2151	C0Z11_05350	CDS	1230638	1231321	683	+	alpha/beta hydrolase		WP_002527672.1		0	0	0	0	0	0			1	0	0	0	apaJS279_01085	1230638	1231321	+	Tropinesterase	3.1.1.10
1087	CP025571.2153	C0Z11_05355	CDS	1231451	1231888	437	+	Hsp20/alpha crystallin family protein		WP_009884626.1		0	0	0	0	0	0			1	0	0	0	apaJS279_01086	1231451	1231888	+	18 kDa heat shock protein
1088	CP025571.2155	C0Z11_05360	CDS	1231896	1232432	536	-	gluconate kinase		WP_005627931.1		0	0	0	0	0	0			1	0	0	0	apaJS279_01087	1231896	1232432	-	Thermoresistant gluconokinase	2.7.1.12	gntK
1089	CP025571.2157	C0Z11_05365	CDS	1232535	1234235	1700	-	ABC transporter		WP_012750754.1		0	0	0	0	0	0			1	0	0	0	apaJS279_01088	1232535	1234235	-	hypothetical protein
1090	CP025571.2159	C0Z11_05370	CDS	1234240	1235169	929	-	ABC transporter		WP_015069997.1		0	0	0	0	0	0			1	0	0	0	apaJS279_01089	1234240	1235169	-	Daunorubicin/doxorubicin resistance ATP-binding protein DrrA	3.6.3.-	drrA_2
1091	CP025571.2161	C0Z11_05375	CDS	1235267	1236220	953	+	EamA family transporter RarD	rarD	WP_013125284.1		0	0	0	0	0	0			1	0	0	0	apaJS279_01090	1235264	1236220	+	hypothetical protein
1092	CP025571.2163	C0Z11_05380	CDS	1236217	1239177	2960	-	glycine dehydrogenase (aminomethyl-transferring)	gcvP	WP_015069998.1		0	0	0	0	0	0			1	0	0	0	apaJS279_01091	1236217	1239177	-	putative glycine dehydrogenase (decarboxylating)	1.4.4.2	gcvP
1093	CP025571.2165	C0Z11_05385	CDS	1239268	1239642	374	-	glycine cleavage system protein H	gcvH	WP_002548549.1		0	0	0	0	0	0			1	0	0	0	apaJS279_01092	1239268	1239642	-	Glycine cleavage system H protein		gcvH_1
1094	CP025571.2167	C0Z11_05390	CDS	1239740	1240852	1112	-	glycine cleavage system protein T	gcvT	WP_002513938.1		0	0	0	0	0	0			1	0	0	0	apaJS279_01093	1239740	1240852	-	Aminomethyltransferase	2.1.2.10	gcvT_1
1095	CP025571.2169	C0Z11_05395	CDS/pseudogene	1241181	1241279	98	+	hypothetical protein		WP_002527661.1	incomplete; partial on complete genome; missing stop	0	0	0	0	0	0			1	0	0	0	apaJS279_01094	1241181	1241615	+	hypothetical protein
1096	CP025571.2171	C0Z11_05400	CDS	1241679	1241984	305	+	calcium-binding protein		WP_014442884.1		0	0	0	0	0	0			1	0	0	0	apaJS279_01095	1241643	1241984	+	hypothetical protein
1097	CP025571.2173	C0Z11_05405	CDS	1242007	1244331	2324	-	transglutaminase domain-containing protein		PF01841.17		0	0	0	0	0	0			1	0	0	0	apaJS279_01096	1242007	1244331	-	Protein-glutamine gamma-glutamyltransferase	2.3.2.13	tgpA
1098	CP025571.2175	C0Z11_05410	CDS	1244328	1245587	1259	-	DUF58 domain-containing protein		PF01882.16		0	0	0	0	0	0			1	0	0	0	apaJS279_01097	1244328	1245587	-	hypothetical protein
1099	CP025571.2177	C0Z11_05415	CDS	1245592	1246512	920	-	ATPase		WP_019885542.1		0	0	0	0	0	0			1	0	0	0	apaJS279_01098	1245592	1246545	-	hypothetical protein
1100	CP025571.2179	C0Z11_05420	CDS	1246801	1247238	437	+	transcriptional regulator MraZ		WP_013161424.1		0	0	0	0	0	0			1	0	0	0	apaJS279_01099	1246801	1247238	+	Transcriptional regulator MraZ		mraZ
1101	CP025571.2181	C0Z11_05425	CDS	1247384	1248400	1016	+	16S rRNA (cytosine(1402)-N(4))-methyltransferase RsmH		WP_008599321.1		0	0	0	0	0	0			1	0	0	0	apaJS279_01100	1247384	1248400	+	Ribosomal RNA small subunit methyltransferase H	2.1.1.199	rsmH
1102	CP025571.2183	C0Z11_05430	CDS	1248397	1248849	452	+	cell division protein FtsL				0	0	0	0	0	0			1	0	0	0	apaJS279_01101	1248397	1248849	+	hypothetical protein
1103	CP025571.2185	C0Z11_05435	CDS	1248846	1250720	1874	+	penicillin-binding protein 2		WP_014598472.1		0	0	0	0	0	0			1	0	0	0	apaJS279_01102	1248846	1250720	+	Penicillin-binding protein PbpB		pbpB
1104	CP025571.2187	C0Z11_05440	CDS	1250804	1252441	1637	+	UDP-N-acetylmuramoyl-L-alanyl-D-glutamate--2, 6-diaminopimelate ligase		WP_002527653.1		0	0	0	0	0	0			1	0	0	0	apaJS279_01103	1250717	1252441	+	UDP-N-acetylmuramoyl-L-alanyl-D-glutamate--2,6-diaminopimelate ligase	6.3.2.13	murE
1105	CP025571.2189	C0Z11_05445	CDS	1252438	1253874	1436	+	UDP-N-acetylmuramoyl-tripeptide--D-alanyl-D- alanine ligase		WP_014166888.1		0	0	0	0	0	0			1	0	0	0	apaJS279_01104	1252438	1253874	+	UDP-N-acetylmuramoyl-tripeptide--D-alanyl-D-alanine ligase	6.3.2.10	murF_1
1106	CP025571.2191	C0Z11_05450	CDS	1253871	1254935	1064	+	phospho-N-acetylmuramoyl-pentapeptide- transferase		WP_016667320.1		0	0	0	0	0	0			1	0	0	0	apaJS279_01105	1253871	1254935	+	Phospho-N-acetylmuramoyl-pentapeptide-transferase	2.7.8.13	mraY
1107	CP025571.2193	C0Z11_05455	CDS	1254917	1256416	1499	+	UDP-N-acetylmuramoyl-L-alanine--D-glutamate ligase		WP_015070012.1		0	0	0	0	0	0			1	0	0	0	apaJS279_01106	1254950	1256416	+	UDP-N-acetylmuramoylalanine--D-glutamate ligase	6.3.2.9	murD
1108	CP025571.2195	C0Z11_05460	CDS	1256524	1257699	1175	+	putative lipid II flippase FtsW	ftsW	WP_002519122.1		0	0	0	0	0	0			1	0	0	0	apaJS279_01107	1256419	1257699	+	putative peptidoglycan glycosyltransferase FtsW	2.4.1.129	ftsW
1109	CP025571.2197	C0Z11_05465	CDS	1257776	1258930	1154	+	undecaprenyldiphospho-muramoylpentapeptide beta-N-acetylglucosaminyltransferase	murG	WP_015070014.1		0	0	0	0	0	0			1	0	0	0	apaJS279_01108	1257776	1258930	+	UDP-N-acetylglucosamine--N-acetylmuramyl-(pentapeptide) pyrophosphoryl-undecaprenol N-acetylglucosamine transferase	2.4.1.227	murG
1110	CP025571.2199	C0Z11_05470	CDS	1258917	1260338	1421	+	UDP-N-acetylmuramate--L-alanine ligase		WP_002548878.1		0	0	0	0	0	0			1	0	0	0	apaJS279_01109	1258917	1260338	+	UDP-N-acetylmuramate--L-alanine ligase	6.3.2.8	murC
1111	CP025571.2201	C0Z11_05475	CDS	1260335	1261054	719	+	cell division protein FtsQ		PF08478.8		0	0	0	0	0	0			0	0	0	1	apaJS279_01110	1260335	1261054	+	Cell division protein FtsQ		ftsQ
1112	CP025571.2203	C0Z11_05480	CDS	1261230	1262402	1172	+	cell division protein FtsZ		WP_002513921.1		0	0	0	0	0	0			1	0	0	0	apaJS279_01111	1261230	1262402	+	Cell division protein FtsZ		ftsZ
1113	CP025571.2205	C0Z11_05485	CDS	1262411	1263190	779	+	laccase domain-containing protein		WP_015070018.1		0	0	0	0	0	0			1	0	0	0	apaJS279_01112	1262420	1263190	+	Laccase domain protein
1114	CP025571.2207	C0Z11_05490	CDS	1263307	1263840	533	+	DUF552 domain-containing protein		WP_002548607.1		0	0	0	0	0	0			0	0	1	0	apaJS279_01113	1263307	1263840	+	Cell division protein SepF		sepF
1115	CP025571.2209	C0Z11_05495	CDS	1263870	1264160	290	+	YggT family protein		WP_002527642.1		0	0	0	0	0	0			1	0	0	0	apaJS279_01114	1263870	1264160	+	hypothetical protein
1116	CP025571.2211	C0Z11_05500	CDS	1264362	1265405	1043	+	DivIVA domain-containing protein		WP_015070021.1		0	0	0	0	0	0			0	0	1	0	apaJS279_01115	1264194	1265405	+	Cell wall synthesis protein Wag31
1117	CP025571.2213	C0Z11_05505	CDS	1265567	1266001	434	+	DNA-binding protein		WP_015070022.1		0	0	0	0	0	0			1	0	0	0	apaJS279_01116	1265567	1266001	+	RNA polymerase-binding transcription factor DksA		dksA_1
1118	CP025571.2215	C0Z11_05510	CDS	1266112	1266564	452	+	signal peptidase		WP_002527639.1		0	0	0	0	0	0			1	0	0	0	apaJS279_01117	1266112	1266564	+	Lipoprotein signal peptidase	3.4.23.36	lspA
1119	CP025571.2217	C0Z11_05515	CDS	1266561	1267502	941	+	RluA family pseudouridine synthase		WP_014846913.1		0	0	0	0	0	0			1	0	0	0	apaJS279_01118	1266561	1267502	+	putative RNA pseudouridine synthase	5.4.99.-
1120	CP025571.2219	C0Z11_05520	CDS	1267685	1269112	1427	+	pyruvate kinase	pyk	WP_007401033.1		0	0	0	0	0	0			1	0	0	0	apaJS279_01119	1267742	1269112	+	Pyruvate kinase	2.7.1.40	pyk
1121	CP025571.2221	C0Z11_05525	tRNA	1269247	1269332	85	-	tRNA-Leu				0	0	0	0	0	0			0	0	0	0	apaJS279_01120	1269248	1269332	-	tRNA-Leu(caa)
1122	CP025571.2223	C0Z11_05530	CDS	1269498	1270175	677	+	response regulator		WP_013864965.1		0	0	0	0	0	0			1	0	0	0	apaJS279_01121	1269516	1270175	+	putative transcriptional regulatory protein pdtaR		pdtaR
1123	CP025571.2225	C0Z11_05535	CDS	1270335	1270769	434	-	PaaI family thioesterase		WP_014604497.1		0	0	0	0	0	0			1	0	0	0	apaJS279_01122	1270335	1270769	-	Putative esterase	3.1.2.-
1124	CP025571.2227	C0Z11_05540	CDS	1270897	1271655	758	+	precorrin-6A synthase (deacetylating)	cobF	WP_002549856.1		0	0	0	0	0	0			1	0	0	0	apaJS279_01123	1270897	1271655	+	hypothetical protein
1125	CP025571.2229	C0Z11_05545	CDS	1271696	1274377	2681	+	DNA polymerase I		WP_002525605.1		0	0	0	0	0	0			1	0	0	0	apaJS279_01124	1271696	1274377	+	DNA polymerase I	2.7.7.7	polA
1126	CP025571.2231	C0Z11_05550	CDS	1274421	1275050	629	+	LysE family translocator		WP_015935807.1		0	0	0	0	0	0			1	0	0	0	apaJS279_01125	1274421	1275050	+	Homoserine/homoserine lactone efflux protein		rhtB
1127	CP025571.2233	C0Z11_05555	CDS	1275271	1275924	653	-	(Fe-S)-binding protein				0	0	0	0	0	0			1	0	0	0	apaJS279_01126	1275271	1278117	-	putative FAD-linked oxidoreductase	1.-.-.-
1128	CP025571.2235	C0Z11_05560	CDS/pseudogene	1275816	1278117	2301	-	F420H(2):quinone oxidoreductase		WP_002525058.1	frameshifted	0	0	0	0	0	0			0	0	0	0
1129	CP025571.2237	C0Z11_05565	CDS	1278239	1278994	755	-	class F sortase		WP_002534578.1		0	0	0	0	0	0			0	1	0	0	apaJS279_01127	1278239	1278994	-	hypothetical protein
1130	CP025571.2239	C0Z11_05570	CDS	1279270	1280772	1502	+	30S ribosomal protein S1		WP_014598813.1		0	0	0	0	0	0			1	0	0	0	apaJS279_01128	1279228	1280772	+	30S ribosomal protein S1		rpsA
1131	CP025571.2241	C0Z11_05575	CDS	1280855	1281487	632	+	dephospho-CoA kinase		WP_015070033.1		0	0	0	0	0	0			1	0	0	0	apaJS279_01129	1280855	1281487	+	Dephospho-CoA kinase	2.7.1.24	coaE
1132	CP025571.2243	C0Z11_05580	CDS	1281524	1283608	2084	+	excinuclease ABC subunit UvrB		WP_015582967.1		0	0	0	0	0	0			1	0	0	0	apaJS279_01130	1281524	1283608	+	UvrABC system protein B		uvrB
1133	CP025571.2245	C0Z11_05585	CDS	1283790	1284791	1001	+	tellurium resistance protein TerC		WP_015070037.1		0	0	0	0	0	0			1	0	0	0	apaJS279_01131	1283790	1284791	+	putative membrane protein
1134	CP025571.2247	C0Z11_05590	CDS	1284780	1285520	740	-	maleylpyruvate isomerase family mycothiol-dependent enzyme		WP_009639764.1		0	0	0	0	0	0			1	0	0	0	apaJS279_01132	1284780	1285490	-	hypothetical protein
1135	CP025571.2249	C0Z11_05595	CDS	1285627	1288647	3020	+	excinuclease ABC subunit UvrA		WP_011208442.1		0	0	0	0	0	0			1	0	0	0	apaJS279_01133	1285618	1288647	+	UvrABC system protein A		uvrA_1
1136	CP025571.2251	C0Z11_05600	CDS	1288737	1289090	353	+	hypothetical protein				0	0	0	0	0	0			1	0	0	0	apaJS279_01134	1288737	1289090	+	hypothetical protein
1137	CP025571.2253	C0Z11_05605	CDS	1289178	1289588	410	-	Rieske (2Fe-2S) protein		WP_015070041.1		0	0	0	0	0	0			1	0	0	0	apaJS279_01135	1289178	1289588	-	Cytochrome b6-f complex iron-sulfur subunit	1.10.9.1	petC
1138	CP025571.2255	C0Z11_05610	CDS	1289954	1290409	455	+	hypothetical protein				0	0	0	0	0	0			0	0	1	0	apaJS279_01136	1290044	1290409	+	hypothetical protein
1139	CP025571.2257	C0Z11_05615	CDS	1290421	1291170	749	-	histidine phosphatase family protein		WP_002542042.1		0	0	0	0	0	0			1	0	0	0	apaJS279_01137	1290421	1291161	-	hypothetical protein
1140	CP025571.2259	C0Z11_05620	CDS	1291438	1293453	2015	+	excinuclease ABC subunit UvrC		WP_013161386.1		0	0	0	0	0	0			1	0	0	0	apaJS279_01138	1291333	1293453	+	UvrABC system protein C		uvrC
1141	CP025571.2261	C0Z11_05625	CDS	1293482	1294372	890	+	RNase adapter RapZ		WP_020488615.1		0	0	0	0	0	0			1	0	0	0	apaJS279_01139	1293482	1294372	+	Nucleotide-binding protein
1142	CP025571.2263	C0Z11_05630	CDS	1294426	1295391	965	+	hypothetical protein		WP_015582960.1		0	0	0	0	0	0			1	0	0	0	apaJS279_01140	1294375	1295391	+	Putative gluconeogenesis factor
1143	CP025571.2265	C0Z11_05635	CDS	1295467	1296453	986	+	DNA-binding protein WhiA	whiA	WP_004811756.1		0	0	0	0	0	0			1	0	0	0	apaJS279_01141	1295467	1296453	+	Putative sporulation transcription regulator WhiA		whiA
1144	CP025571.2267	C0Z11_05640	CDS	1296602	1297609	1007	+	type I glyceraldehyde-3-phosphate dehydrogenase	gap	WP_009056013.1		0	0	0	0	0	0			1	0	0	0	apaJS279_01142	1296602	1297609	+	Glyceraldehyde-3-phosphate dehydrogenase	1.2.1.12	gapA
1145	CP025571.2269	C0Z11_05645	CDS	1297738	1298946	1208	+	phosphoglycerate kinase	pgk	WP_002527581.1		0	0	0	0	0	0			1	0	0	0	apaJS279_01143	1297738	1298946	+	Phosphoglycerate kinase	2.7.2.3	pgk
1146	CP025571.2271	C0Z11_05650	CDS	1298946	1299725	779	+	triose-phosphate isomerase		WP_015070049.1		0	0	0	0	0	0			1	0	0	0	apaJS279_01144	1298946	1299725	+	Triosephosphate isomerase	5.3.1.1	tpiA
1147	CP025571.2273	C0Z11_05655	CDS	1299837	1300079	242	+	preprotein translocase subunit SecG		WP_016667361.1		0	0	0	0	0	0			1	0	0	0	apaJS279_01145	1299837	1300079	+	putative protein-export membrane protein SecG		secG
1148	CP025571.2275	C0Z11_05660	CDS	1300142	1300498	356	+	RNA polymerase-binding protein RbpA		WP_007433696.1		0	0	0	0	0	0			1	0	0	0	apaJS279_01146	1300142	1300498	+	RNA polymerase-binding protein RbpA		rbpA_1
1149	CP025571.2277	C0Z11_05665	CDS	1300531	1301958	1427	+	bifunctional folylpolyglutamate synthase/dihydrofolate synthase		WP_002531002.1		0	0	0	0	0	0			1	0	0	0	apaJS279_01147	1300495	1301958	+	Dihydrofolate synthase/folylpolyglutamate synthase	6.3.2.12	folC
1150	CP025571.2279	C0Z11_05670	CDS	1301997	1302320	323	+	DUF4233 domain-containing protein		WP_015070053.1		0	0	0	0	0	0			1	0	0	0	apaJS279_01148	1301955	1302320	+	hypothetical protein
1151	CP025571.2281	C0Z11_05675	CDS	1302344	1302781	437	+	nucleoside-diphosphate kinase		WP_015070054.1		0	0	0	0	0	0			1	0	0	0	apaJS279_01149	1302332	1302781	+	Nucleoside diphosphate kinase	2.7.4.6	ndkA
1152	CP025571.2283	C0Z11_05680	CDS	1302778	1304418	1640	+	beta-N-acetylhexosaminidase		PF00933.19		0	0	0	0	0	0			1	0	0	0	apaJS279_01150	1302778	1304418	+	Beta-hexosaminidase	3.2.1.52	nagZ_1
1153	CP025571.2285	C0Z11_05685	CDS	1304620	1307451	2831	+	ribonuclease		WP_015070058.1		0	0	0	0	0	0			1	0	0	0	apaJS279_01151	1304620	1307451	+	Ribonuclease E	3.1.26.12	rne
1154	CP025571.2287	C0Z11_05690	CDS	1307624	1307932	308	+	50S ribosomal protein L21	rplU	WP_009639958.1		0	0	0	0	0	0			1	0	0	0	apaJS279_01152	1307624	1307932	+	50S ribosomal protein L21		rplU
1155	CP025571.2289	C0Z11_05695	CDS	1307945	1308214	269	+	50S ribosomal protein L27		WP_002513859.1		0	0	0	0	0	0			1	0	0	0	apaJS279_01153	1307945	1308214	+	50S ribosomal protein L27		rpmA
1156	CP025571.2291	C0Z11_05700	CDS	1308516	1309502	986	+	hypothetical protein				0	0	0	0	0	0			1	0	0	0	apaJS279_01154	1308516	1309502	+	hypothetical protein
1157	CP025571.2293	C0Z11_05705	CDS	1309566	1311092	1526	+	GTPase ObgE		WP_002531006.1		0	0	0	0	0	0			1	0	0	0	apaJS279_01155	1309566	1311092	+	GTPase Obg	3.6.5.-	obg
1158	CP025571.2295	C0Z11_05710	CDS	1311082	1312329	1247	+	glutamate 5-kinase		WP_016667373.1		0	0	0	0	0	0			1	0	0	0	apaJS279_01156	1311082	1312329	+	Glutamate 5-kinase	2.7.2.11	proB
1159	CP025571.2297	C0Z11_05715	CDS	1312363	1313607	1244	+	glutamate-5-semialdehyde dehydrogenase		WP_015070064.1		0	0	0	0	0	0			1	0	0	0	apaJS279_01157	1312363	1313607	+	Gamma-glutamyl phosphate reductase	1.2.1.41	proA
1160	CP025571.2299	C0Z11_05720	CDS	1313756	1314418	662	+	nicotinate-nucleotide adenylyltransferase		WP_015070066.1		1	1	0	0	0	0			1	0	0	0	apaJS279_01159	1313756	1314418	+	putative nicotinate-nucleotide adenylyltransferase	2.7.7.18	nadD
1161	CP025571.2301	C0Z11_05725	CDS	1314415	1314798	383	+	ribosome silencing factor	rsfS	WP_016667376.1		1	1	0	0	0	0			1	0	0	0	apaJS279_01160	1314415	1314798	+	Ribosomal silencing factor RsfS		rsfS
1162	CP025571.2303	C0Z11_05730	CDS	1314795	1315442	647	+	histidine phosphatase family protein		WP_002521797.1		1	1	0	0	0	0			1	0	0	0	apaJS279_01161	1314795	1315442	+	Phosphoserine phosphatase 1	3.1.3.3	pspA
1163	CP025571.2305	C0Z11_05735	tRNA	1315534	1315606	72	+	tRNA-Ala				0	0	0	0	0	0			0	0	1	0	apaJS279_01162	1315534	1315607	+	tRNA-Ala(ggc)
1164	CP025571.2307	C0Z11_05740	tRNA	1315649	1315724	75	+	tRNA-Ala				0	0	0	0	0	0			0	1	0	0	apaJS279_01163	1315649	1315724	+	tRNA-Ala(ggc)
1165	CP025571.2309	C0Z11_05745	CDS	1315714	1316019	305	+	hypothetical protein				1	1	0	0	0	0			0	0	0	0
1166	CP025571.2311	C0Z11_05750	CDS	1316103	1316390	287	+	hypothetical protein		PF01527.18		1	1	0	0	0	0			0	0	0	1	apaJS279_01164	1316103	1316390	+	Insertion element IS6110 uncharacterized 12.0 kDa protein
1167	CP025571.2313	C0Z11_05755	CDS	1316444	1316788	344	+	hypothetical protein		PF13276.4		1	1	0	0	0	0			0	1	0	0	apaJS279_01165	1316444	1316788	+	hypothetical protein
1168	CP025571.2315	C0Z11_05760	CDS	1316790	1317269	479	+	hypothetical protein		PF00665.24		1	1	0	0	0	0			0	0	0	1	apaJS279_01166	1316919	1317269	+	hypothetical protein
1169	CP025571.2317	C0Z11_05765	CDS	1317520	1318755	1235	-	IS110 family transposase		PF13560.4		1	1	0	0	0	0			0	1	0	0	apaJS279_01167	1317520	1318755	-	hypothetical protein
1170	CP025571.2319	C0Z11_05770	CDS/pseudogene	1318989	1320284	1295	-	ISL3 family transposase		WP_013160159.1	incomplete; partial on complete genome; missing stop	1	1	0	0	0	0			0	1	0	0	apaJS279_01168	1318857	1320284	-	hypothetical protein
1171	CP025571.2321	C0Z11_05775	CDS	1320570	1321823	1253	+	Na+/H+ antiporter NhaA	nhaA	WP_010843488.1		1	1	0	0	0	0			0	1	0	0	apaJS279_01169	1320570	1321823	+	Na(+)/H(+) antiporter NhaA		nhaA_3
1172	CP025571.2323	C0Z11_05780	CDS	1321831	1324191	2360	-	TrwC relaxase		WP_014009157.1		1	1	0	0	0	0			0	1	0	0	apaJS279_01170	1321831	1324191	-	ATP-dependent RecD-like DNA helicase	3.6.4.12	recD2_1
1173	CP025571.2325	C0Z11_05785	CDS/pseudogene	1324421	1325716	1295	+	ISL3 family transposase		WP_013160159.1	incomplete; partial on complete genome; missing stop	1	1	0	0	0	0			0	1	0	0	apaJS279_01171	1324421	1325848	+	hypothetical protein
1174	CP025571.2327	C0Z11_05790	CDS/pseudogene	1325950	1326990	1040	+	IS110 family transposase		WP_012606173.1	incomplete; partial on complete genome; missing stop	1	1	0	0	0	0			0	1	0	0	apaJS279_01172	1325950	1327185	+	hypothetical protein
1175	CP025571.2329	C0Z11_05795	CDS	1327331	1328152	821	-	ABC transporter permease		PF01061.22		1	1	0	0	0	0			1	0	0	0	apaJS279_01173	1327331	1328152	-	Daunorubicin/doxorubicin resistance ABC transporter permease protein DrrB		drrB_1
1176	CP025571.2331	C0Z11_05800	CDS/pseudogene	1328155	1329160	1005	-	daunorubicin/doxorubicin resistance ABC transporter ATP-binding protein DrrA		WP_016698468.1	frameshifted	1	1	0	0	0	0			1	0	0	0	apaJS279_01174	1328204	1329085	-	Daunorubicin/doxorubicin resistance ATP-binding protein DrrA	3.6.3.-	drrA_3
1177	CP025571.2333	C0Z11_05805	CDS	1329206	1329961	755	+	TetR/AcrR family transcriptional regulator		WP_011874024.1		1	1	0	0	0	0			1	0	0	0	apaJS279_01175	1329206	1329961	+	hypothetical protein
1178	CP025571.2335	C0Z11_05810	CDS	1330097	1331230	1133	+	ADP-ribosylglycohydrolase family protein		WP_020387540.1		1	1	0	0	0	0			1	0	0	0	apaJS279_01176	1330097	1331230	+	hypothetical protein
1179	CP025571.2337	C0Z11_05815	CDS	1331234	1332643	1409	-	L-lactate permease				0	0	0	0	0	0			1	0	0	0	apaJS279_01177	1331234	1332643	-	hypothetical protein
1180	CP025571.2339	C0Z11_05820	CDS	1332702	1333361	659	+	helix-turn-helix domain-containing protein		PF13560.4		0	0	0	0	0	0			1	0	0	0	apaJS279_01178	1332702	1333361	+	hypothetical protein
1181	CP025571.2341	C0Z11_05825	CDS/pseudogene	1333370	1334037	667	-	thiamine phosphate synthase	thiE	WP_019618964.1	frameshifted	0	0	0	0	0	0			1	0	0	0	apaJS279_01179	1333370	1333984	-	Thiamine-phosphate synthase	2.5.1.3	thiE_1
1182	CP025571.2343	C0Z11_05830	CDS/pseudogene	1334037	1334862	825	-	hydroxyethylthiazole kinase		WP_015771465.1	frameshifted	0	0	0	0	0	0			1	0	0	0	apaJS279_01180	1334037	1334372	-	Hydroxyethylthiazole kinase	2.7.1.50	thiM_1
1183	CP025571.2344		sequence_feature	1334936	1335030	94	-	TPP riboswitch		RF00059	TPP riboswitch; Derived by automated computational analysis using gene prediction method: cmsearch.	0	0	0	0	0	0			0	0	0	0
1184	CP025571.2346	C0Z11_05835	CDS	1335050	1335457	407	-	DUF1801 domain-containing protein		WP_005273131.1		0	0	0	0	0	0			1	0	0	0	apaJS279_01181	1335050	1335457	-	hypothetical protein
1185	CP025571.2348	C0Z11_05840	CDS	1335519	1337588	2069	-	cadmium-translocating P-type ATPase		WP_011891817.1		0	0	0	0	0	0			1	0	0	0	apaJS279_01182	1335519	1337588	-	Copper-exporting P-type ATPase B	3.6.3.54	copB
1186	CP025571.2350	C0Z11_05845	CDS	1337754	1339016	1262	+	alpha-amylase		WP_014846534.1		0	0	0	0	0	0			1	0	0	0	apaJS279_01183	1337754	1339016	+	Cyclomaltodextrinase	3.2.1.54
1187	CP025571.2352	C0Z11_05850	CDS	1339108	1339710	602	-	glucoamylase				0	0	0	0	0	0			1	0	0	0	apaJS279_01184	1339108	1339608	-	hypothetical protein
1188	CP025571.2354	C0Z11_05855	CDS	1339851	1340897	1046	+	DUF4192 domain-containing protein		PF13830.4		0	0	0	0	0	0			1	0	0	0	apaJS279_01185	1339851	1340897	+	hypothetical protein
1189	CP025571.2356	C0Z11_05860	CDS	1340985	1343471	2486	+	leucine--tRNA ligase		WP_002519062.1		0	0	0	0	0	0			1	0	0	0	apaJS279_01186	1340985	1343471	+	Leucine--tRNA ligase	6.1.1.4	leuS
1190	CP025571.2358	C0Z11_05865	CDS	1343914	1344552	638	+	competence protein ComE		WP_002548841.1		0	0	0	0	0	0			1	0	0	0	apaJS279_01187	1343572	1344552	+	ComE operon protein 1		comEA
1191	CP025571.2360	C0Z11_05870	CDS	1344539	1346914	2375	+	competence protein ComE		WP_015070103.1		0	0	0	0	0	0			1	0	0	0	apaJS279_01188	1344539	1346914	+	ComE operon protein 3		comEC
1192	CP025571.2362	C0Z11_05875	CDS	1347016	1348725	1709	+	RNA helicase		WP_002533105.1		0	0	0	0	0	0			1	0	0	0	apaJS279_01189	1347016	1348725	+	hypothetical protein
1193	CP025571.2364	C0Z11_05880	CDS	1348752	1349777	1025	+	DNA polymerase III subunit delta		WP_015070105.1		0	0	0	0	0	0			1	0	0	0	apaJS279_01190	1348752	1349777	+	hypothetical protein
1194	CP025571.2366	C0Z11_05885	CDS	1349978	1350244	266	-	30S ribosomal protein S20		WP_015070106.1		0	0	0	0	0	0			1	0	0	0	apaJS279_01191	1349978	1350244	-	30S ribosomal protein S20		rpsT
1195	CP025571.2368	C0Z11_05890	CDS	1350401	1352254	1853	+	elongation factor 4		WP_015070108.1		0	0	0	0	0	0			1	0	0	0	apaJS279_01192	1350401	1352254	+	Elongation factor 4	3.6.5.-	lepA
1196	CP025571.2370	C0Z11_05895	CDS	1352281	1353285	1004	+	O-succinylbenzoate synthase		WP_015582920.1		0	0	0	0	0	0			1	0	0	0	apaJS279_01193	1352251	1353285	+	o-succinylbenzoate synthase	4.2.1.113	menC_2
1197	CP025571.2372	C0Z11_05900	CDS	1353278	1355020	1742	+	2-succinyl-5-enolpyruvyl-6-hydroxy-3- cyclohexene-1-carboxylic-acid synthase	menD	WP_002537039.1		0	0	0	0	0	0			0	0	1	0	apaJS279_01194	1353278	1355020	+	2-succinyl-5-enolpyruvyl-6-hydroxy-3-cyclohexene-1-carboxylate synthase	2.2.1.9	menD
1198	CP025571.2374	C0Z11_05905	CDS	1355183	1356814	1631	+	ABC transporter ATP-binding protein		WP_018780078.1		0	0	0	0	0	0			1	0	0	0	apaJS279_01195	1355183	1356814	+	putative ABC transporter ATP-binding protein YbiT		ybiT_1
1199	CP025571.2376	C0Z11_05910	CDS	1356882	1358090	1208	-	isochorismate synthase		WP_002539319.1		0	0	0	0	0	0			1	0	0	0	apaJS279_01196	1356882	1358111	-	Isochorismate synthase EntC	5.4.4.2	entC
1200	CP025571.2378	C0Z11_05915	CDS	1358131	1359336	1205	-	O-succinylbenzoic acid--CoA ligase		WP_015070115.1		0	0	0	0	0	0			1	0	0	0	apaJS279_01197	1358131	1359336	-	putative 2-succinylbenzoate--CoA ligase	6.2.1.26	menE
1201	CP025571.2380	C0Z11_05920	CDS	1359404	1359670	266	+	hypothetical protein				0	0	0	0	0	0			0	1	0	0	apaJS279_01198	1359368	1359670	+	hypothetical protein
1202	CP025571.2382	C0Z11_05925	CDS	1359717	1360706	989	-	naphthoate synthase		WP_004811696.1	catalyzes the formation of 1,4-dihydroxy-2-naphthoate from O-succinylbenzoyl-CoA	0	0	0	0	0	0			1	0	0	0	apaJS279_01199	1359717	1360706	-	1,4-dihydroxy-2-naphthoyl-CoA synthase	4.1.3.36	menB
1203	CP025571.2384	C0Z11_05930	CDS	1360703	1361257	554	-	rhomboid family intramembrane serine protease		WP_002515517.1		0	0	0	0	0	0			1	0	0	0	apaJS279_01200	1360703	1361329	-	hypothetical protein
1204	CP025571.2386	C0Z11_05935	CDS	1361487	1363379	1892	+	acetate--CoA ligase	acs	WP_015070118.1		0	0	0	0	0	0			1	0	0	0	apaJS279_01201	1361487	1363379	+	Acetyl-coenzyme A synthetase	6.2.1.1	acsA_1
1205	CP025571.2388	C0Z11_05940	CDS	1363500	1365389	1889	+	acetate--CoA ligase	acs	WP_015070119.1		0	0	0	0	0	0			1	0	0	0	apaJS279_01202	1363500	1365389	+	Acetyl-coenzyme A synthetase	6.2.1.1	acsA_2
1206	CP025571.2390	C0Z11_05945	CDS	1365397	1367004	1607	-	hypothetical protein				0	0	0	0	0	0			1	0	0	0	apaJS279_01203	1365397	1367004	-	hypothetical protein
1207	CP025571.2392	C0Z11_05950	CDS	1367001	1367906	905	-	ABC transporter ATP-binding protein		WP_013016280.1		0	0	0	0	0	0			1	0	0	0	apaJS279_01204	1367001	1367906	-	Daunorubicin/doxorubicin resistance ATP-binding protein DrrA	3.6.3.-	drrA_4
1208	CP025571.2394	C0Z11_05955	CDS	1367903	1368661	758	-	TetR/AcrR family transcriptional regulator		PF00440.21		0	0	0	0	0	0			1	0	0	0	apaJS279_01205	1367903	1368577	-	HTH-type transcriptional regulator BetI		betI_2
1209	CP025571.2396	C0Z11_05960	CDS/pseudogene	1368685	1368891	206	+	riboflavin biosynthesis protein RibD		WP_008732323.1	incomplete; partial on complete genome; missing stop	0	0	0	0	0	0			0	0	0	0
1210	CP025571.2398	C0Z11_05965	CDS	1368889	1369722	833	-	carbohydrate ABC transporter permease		WP_004811686.1		0	0	0	0	0	0			1	0	0	0	apaJS279_01206	1368889	1369749	-	L-arabinose transport system permease protein AraQ		araQ_2
1211	CP025571.2400	C0Z11_05970	CDS	1369746	1370705	959	-	sugar ABC transporter permease		WP_020387038.1		0	0	0	0	0	0			1	0	0	0	apaJS279_01207	1369746	1370711	-	L-arabinose transport system permease protein AraP		araP
1212	CP025571.2402	C0Z11_05975	CDS	1370708	1372003	1295	-	ABC transporter substrate-binding protein		WP_016667414.1		0	0	0	0	0	0			1	0	0	0	apaJS279_01208	1370708	1372003	-	Maltose/maltodextrin-binding protein		malX
1213	CP025571.2404	C0Z11_05980	CDS	1372028	1373227	1199	+	coproporphyrinogen III oxidase		WP_015070128.1		0	0	0	0	0	0			0	0	1	0	apaJS279_01209	1372028	1373227	+	Oxygen-independent coproporphyrinogen-III oxidase-like protein	1.3.99.-	hemN
1214	CP025571.2406	C0Z11_05985	CDS	1373268	1374155	887	+	DUF3097 domain-containing protein		WP_015011497.1		0	0	0	0	0	0			0	0	1	0	apaJS279_01210	1373370	1374155	+	hypothetical protein
1215	CP025571.2408	C0Z11_05990	CDS	1374223	1375011	788	+	inositol monophosphatase		WP_002527493.1		0	0	0	0	0	0			0	1	0	0	apaJS279_01211	1374148	1375011	+	Fructose-1,6-bisphosphatase/inositol-1-monophosphatase	3.1.3.11	suhB
1216	CP025571.2410	C0Z11_05995	CDS	1375038	1375856	818	-	MBL fold hydrolase		WP_015070132.1		0	0	0	0	0	0			0	1	0	0	apaJS279_01212	1375038	1375856	-	Metallo-beta-lactamase type 2	3.5.2.6
1217	CP025571.2412	C0Z11_06000	CDS	1375970	1376989	1019	+	heat-inducible transcriptional repressor HrcA		WP_002519052.1		0	0	0	0	0	0			1	0	0	0	apaJS279_01213	1375970	1376989	+	Heat-inducible transcription repressor HrcA		hrcA
1218	CP025571.2414	C0Z11_06005	CDS	1376999	1378186	1187	+	molecular chaperone DnaJ		WP_002513806.1	chaperone Hsp40; co-chaperone with DnaK; Participates actively in the response to hyperosmotic and heat shock by preventing the aggregation of stress-denatured proteins and by disaggregating proteins, also in an autonomous, dnaK-independent fashion	0	0	0	0	0	0			1	0	0	0	apaJS279_01214	1376999	1378186	+	Chaperone protein DnaJ 2		dnaJ2
1219	CP025571.2416	C0Z11_06010	CDS	1378183	1378911	728	+	16S rRNA (uracil(1498)-N(3))-methyltransferase		WP_002527488.1		0	0	0	0	0	0			1	0	0	0	apaJS279_01215	1378183	1378911	+	Ribosomal RNA small subunit methyltransferase E	2.1.1.193	rsmE
1220	CP025571.2418	C0Z11_06015	CDS	1378930	1379334	404	-	DoxX family membrane protein		WP_004811675.1		0	0	0	0	0	0			1	0	0	0	apaJS279_01216	1378930	1379334	-	Inner membrane protein YphA		yphA
1221	CP025571.2420	C0Z11_06020	CDS	1379480	1381615	2135	-	RecQ family ATP-dependent DNA helicase		WP_015070139.1		0	0	0	0	0	0			1	0	0	0	apaJS279_01217	1379480	1381615	-	ATP-dependent DNA helicase RecQ	3.6.4.12	recQ
1222	CP025571.2422	C0Z11_06025	CDS	1381682	1382884	1202	-	UDP-N-acetylglucosamine pyrophosphorylase		WP_015070140.1		0	0	0	0	0	0			1	0	0	0	apaJS279_01218	1381682	1382884	-	Bifunctional protein GlmU		glmU_2
1223	CP025571.2424	C0Z11_06030	CDS	1382917	1383774	857	-	EamA family transporter		WP_014598495.1		0	0	0	0	0	0			1	0	0	0	apaJS279_01219	1382917	1383774	-	Threonine/homoserine exporter RhtA		rhtA
1224	CP025571.2426	C0Z11_06035	CDS	1383811	1385127	1316	+	tRNA guanosine(34) transglycosylase Tgt		WP_015070142.1		0	0	0	0	0	0			1	0	0	0	apaJS279_01220	1383811	1385127	+	Queuine tRNA-ribosyltransferase	2.4.2.29	tgt
1225	CP025571.2428	C0Z11_06040	CDS	1385146	1386537	1391	+	sensor histidine kinase		PF07730.11		0	0	0	0	0	0			0	1	0	0	apaJS279_01221	1385146	1386537	+	Sensor histidine kinase DesK	2.7.13.3	desK_5
1226	CP025571.2430	C0Z11_06045	CDS	1386534	1387205	671	+	DNA-binding response regulator		WP_002527478.1		0	0	0	0	0	0			0	1	0	0	apaJS279_01222	1386534	1387205	+	Transcriptional regulatory protein DegU		degU_4
1227	CP025571.2432	C0Z11_06050	CDS	1387258	1388175	917	+	DUF4162 domain-containing protein		WP_019045013.1		0	0	0	0	0	0			1	0	0	0	apaJS279_01223	1387258	1388175	+	ABC-type transporter ATP-binding protein EcsA		ecsA
1228	CP025571.2434	C0Z11_06055	CDS	1388172	1389395	1223	+	ABC transporter permease		PF12698.5		0	0	0	0	0	0			1	0	0	0	apaJS279_01224	1388172	1389395	+	hypothetical protein
1229	CP025571.2436	C0Z11_06060	CDS	1389399	1390121	722	-	hypothetical protein		WP_015070149.1		0	0	0	0	0	0			1	0	0	0	apaJS279_01225	1389399	1390121	-	hypothetical protein
1230	CP025571.2438	C0Z11_06065	CDS	1390157	1391170	1013	+	prolyl aminopeptidase	pip	WP_004811668.1		0	0	0	0	0	0			1	0	0	0	apaJS279_01226	1390157	1391170	+	Proline iminopeptidase	3.4.11.5	pip_2
1231	CP025571.2440	C0Z11_06070	CDS	1391089	1391781	692	-	ArsR family transcriptional regulator		PF12840.5		0	0	0	0	0	0			0	1	0	0	apaJS279_01227	1391089	1391742	-	hypothetical protein
1232	CP025571.2442	C0Z11_06075	CDS	1391739	1393028	1289	-	MFS transporter		WP_015070152.1		0	0	0	0	0	0			0	1	0	0	apaJS279_01228	1391739	1393028	-	hypothetical protein
1233	CP025571.2444	C0Z11_06080	CDS	1393237	1393842	605	+	methyltransferase domain-containing protein		WP_020077101.1		0	0	0	0	0	0			0	1	0	0	apaJS279_01229	1393237	1393842	+	Demethylmenaquinone methyltransferase	2.1.1.163	menG_2
1234	CP025571.2446	C0Z11_06085	CDS	1393880	1394995	1115	-	hypothetical protein		WP_015582888.1		0	0	0	0	0	0			1	0	0	0	apaJS279_01230	1393880	1394995	-	hypothetical protein
1235	CP025571.2448	C0Z11_06090	CDS	1395165	1396136	971	+	PhoH family protein		WP_004811666.1		0	0	0	0	0	0			1	0	0	0	apaJS279_01231	1395147	1396136	+	PhoH-like protein
1236	CP025571.2450	C0Z11_06095	CDS	1396136	1396603	467	+	rRNA maturation RNase YbeY		WP_014846738.1		0	0	0	0	0	0			1	0	0	0	apaJS279_01232	1396136	1396603	+	Endoribonuclease YbeY	3.1.-.-	ybeY
1237	CP025571.2452	C0Z11_06100	CDS	1396600	1397898	1298	+	HlyC/CorC family transporter		WP_002547907.1		0	0	0	0	0	0			1	0	0	0	apaJS279_01233	1396600	1397898	+	Magnesium and cobalt efflux protein CorC		corC_2
1238	CP025571.2454	C0Z11_06105	CDS	1398038	1399021	983	+	GTPase Era		WP_013864279.1		0	0	0	0	0	0			1	0	0	0	apaJS279_01234	1397891	1399021	+	GTPase Era		era
1239	CP025571.2456	C0Z11_06110	CDS	1399122	1400621	1499	-	hydrolase		WP_002547295.1		0	0	0	0	0	0			1	0	0	0	apaJS279_01235	1399122	1400627	-	N-substituted formamide deformylase	3.5.1.91	nfdA
1240	CP025571.2458	C0Z11_06115	CDS	1400811	1402568	1757	+	2-isopropylmalate synthase	leuA	WP_015070162.1		0	0	0	0	0	0			1	0	0	0	apaJS279_01236	1400811	1402568	+	2-isopropylmalate synthase	2.3.3.13	leuA
1241	CP025571.2460	C0Z11_06120	CDS	1402625	1403716	1091	+	hypothetical protein		PF00497.18		0	0	0	0	0	0			0	0	1	0	apaJS279_01237	1402757	1403716	+	ABC transporter glutamine-binding protein GlnH		glnH_1
1242	CP025571.2462	C0Z11_06125	CDS	1403716	1404384	668	+	amino acid ABC transporter permease		WP_015070164.1		0	0	0	0	0	0			0	0	1	0	apaJS279_01238	1403716	1404384	+	putative glutamine ABC transporter permease protein GlnM		glnM_1
1243	CP025571.2464	C0Z11_06130	CDS	1404381	1405283	902	+	amino acid ABC transporter permease		WP_017823030.1		0	0	0	0	0	0			0	0	1	0	apaJS279_01239	1404381	1405283	+	putative glutamine ABC transporter permease protein GlnM		glnM_2
1244	CP025571.2466	C0Z11_06135	CDS	1405287	1406102	815	+	class II glutamine amidotransferase		PF13230.4		0	0	0	0	0	0			1	0	0	0	apaJS279_01240	1405287	1406102	+	Putative glutamine amidotransferase YafJ	2.4.2.-	yafJ
1245	CP025571.2468	C0Z11_06140	CDS	1406131	1406952	821	-	isoprenyl transferase		WP_002513780.1	catalyzes the formation of undecaprenyl pyrophosphate from isopentenyl pyrophosphate	0	0	0	0	0	0			1	0	0	0	apaJS279_01241	1406131	1406952	-	Trans,polycis-polyprenyl diphosphate synthase ((2Z,6E)-farnesyl diphosphate specific)	2.5.1.88
1246	CP025571.2470	C0Z11_06145	CDS	1406966	1408180	1214	-	cation:proton antiporter		WP_018190759.1		0	0	0	0	0	0			1	0	0	0	apaJS279_01242	1406966	1408180	-	Na(+)/H(+)-K(+) antiporter GerN		gerN
1247	CP025571.2472	C0Z11_06150	CDS	1408208	1410985	2777	-	hypothetical protein		PF00082.20		0	0	0	0	0	0			1	0	0	0	apaJS279_01243	1408208	1410985	-	Subtilisin DY	3.4.21.62	apr
1248	CP025571.2474	C0Z11_06155	CDS	1411106	1411852	746	+	DNA repair protein RecO		WP_016456300.1		1	1	0	0	0	0			1	0	0	0	apaJS279_01244	1411097	1411852	+	DNA repair protein RecO		recO
1249	CP025571.2476	C0Z11_06160	CDS	1412060	1412266	206	-	hypothetical protein				1	1	0	0	0	0			0	0	0	0
1250	CP025571.2478	C0Z11_06165	CDS	1412259	1412486	227	-	CopG family transcriptional regulator		WP_009058810.1		1	1	0	0	0	0			0	0	0	0
1251	CP025571.2480	C0Z11_06170	CDS	1412547	1413014	467	+	hypothetical protein		TIGR03696		1	1	0	0	0	0			0	0	0	1	apaJS279_01245	1412762	1413166	+	hypothetical protein
1252	CP025571.2482	C0Z11_06175	CDS	1413124	1413561	437	+	hypothetical protein		PF15649.4		1	1	0	0	0	0			0	1	0	0	apaJS279_01246	1413124	1413561	+	hypothetical protein
1253	CP025571.2484	C0Z11_06180	CDS/pseudogene	1414446	1414742	296	-	IS110 family transposase		WP_014805535.1	internal stop; incomplete; partial on complete genome; missing start and stop	1	1	0	0	0	0			0	1	0	0	apaJS279_01247	1413558	1414208	+	hypothetical protein
1254	CP025571.2486	C0Z11_06185	CDS	1414943	1415944	1001	-	IS481-like element ISPfr17 family transposase		WP_012394229.1		1	1	0	0	0	0			0	1	0	0	apaJS279_01250	1414943	1415986	-	hypothetical protein
1255	CP025571.2488	C0Z11_06190	CDS/pseudogene	1416174	1416281	107	-	TIGR03086 family protein		WP_017824728.1	incomplete; partial on complete genome; missing start	1	1	0	0	0	0			0	0	0	0
1256	CP025571.2490	C0Z11_06195	CDS	1416303	1418012	1709	-	diaminopimelate decarboxylase		WP_017824726.1		1	1	0	0	0	0			0	0	1	0	apaJS279_01251	1416303	1418012	-	Diaminopimelate decarboxylase	4.1.1.20	lysA_1
1257	CP025571.2492	C0Z11_06200	CDS	1418024	1420009	1985	-	amino acid decarboxylase		WP_015069154.1		1	1	0	0	0	0			0	0	1	0	apaJS279_01252	1418024	1420105	-	hypothetical protein
1258	CP025571.2494	C0Z11_06205	CDS	1420098	1421285	1187	-	2,3-diaminopropionate biosynthesis protein SbnA		WP_015069155.1		1	1	0	0	0	0			0	0	1	0	apaJS279_01253	1420098	1421285	-	putative siderophore biosynthesis protein SbnA		sbnA
1259	CP025571.2496	C0Z11_06210	CDS	1421584	1422069	485	+	general stress protein		WP_017824723.1		1	1	0	0	0	0			0	0	1	0	apaJS279_01254	1421584	1422069	+	hypothetical protein
1260	CP025571.2498	C0Z11_06215	CDS/pseudogene	1422477	1424081	1604	+	IS21 family transposase		WP_015069157.1	internal stop; incomplete; partial on complete genome; missing stop	1	1	0	0	0	0			1	0	0	0	apaJS279_01255	1422567	1424168	+	hypothetical protein
1261	CP025571.2500	C0Z11_06220	CDS/pseudogene	1424113	1425284	1171	-	transposase		WP_013873457.1	frameshifted	1	1	0	0	0	0			0	1	0	0	apaJS279_01256	1424113	1424994	-	hypothetical protein
1262	CP025571.2502	C0Z11_06225	CDS	1425410	1426219	809	+	AAA family ATPase		WP_015069158.1		1	1	0	0	0	0			0	0	1	0	apaJS279_01258	1425410	1426219	+	Insertion sequence IS5376 putative ATP-binding protein
1263	CP025571.2504	C0Z11_06230	CDS	1426293	1428053	1760	-	arsenical pump-driving ATPase	arsA	WP_008598606.1		1	1	0	0	0	0			1	0	0	0	apaJS279_01259	1426293	1428053	-	Arsenical pump-driving ATPase	3.6.3.16	arsA
1264	CP025571.2506	C0Z11_06235	CDS	1428082	1428618	536	-	arsenical resistance operon transcriptional repressor ArsD		WP_015069160.1		1	1	0	0	0	0			1	0	0	0	apaJS279_01260	1428082	1428504	-	Arsenical resistance operon trans-acting repressor ArsD		arsD
1265	CP025571.2508	C0Z11_06240	CDS	1428617	1428964	347	+	transcriptional regulator		WP_009396705.1		1	1	0	0	0	0			1	0	0	0	apaJS279_01261	1428617	1428964	+	Arsenical resistance operon repressor		arsR
1266	CP025571.2510	C0Z11_06245	CDS	1428992	1430386	1394	+	CoA-disulfide reductase		WP_015011456.1		1	1	0	0	0	0			1	0	0	0	apaJS279_01262	1428992	1430386	+	NADH oxidase	1.6.99.3	noxE
1267	CP025571.2512	C0Z11_06250	CDS	1430675	1431766	1091	+	arsenical-resistance protein	arsB	WP_008598595.1		1	1	0	0	0	0			1	0	0	0	apaJS279_01263	1430675	1431766	+	Arsenical-resistance protein Acr3		acr3
1268	CP025571.2514	C0Z11_06255	CDS	1431908	1432243	335	+	hypothetical protein		WP_008598593.1		1	1	0	0	0	0			0	0	1	0	apaJS279_01264	1431908	1432243	+	hypothetical protein
1269	CP025571.2516	C0Z11_06260	CDS/pseudogene	1432342	1433658	1316	+	ISL3 family transposase		WP_076612250.1	incomplete; partial on complete genome; missing stop	1	1	0	0	0	0			0	1	0	0	apaJS279_01265	1432342	1433790	+	hypothetical protein
1270	CP025571.2518	C0Z11_06265	CDS/pseudogene	1433892	1434932	1040	+	IS110 family transposase		WP_012606173.1	incomplete; partial on complete genome; missing stop	1	1	0	0	0	0			0	1	0	0	apaJS279_01266	1433892	1435127	+	hypothetical protein
1271	CP025571.2520	C0Z11_06270	CDS	1435304	1435720	416	-	transcriptional repressor		WP_002515664.1		1	1	0	0	0	0			1	0	0	0	apaJS279_01267	1435304	1435720	-	Zinc uptake regulation protein		zur
1272	CP025571.2522	C0Z11_06275	CDS	1435899	1437290	1391	+	glycine--tRNA ligase		WP_002550739.1		0	0	0	0	0	0			1	0	0	0	apaJS279_01268	1435872	1437290	+	Glycine--tRNA ligase	6.1.1.14	glyQS
1273	CP025571.2524	C0Z11_06280	CDS	1437425	1438456	1031	-	nicotinate-nucleotide diphosphorylase (carboxylating)		WP_015070543.1		0	0	0	0	0	0			1	0	0	0	apaJS279_01269	1437425	1438456	-	Nicotinate-nucleotide pyrophosphorylase [carboxylating]	2.4.2.19	nadC
1274	CP025571.2526	C0Z11_06285	CDS	1438453	1440183	1730	-	L-aspartate oxidase	nadB	WP_004811647.1		0	0	0	0	0	0			0	0	1	0	apaJS279_01270	1438453	1440183	-	L-aspartate oxidase	1.4.3.16	nadB
1275	CP025571.2528	C0Z11_06290	CDS	1440180	1441241	1061	-	quinolinate synthase NadA		WP_006822504.1		0	0	0	0	0	0			1	0	0	0	apaJS279_01271	1440180	1441241	-	Quinolinate synthase A	2.5.1.72	nadA
1276	CP025571.2530	C0Z11_06295	CDS	1441355	1442092	737	+	NUDIX hydrolase		WP_002546784.1		0	0	0	0	0	0			1	0	0	0	apaJS279_01272	1441358	1442092	+	hypothetical protein
1277	CP025571.2532	C0Z11_06300	CDS	1442132	1443598	1466	+	glutamate decarboxylase		WP_018762336.1		0	0	0	0	0	0			1	0	0	0	apaJS279_01273	1442132	1443598	+	Glutamate decarboxylase	4.1.1.15	gadB_2
1278	CP025571.2534	C0Z11_06305	CDS	1443697	1444473	776	+	succinate dehydrogenase		WP_015070548.1		0	0	0	0	0	0			1	0	0	0	apaJS279_01274	1443697	1444473	+	hypothetical protein
1279	CP025571.2536	C0Z11_06310	CDS	1444470	1446473	2003	+	FAD-binding protein	sdhA	WP_009402054.1	part of four member succinate dehydrogenase enzyme complex that forms a trimeric complex (trimer of tetramers); SdhA/B are the catalytic subcomplex and can exhibit succinate dehydrogenase activity in the absence of SdhC/D which are the membrane components and form cytochrome b556; SdhC binds ubiquinone; oxidizes succinate to fumarate while reducing ubiquinone to ubiquinol	0	0	0	0	0	0			1	0	0	0	apaJS279_01275	1444470	1446473	+	Fumarate reductase flavoprotein subunit	1.3.5.4	frdA_1
1280	CP025571.2538	C0Z11_06315	CDS	1446470	1447225	755	+	succinate dehydrogenase/fumarate reductase iron-sulfur subunit		WP_015582873.1		0	0	0	0	0	0			1	0	0	0	apaJS279_01276	1446470	1447225	+	Fumarate reductase iron-sulfur subunit	1.3.5.1	frdB_1
1281	CP025571.2540	C0Z11_06320	CDS	1447323	1448405	1082	+	tRNA dihydrouridine synthase DusB		WP_004811642.1		0	0	0	0	0	0			1	0	0	0	apaJS279_01277	1447305	1448405	+	putative tRNA-dihydrouridine synthase	1.3.1.-	dus
1282	CP025571.2542	C0Z11_06325	CDS	1448409	1448975	566	-	hypothetical protein				0	0	0	0	0	0			1	0	0	0	apaJS279_01278	1448409	1448975	-	hypothetical protein
1283	CP025571.2544	C0Z11_06330	CDS	1449061	1450179	1118	+	HD domain-containing protein		WP_002525624.1		0	0	0	0	0	0			1	0	0	0	apaJS279_01279	1449061	1450179	+	Deoxyguanosinetriphosphate triphosphohydrolase-like protein		dgt
1284	CP025571.2546	C0Z11_06335	CDS	1450215	1452101	1886	+	DNA primase		WP_015070558.1		0	0	0	0	0	0			1	0	0	0	apaJS279_01280	1450215	1452101	+	DNA primase	2.7.7.-	dnaG
1285	CP025571.2548	C0Z11_06340	CDS	1452135	1453337	1202	+	MFS transporter		WP_016460547.1		0	0	0	0	0	0			1	0	0	0	apaJS279_01281	1452135	1453337	+	hypothetical protein
1286	CP025571.2550	C0Z11_06345	tRNA	1453450	1453525	75	-	tRNA-Asn				0	0	0	0	0	0			0	0	1	0	apaJS279_01282	1453450	1453525	-	tRNA-Asn(gtt)
1287	CP025571.2552	C0Z11_06350	CDS	1453612	1454160	548	-	hypothetical protein				0	0	0	0	0	0			1	0	0	0	apaJS279_01283	1453612	1454181	-	hypothetical protein
1288	CP025571.2554	C0Z11_06355	CDS	1454178	1455017	839	-	hypothetical protein		TIGR02937		0	0	0	0	0	0			1	0	0	0	apaJS279_01284	1454178	1455017	-	RNA polymerase sigma factor SigA2		sigA2
1289	CP025571.2556	C0Z11_06360	CDS	1455234	1456883	1649	+	ABC transporter ATP-binding protein		PF00005.25		0	0	0	0	0	0			1	0	0	0	apaJS279_01285	1455234	1456883	+	putative ABC transporter ATP-binding protein YbiT		ybiT_2
1290	CP025571.2558	C0Z11_06365	CDS	1456953	1458356	1403	-	trehalose-6-phosphate synthase		WP_017932938.1		0	0	0	0	0	0			1	0	0	0	apaJS279_01286	1456953	1458356	-	Trehalose-6-phosphate synthase	2.4.1.15	otsA
1291	CP025571.2560	C0Z11_06370	CDS	1458456	1459379	923	+	trehalose-phosphatase	otsB	WP_002548664.1		0	0	0	0	0	0			1	0	0	0	apaJS279_01287	1458456	1459379	+	Trehalose-6-phosphate phosphatase	3.1.3.12	otsB
1292	CP025571.2562	C0Z11_06375	CDS	1459985	1460920	935	+	cysteine synthase A	cysK	WP_002527428.1		0	0	0	0	0	0			1	0	0	0	apaJS279_01288	1459985	1460920	+	O-acetylserine sulfhydrylase	2.5.1.47	cysK1
1293	CP025571.2564	C0Z11_06380	CDS	1460927	1462450	1523	-	PLP-dependent aminotransferase family protein		WP_002515681.1		0	0	0	0	0	0			1	0	0	0	apaJS279_01289	1460927	1462345	-	HTH-type transcriptional regulatory protein GabR		gabR
1294	CP025571.2566	C0Z11_06385	CDS	1462449	1463357	908	+	pyridoxal 5'-phosphate synthase lyase subunit PdxS		WP_015582858.1		0	0	0	0	0	0			1	0	0	0	apaJS279_01290	1462449	1463357	+	Pyridoxal 5'-phosphate synthase subunit PdxS	4.3.3.6	pdxS
1295	CP025571.2568	C0Z11_06390	CDS	1463351	1463989	638	+	pyridoxal 5'-phosphate synthase glutaminase subunit PdxT		WP_015070568.1		0	0	0	0	0	0			0	1	0	0	apaJS279_01291	1463354	1463989	+	Pyridoxal 5'-phosphate synthase subunit PdxT	4.3.3.6	pdxT
1296	CP025571.2570	C0Z11_06395	CDS	1463959	1464555	596	-	amino acid transporter		WP_009481952.1		0	0	0	0	0	0			0	1	0	0	apaJS279_01292	1463959	1464555	-	Arginine exporter protein ArgO		argO
1297	CP025571.2572	C0Z11_06400	CDS	1464626	1465495	869	+	LysR family transcriptional regulator ArgP		WP_007926224.1		0	0	0	0	0	0			0	1	0	0	apaJS279_01293	1464626	1465495	+	putative HTH-type transcriptional regulator
1298	CP025571.2574	C0Z11_06405	CDS	1465676	1466272	596	+	DNA-3-methyladenine glycosylase I		WP_013347976.1		0	0	0	0	0	0			1	0	0	0	apaJS279_01294	1465730	1466272	+	DNA-3-methyladenine glycosylase 1	3.2.2.20	tag
1299	CP025571.2576	C0Z11_06410	CDS	1466292	1467620	1328	-	hypothetical protein		PF00069.23		0	0	0	0	0	0			1	0	0	0	apaJS279_01295	1466292	1467620	-	Serine/threonine-protein kinase pkn5	2.7.11.1	pkn5
1300	CP025571.2578	C0Z11_06415	CDS	1467617	1467904	287	-	hypothetical protein				0	0	0	0	0	0			0	1	0	0	apaJS279_01296	1467617	1467904	-	Serine/threonine-protein kinase PknA	2.7.11.1	pknA
1301	CP025571.2580	C0Z11_06420	CDS	1468873	1469268	395	-	hypothetical protein				0	0	0	0	0	0			0	1	0	0	apaJS279_01297	1468873	1469271	-	hypothetical protein
1302	CP025571.2582	C0Z11_06425	CDS	1469369	1471312	1943	+	hypothetical protein		PF05257.14,HMM:PF08239.9		0	0	0	0	0	0			1	0	0	0	apaJS279_01298	1469369	1471312	+	hypothetical protein
1303	CP025571.2584	C0Z11_06430	CDS	1471313	1472014	701	+	HAD family hydrolase		PF13419.4		0	0	0	0	0	0			1	0	0	0	apaJS279_01299	1471376	1472014	+	Phosphorylated carbohydrates phosphatase	3.1.3.-
1304	CP025571.2586	C0Z11_06435	tRNA	1472113	1472189	76	-	tRNA-Met				0	0	0	0	0	0			0	0	0	0	apaJS279_01300	1472114	1472189	-	tRNA-Met(cat)
1305	CP025571.2588	C0Z11_06440	CDS	1472220	1473050	830	-	HAD family hydrolase		WP_015070206.1		0	0	0	0	0	0			1	0	0	0	apaJS279_01301	1472220	1473050	-	Putative phosphatase	3.1.3.-
1306	CP025571.2590	C0Z11_06445	CDS	1473053	1473922	869	-	hypothetical protein		WP_002527412.1		0	0	0	0	0	0			1	0	0	0	apaJS279_01302	1473053	1473988	-	hypothetical protein
1307	CP025571.2592	C0Z11_06450	CDS	1474386	1475468	1082	+	MoxR family ATPase		WP_015070208.1		0	0	0	0	0	0			1	0	0	0	apaJS279_01303	1474386	1475468	+	hypothetical protein
1308	CP025571.2594	C0Z11_06455	CDS	1475477	1476562	1085	+	DUF58 domain-containing protein		WP_002548414.1		0	0	0	0	0	0			1	0	0	0	apaJS279_01304	1475477	1476562	+	hypothetical protein
1309	CP025571.2596	C0Z11_06460	CDS	1476571	1477542	971	+	VWA domain-containing protein		WP_015011509.1		0	0	0	0	0	0			1	0	0	0	apaJS279_01305	1476559	1477542	+	hypothetical protein
1310	CP025571.2598	C0Z11_06465	CDS	1477560	1478555	995	+	VWA domain-containing protein		WP_016670276.1		0	0	0	0	0	0			1	0	0	0	apaJS279_01306	1477542	1478555	+	hypothetical protein
1311	CP025571.2600	C0Z11_06470	CDS	1478592	1479296	704	+	YggS family pyridoxal phosphate-dependent enzyme		WP_014846601.1		0	0	0	0	0	0			1	0	0	0	apaJS279_01307	1478592	1479296	+	hypothetical protein
1312	CP025571.2602	C0Z11_06475	CDS	1479526	1480020	494	+	DUF3145 domain-containing protein		WP_015070213.1		0	0	0	0	0	0			1	0	0	0	apaJS279_01308	1479496	1480020	+	hypothetical protein
1313	CP025571.2604	C0Z11_06480	CDS	1480156	1481430	1274	-	beta-ketoacyl-[acyl-carrier-protein] synthase family protein		WP_002527403.1	FabF; beta-ketoacyl-ACP synthase II, KASII; catalyzes a condensation reaction in fatty acid biosynthesis: addition of an acyl acceptor of two carbons from malonyl-ACP; required for the elongation of short-chain unsaturated acyl-ACP	0	0	0	0	0	0			1	0	0	0	apaJS279_01309	1480156	1481430	-	3-oxoacyl-[acyl-carrier-protein] synthase 2	2.3.1.179	fabF_1
1314	CP025571.2606	C0Z11_06485	CDS	1481475	1481720	245	-	acyl carrier protein		WP_015070215.1		0	0	0	0	0	0			1	0	0	0	apaJS279_01310	1481475	1481720	-	Acyl carrier protein		acpP_1
1315	CP025571.2608	C0Z11_06490	CDS	1481846	1482859	1013	-	ketoacyl-ACP synthase III		WP_015070216.1		0	0	0	0	0	0			1	0	0	0	apaJS279_01311	1481846	1482859	-	3-oxoacyl-[acyl-carrier-protein] synthase 3	2.3.1.180	fabH
1316	CP025571.2610	C0Z11_06495	CDS	1482859	1483794	935	-	ACP S-malonyltransferase		WP_015070217.1		0	0	0	0	0	0			1	0	0	0	apaJS279_01312	1482859	1483794	-	Malonyl CoA-acyl carrier protein transacylase	2.3.1.39	fabD
1317	CP025571.2612	C0Z11_06500	CDS	1483921	1484832	911	-	2-dehydropantoate 2-reductase		WP_014598504.1		0	0	0	0	0	0			1	0	0	0	apaJS279_01313	1483921	1484832	-	Putative 2-dehydropantoate 2-reductase	1.1.1.169
1318	CP025571.2614	C0Z11_06505	CDS	1484832	1485176	344	-	dinitrogenase iron-molybdenum cofactor		WP_015070219.1		0	0	0	0	0	0			1	0	0	0	apaJS279_01314	1484832	1485176	-	hypothetical protein
1319	CP025571.2616	C0Z11_06510	CDS	1485192	1486445	1253	-	PucR family transcriptional regulator		WP_009640327.1		0	0	0	0	0	0			1	0	0	0	apaJS279_01315	1485192	1486493	-	hypothetical protein
1320	CP025571.2618	C0Z11_06515	CDS	1486644	1489397	2753	+	pyruvate dehydrogenase (acetyl-transferring), homodimeric type	aceE	WP_002550752.1		0	0	0	0	0	0			1	0	0	0	apaJS279_01316	1486644	1489397	+	Pyruvate dehydrogenase E1 component	1.2.4.1	aceE
1321	CP025571.2620	C0Z11_06520	CDS	1489531	1489935	404	+	DUF3052 domain-containing protein		WP_002517716.1		0	0	0	0	0	0			1	0	0	0	apaJS279_01317	1489531	1489935	+	hypothetical protein
1322	CP025571.2622	C0Z11_06525	CDS	1489984	1490994	1010	+	aldo/keto reductase		WP_015070223.1		0	0	0	0	0	0			1	0	0	0	apaJS279_01318	1489984	1490994	+	L-glyceraldehyde 3-phosphate reductase	1.1.1.-	gpr
1323	CP025571.2624	C0Z11_06530	CDS	1491054	1491515	461	+	glutamyl-tRNA amidotransferase		WP_014846528.1		0	0	0	0	0	0			1	0	0	0	apaJS279_01319	1491054	1491515	+	hypothetical protein
1324	CP025571.2626	C0Z11_06535	CDS	1491525	1492400	875	-	hypothetical protein				0	0	0	0	0	0			0	1	0	0	apaJS279_01320	1491525	1492400	-	hypothetical protein
1325	CP025571.2628	C0Z11_06540	CDS	1493792	1494358	566	+	bifunctional pyr operon transcriptional regulator/uracil phosphoribosyltransferase PyrR		WP_007433782.1		0	0	0	0	0	0			1	0	0	0	apaJS279_01322	1493792	1494358	+	Bifunctional protein PyrR		pyrR
1326	CP025571.2630	C0Z11_06545	CDS	1494355	1495698	1343	+	dihydroorotase		WP_013069507.1		0	0	0	0	0	0			1	0	0	0	apaJS279_01323	1494355	1495698	+	Dihydroorotase	3.5.2.3	pyrC
1327	CP025571.2632	C0Z11_06550	CDS	1495695	1496861	1166	+	carbamoyl-phosphate synthase small subunit		WP_015070227.1		0	0	0	0	0	0			1	0	0	0	apaJS279_01324	1495695	1496861	+	Carbamoyl-phosphate synthase small chain	6.3.5.5	carA
1328	CP025571.2634	C0Z11_06555	CDS	1496861	1500049	3188	+	carbamoyl-phosphate synthase large subunit		WP_002524999.1		0	0	0	0	0	0			1	0	0	0	apaJS279_01325	1496861	1500049	+	Carbamoyl-phosphate synthase large chain	6.3.5.5	carB
1329	CP025571.2636	C0Z11_06560	CDS	1500054	1500941	887	+	dihydroorotate dehydrogenase electron transfer subunit		WP_010631009.1		0	0	0	0	0	0			1	0	0	0	apaJS279_01326	1500054	1500941	+	Dihydroorotate dehydrogenase B (NAD(+)), electron transfer subunit		pyrK
1330	CP025571.2638	C0Z11_06565	CDS	1500938	1501945	1007	+	dihydroorotate dehydrogenase		WP_010753746.1		0	0	0	0	0	0			1	0	0	0	apaJS279_01327	1500938	1501945	+	Dihydroorotate dehydrogenase B (NAD(+)), catalytic subunit	1.3.1.14	pyrDB
1331	CP025571.2640	C0Z11_06570	CDS	1501945	1502655	710	+	orotidine-5'-phosphate decarboxylase		WP_002548698.1		0	0	0	0	0	0			1	0	0	0	apaJS279_01328	1501945	1502655	+	Orotidine 5'-phosphate decarboxylase	4.1.1.23	pyrF
1332	CP025571.2642	C0Z11_06575	CDS	1502761	1503411	650	+	orotate phosphoribosyltransferase		WP_002517721.1		0	0	0	0	0	0			1	0	0	0	apaJS279_01329	1502761	1503411	+	Orotate phosphoribosyltransferase	2.4.2.10	pyrE
1333	CP025571.2644	C0Z11_06580	CDS	1503434	1504231	797	-	fructosamine kinase		WP_009213181.1		0	0	0	0	0	0			1	0	0	0	apaJS279_01330	1503434	1504231	-	hypothetical protein
1334	CP025571.2646	C0Z11_06585	CDS	1504292	1505716	1424	+	30S ribosomal protein S12 methylthiotransferase RimO	rimO	WP_002547278.1		0	0	0	0	0	0			1	0	0	0	apaJS279_01331	1504277	1505716	+	Ribosomal protein S12 methylthiotransferase RimO	2.8.4.4	rimO
1335	CP025571.2648	C0Z11_06590	CDS	1505793	1506392	599	+	CDP-diacylglycerol--glycerol-3-phosphate 3-phosphatidyltransferase	pgsA	WP_015070239.1		0	0	0	0	0	0			1	0	0	0	apaJS279_01332	1505793	1506392	+	Putative CDP-diacylglycerol--glycerol-3-phosphate 3-phosphatidyl-transferase 2	2.7.8.5	pgsA2
1336	CP025571.2650	C0Z11_06595	CDS	1506382	1506885	503	+	CinA family protein		WP_002526285.1		0	0	0	0	0	0			1	0	0	0	apaJS279_01333	1506382	1506885	+	Putative competence-damage inducible protein		cinA
1337	CP025571.2652	C0Z11_06600	CDS	1507021	1507296	275	+	XRE family transcriptional regulator		WP_015070241.1		0	0	0	0	0	0			1	0	0	0	apaJS279_01334	1507021	1507296	+	Transcriptional regulator ClgR		clgR
1338	CP025571.2654	C0Z11_06605	CDS	1507419	1508177	758	-	DeoR/GlpR transcriptional regulator		WP_002517774.1		0	0	0	0	0	0			1	0	0	0	apaJS279_01335	1507419	1508228	-	Glycerol-3-phosphate regulon repressor		glpR
1339	CP025571.2656	C0Z11_06610	CDS	1508398	1508592	194	+	DUF3046 domain-containing protein		WP_016667497.1		0	0	0	0	0	0			0	0	1	0	apaJS279_01336	1508398	1508592	+	hypothetical protein
1340	CP025571.2658	C0Z11_06615	CDS	1508828	1509883	1055	+	recombinase RecA	recA	WP_015070244.1		0	0	0	0	0	0			1	0	0	0	apaJS279_01337	1508828	1509883	+	Protein RecA		recA
1341	CP025571.2660	C0Z11_06620	CDS	1509880	1510422	542	+	regulatory protein RecX		WP_004811577.1		0	0	0	0	0	0			1	0	0	0	apaJS279_01338	1509949	1510422	+	Regulatory protein RecX		recX
1342	CP025571.2662	C0Z11_06625	CDS	1510564	1512048	1484	+	ribonuclease Y	rny	WP_011291252.1		0	0	0	0	0	0			1	0	0	0	apaJS279_01339	1510525	1512048	+	Ribonuclease Y	3.1.-.-	rny
1343	CP025571.2664	C0Z11_06630	CDS	1512083	1512991	908	-	aldose epimerase		WP_002515534.1		0	0	0	0	0	0			1	0	0	0	apaJS279_01340	1512083	1513000	-	Aldose 1-epimerase	5.1.3.3	galM
1344	CP025571.2666	C0Z11_06635	CDS	1513085	1514575	1490	+	tRNA (N6-isopentenyl adenosine(37)-C2)-methylthiotransferase MiaB		WP_013863010.1		0	0	0	0	0	0			1	0	0	0	apaJS279_01341	1513085	1514575	+	tRNA-2-methylthio-N(6)-dimethylallyladenosine synthase	2.8.4.3	miaB
1345	CP025571.2668	C0Z11_06640	CDS	1514755	1514955	200	-	antitoxin		WP_002515468.1		0	0	0	0	0	0			1	0	0	0	apaJS279_01342	1514755	1514955	-	hypothetical protein
1346	CP025571.2670	C0Z11_06645	CDS	1515096	1516019	923	+	tRNA (adenosine(37)-N6)-dimethylallyltransferase MiaA		WP_020489151.1		0	0	0	0	0	0			1	0	0	0	apaJS279_01343	1515096	1516019	+	tRNA dimethylallyltransferase	2.5.1.75	miaA
1347	CP025571.2672	C0Z11_06650	CDS	1516102	1516932	830	+	diaminopimelate epimerase		WP_019060986.1		0	0	0	0	0	0			1	0	0	0	apaJS279_01344	1516093	1516932	+	Diaminopimelate epimerase	5.1.1.7	dapF
1348	CP025571.2674	C0Z11_06655	CDS	1517036	1518517	1481	+	GTPase HflX	hflX	WP_014846425.1		0	0	0	0	0	0			1	0	0	0	apaJS279_01345	1517003	1518517	+	GTPase HflX		hflX
1349	CP025571.2676	C0Z11_06660	CDS	1518514	1520520	2006	+	ATP-dependent DNA helicase		WP_014598508.1		0	0	0	0	0	0			1	0	0	0	apaJS279_01346	1518514	1520520	+	putative ATP-dependent helicase DinG	3.6.4.12	dinG
1350			Possible CRISPR	1520543	1520648	105						0	0	0	0	0	0		PossibleCRISPR8	0	0	0	0
1351	CP025571.2678	C0Z11_06665	CDS	1520737	1521024	287	+	hypothetical protein				0	0	0	0	0	0			1	0	0	0	apaJS279_01347	1520737	1521024	+	hypothetical protein
1352	CP025571.2680	C0Z11_06670	CDS	1521155	1521670	515	+	transcriptional repressor NrdR		WP_012922269.1		0	0	0	0	0	0			1	0	0	0	apaJS279_01348	1521155	1521670	+	Transcriptional repressor NrdR		nrdR
1353	CP025571.2682	C0Z11_06675	CDS	1521812	1524679	2867	+	ribonucleoside-diphosphate reductase, adenosylcobalamin-dependent		WP_002523935.1		0	0	0	0	0	0			1	0	0	0	apaJS279_01349	1521812	1524679	+	Vitamin B12-dependent ribonucleotide reductase	1.17.4.1	nrdJ
1354	CP025571.2684	C0Z11_06680	CDS	1524774	1525355	581	+	dCTP deaminase		WP_015070321.1		0	0	0	0	0	0			1	0	0	0	apaJS279_01350	1524774	1525355	+	dCTP deaminase	3.5.4.13	dcd
1355	CP025571.2686	C0Z11_06685	CDS	1525412	1526368	956	+	hypothetical protein		WP_002542064.1		0	0	0	0	0	0			1	0	0	0	apaJS279_01351	1525412	1526368	+	hypothetical protein
1356	CP025571.2688	C0Z11_06690	CDS	1526484	1527368	884	+	universal stress protein		WP_015070323.1		0	0	0	0	0	0			1	0	0	0	apaJS279_01352	1526484	1527368	+	Universal stress protein
1357	CP025571.2690	C0Z11_06695	CDS	1527482	1527886	404	+	DUF1707 domain-containing protein		PF08044.9		0	0	0	0	0	0			1	0	0	0	apaJS279_01353	1527482	1527886	+	hypothetical protein
1358	CP025571.2692	C0Z11_06700	CDS	1527883	1528095	212	+	hypothetical protein				0	0	0	0	0	0			0	1	0	0	apaJS279_01354	1527883	1528095	+	hypothetical protein
1359	CP025571.2694	C0Z11_06705	CDS	1528173	1532186	4013	+	ATP-dependent RNA helicase HrpA	hrpA	WP_015070325.1		0	0	0	0	0	0			1	0	0	0	apaJS279_01355	1528173	1532186	+	hypothetical protein
1360	CP025571.2696	C0Z11_06710	CDS	1532299	1534533	2234	+	1,3-beta-galactosyl-N-acetylhexosamine phosphorylase	gnpA	WP_009407180.1		0	0	0	0	0	0			1	0	0	0	apaJS279_01356	1532299	1534533	+	1,3-beta-galactosyl-N-acetylhexosamine phosphorylase	2.4.1.211
1361	CP025571.2698	C0Z11_06715	CDS	1534546	1535403	857	+	acyl-CoA thioesterase II		WP_015071691.1		0	0	0	0	0	0			1	0	0	0	apaJS279_01357	1534546	1535403	+	Acyl-CoA thioesterase 2	3.1.2.-	tesB
1362	CP025571.2700	C0Z11_06720	CDS	1535513	1536451	938	-	RNA polymerase subunit sigma		WP_004811533.1	sigma factors are initiation factors that promote the attachment of RNA polymerase to specific initiation sites and are then released; sigma factors in this cluster are active during stationary phase	0	0	0	0	0	0			1	0	0	0	apaJS279_01358	1535513	1536451	-	RNA polymerase principal sigma factor HrdB		hrdB_2
1363	CP025571.2702	C0Z11_06725	CDS	1536758	1538338	1580	+	RNA polymerase sigma factor		WP_016667521.1		0	0	0	0	0	0			1	0	0	0	apaJS279_01359	1536758	1538338	+	RNA polymerase principal sigma factor HrdB		hrdB_3
1364	CP025571.2704	C0Z11_06730	CDS	1538343	1539512	1169	+	beta-N-acetylhexosaminidase		PF00728.20		0	0	0	0	0	0			1	0	0	0	apaJS279_01360	1538433	1539512	+	Beta-N-acetylhexosaminidase	3.2.1.52
1365	CP025571.2706	C0Z11_06735	CDS	1539569	1540123	554	+	N-acetyltransferase		WP_015070328.1		0	0	0	0	0	0			1	0	0	0	apaJS279_01361	1539569	1540123	+	hypothetical protein
1366	CP025571.2708	C0Z11_06740	CDS	1540183	1540380	197	-	hypothetical protein		WP_002533751.1		0	0	0	0	0	0			1	0	0	0	apaJS279_01362	1540183	1540380	-	hypothetical protein
1367	CP025571.2710	C0Z11_06745	CDS	1540672	1542777	2105	+	type IIA DNA topoisomerase subunit B		WP_002513676.1		0	0	0	0	0	0			1	0	0	0	apaJS279_01363	1540573	1542777	+	DNA gyrase subunit B	5.99.1.3	gyrB_2
1368	CP025571.2712	C0Z11_06750	CDS	1542847	1544235	1388	+	MFS transporter		WP_002517747.1		0	0	0	0	0	0			1	0	0	0	apaJS279_01364	1542847	1544235	+	hypothetical protein
1369	CP025571.2714	C0Z11_06755	CDS	1544342	1545790	1448	-	hypothetical protein				0	0	0	0	0	0			1	0	0	0	apaJS279_01365	1544342	1545790	-	hypothetical protein
1370	CP025571.2716	C0Z11_06760	CDS	1545810	1546295	485	-	carbonic anhydrase		WP_015070333.1		0	0	0	0	0	0			1	0	0	0	apaJS279_01366	1545810	1546295	-	Beta-carbonic anhydrase 1	4.2.1.1	mtcA1
1371	CP025571.2718	C0Z11_06765	CDS	1546380	1548995	2615	-	DNA topoisomerase IV subunit A		WP_002515470.1		0	0	0	0	0	0			1	0	0	0	apaJS279_01367	1546380	1548995	-	DNA gyrase subunit A	5.99.1.3	gyrA_2
1372	CP025571.2720	C0Z11_06770	CDS	1549129	1550214	1085	-	DUF2183 domain-containing protein		WP_015582797.1		0	0	0	0	0	0			1	0	0	0	apaJS279_01368	1549129	1550319	-	hypothetical protein
1373	CP025571.2722	C0Z11_06775	CDS	1550520	1551581	1061	+	alkaline phosphatase family protein		WP_002515631.1		0	0	0	0	0	0			1	0	0	0	apaJS279_01369	1550349	1551581	+	hypothetical protein
1374	CP025571.2724	C0Z11_06780	CDS	1551639	1552889	1250	-	DNA-binding protein		WP_002513667.1		0	0	0	0	0	0			0	1	0	0	apaJS279_01370	1551639	1552889	-	hypothetical protein
1375	CP025571.2726	C0Z11_06785	CDS	1553197	1553493	296	+	DUF4193 domain-containing protein		WP_015070340.1		0	0	0	0	0	0			1	0	0	0	apaJS279_01371	1553197	1553493	+	hypothetical protein
1376	CP025571.2728	C0Z11_06790	CDS	1553534	1553794	260	-	DUF4235 domain-containing protein		WP_002515515.1		0	0	0	0	0	0			1	0	0	0	apaJS279_01372	1553534	1553794	-	hypothetical protein
1377	CP025571.2730	C0Z11_06795	CDS	1553927	1554439	512	+	DUF3093 domain-containing protein		WP_014604449.1		0	0	0	0	0	0			1	0	0	0	apaJS279_01373	1553927	1554439	+	hypothetical protein
1378	CP025571.2732	C0Z11_06800	CDS	1554454	1554897	443	+	dUTP diphosphatase		WP_011756347.1		0	0	0	0	0	0			1	0	0	0	apaJS279_01374	1554436	1554897	+	Deoxyuridine 5'-triphosphate nucleotidohydrolase	3.6.1.23	dut
1379	CP025571.2734	C0Z11_06805	CDS	1554973	1555818	845	+	DUF3710 domain-containing protein		WP_015070344.1		0	0	0	0	0	0			1	0	0	0	apaJS279_01375	1554973	1555818	+	hypothetical protein
1380	CP025571.2736	C0Z11_06810	CDS	1555818	1556210	392	+	DNA-binding protein		WP_015070345.1		0	0	0	0	0	0			1	0	0	0	apaJS279_01376	1555818	1556210	+	hypothetical protein
1381	CP025571.2738	C0Z11_06815	CDS	1556207	1557280	1073	-	IS630 family transposase		WP_014845732.1		0	0	0	0	0	0			0	0	1	0	apaJS279_01377	1556207	1557160	-	hypothetical protein
1382	CP025571.2740	C0Z11_06820	CDS	1557383	1558045	662	-	TrkA family potassium uptake protein		WP_013863145.1		0	0	0	0	0	0			1	0	0	0	apaJS279_01378	1557383	1558045	-	Trk system potassium uptake protein TrkA		trkA_1
1383	CP025571.2742	C0Z11_06825	CDS	1558076	1558723	647	-	TrkA family potassium uptake protein		WP_015070347.1		0	0	0	0	0	0			1	0	0	0	apaJS279_01379	1558076	1558738	-	Trk system potassium uptake protein TrkA		trkA_2
1384	CP025571.2744	C0Z11_06830	CDS	1558843	1560873	2030	+	APC family permease		WP_014167238.1		0	0	0	0	0	0			1	0	0	0	apaJS279_01380	1558843	1560873	+	hypothetical protein
1385	CP025571.2746	C0Z11_06835	CDS	1560968	1562146	1178	+	class I SAM-dependent RNA methyltransferase		WP_012921370.1		0	0	0	0	0	0			1	0	0	0	apaJS279_01381	1560968	1562146	+	23S rRNA (uracil-C(5))-methyltransferase RlmCD	2.1.1.189	rlmCD
1386	CP025571.2748	C0Z11_06840	CDS	1562154	1562861	707	-	TetR/AcrR family transcriptional regulator		WP_007071936.1		0	0	0	0	0	0			0	1	0	0	apaJS279_01382	1562154	1562861	-	hypothetical protein
1387	CP025571.2750	C0Z11_06845	CDS	1563069	1564868	1799	+	ABC transporter ATP-binding protein		WP_019030321.1		0	0	0	0	0	0			0	1	0	0	apaJS279_01383	1563069	1564868	+	Iron import ATP-binding/permease protein IrtA	3.6.3.-	irtA_1
1388	CP025571.2752	C0Z11_06850	CDS/pseudogene	1564865	1566641	1776	+	ABC transporter		WP_007071938.1	frameshifted	0	0	0	0	0	0			0	1	0	0	apaJS279_01384	1565248	1565499	-	hypothetical protein
1389	CP025571.2754	C0Z11_06855	CDS	1566575	1567768	1193	+	hypothetical protein		PF00496.20		0	0	0	0	0	0			0	1	0	0	apaJS279_01386	1566647	1567768	+	Glutathione-binding protein GsiB		gsiB_1
1390	CP025571.2756	C0Z11_06860	CDS	1567756	1568208	452	+	hypothetical protein				0	0	0	0	0	0			0	1	0	0	apaJS279_01387	1567765	1568208	+	hypothetical protein
1391	CP025571.2758	C0Z11_06865	CDS	1568205	1569173	968	+	ABC transporter permease		PF00528.20		0	0	0	0	0	0			0	1	0	0	apaJS279_01388	1568205	1569173	+	Glutathione transport system permease protein GsiC		gsiC_3
1392	CP025571.2760	C0Z11_06870	CDS	1569170	1570000	830	+	ABC transporter permease		PF00528.20		0	0	0	0	0	0			0	1	0	0	apaJS279_01389	1569170	1570000	+	Peptide transport system permease protein SapC		sapC
1393	CP025571.2762	C0Z11_06875	CDS	1569997	1570296	299	+	hypothetical protein		PF00005.25		0	0	0	0	0	0			0	1	0	0	apaJS279_01390	1569997	1570296	+	putative ABC transporter ATP-binding protein
1394	CP025571.2764	C0Z11_06880	CDS	1570303	1570581	278	+	hypothetical protein		PF00005.25		0	0	0	0	0	0			0	0	0	0
1395	CP025571.2766	C0Z11_06885	CDS	1570578	1571525	947	+	hypothetical protein		PF00005.25		0	0	0	0	0	0			0	1	0	0	apaJS279_01391	1570578	1571525	+	Glutathione import ATP-binding protein GsiA	3.6.3.-	gsiA_3
1396	CP025571.2768	C0Z11_06890	CDS	1571642	1574323	2681	+	aconitate hydratase AcnA	acnA	WP_015070351.1		0	0	0	0	0	0			1	0	0	0	apaJS279_01392	1571642	1574323	+	Aconitate hydratase A	4.2.1.3	acnA
1397	CP025571.2770	C0Z11_06895	CDS	1574446	1576452	2006	+	1-deoxy-D-xylulose-5-phosphate synthase	dxs	WP_002518991.1		0	0	0	0	0	0			1	0	0	0	apaJS279_01393	1574446	1576452	+	1-deoxy-D-xylulose-5-phosphate synthase	2.2.1.7	dxs_2
1398	CP025571.2772	C0Z11_06900	CDS	1576357	1577619	1262	-	ribonuclease D		WP_008599570.1		0	0	0	0	0	0			1	0	0	0	apaJS279_01394	1576357	1577619	-	Ribonuclease D	3.1.13.5	rnd
1399	CP025571.2774	C0Z11_06905	CDS	1577616	1578212	596	-	DUF3000 domain-containing protein		WP_015070354.1		0	0	0	0	0	0			1	0	0	0	apaJS279_01395	1577616	1578212	-	hypothetical protein
1400	CP025571.2776	C0Z11_06910	CDS	1578278	1578709	431	-	peptide-methionine (R)-S-oxide reductase	msrB	WP_015070355.1		0	0	0	0	0	0			1	0	0	0	apaJS279_01396	1578278	1578709	-	Peptide methionine sulfoxide reductase MsrB	1.8.4.12	msrB
1401	CP025571.2778	C0Z11_06915	CDS	1578827	1579576	749	-	cobalamin biosynthesis protein CbiX		WP_007433815.1		0	0	0	0	0	0			1	0	0	0	apaJS279_01397	1578827	1579576	-	hypothetical protein
1402	CP025571.2780	C0Z11_06920	tRNA	1579712	1579786	74	-	tRNA-Val				0	0	0	0	0	0			0	0	0	0	apaJS279_01398	1579712	1579786	-	tRNA-Val(gac)
1403	CP025571.2782	C0Z11_06925	tRNA	1579788	1579858	70	-	tRNA-Cys				0	0	0	0	0	0			0	0	1	0	apaJS279_01399	1579787	1579858	-	tRNA-Cys(gca)
1404	CP025571.2784	C0Z11_06930	tRNA	1579896	1579968	72	-	tRNA-Gly				0	0	0	0	0	0			0	0	1	0	apaJS279_01400	1579895	1579968	-	tRNA-Gly(gcc)
1405	CP025571.2786	C0Z11_06935	tRNA	1580147	1580221	74	+	tRNA-Val				0	0	0	0	0	0			0	0	0	0	apaJS279_01401	1580147	1580221	+	tRNA-Val(cac)
1406	CP025571.2788	C0Z11_06940	CDS	1580386	1581765	1379	-	hypothetical protein		PF08244.10		0	0	0	0	0	0			1	0	0	0	apaJS279_01402	1580386	1581798	-	Sucrose-6-phosphate hydrolase	3.2.1.26	scrB
1407	CP025571.2790	C0Z11_06945	CDS	1581869	1583497	1628	-	alpha-D-glucose phosphate-specific phosphoglucomutase		WP_002548824.1	catalyzes the interconversion of alpha-D-glucose 1-phosphate to alpha-D-glucose 6-phosphate	0	0	0	0	0	0			1	0	0	0	apaJS279_01403	1581869	1583497	-	Phosphoglucomutase	5.4.2.2	pgm
1408	CP025571.2792	C0Z11_06950	CDS	1583600	1584532	932	+	tetratricopeptide repeat protein		WP_002527248.1		0	0	0	0	0	0			1	0	0	0	apaJS279_01404	1583600	1584532	+	hypothetical protein
1409	CP025571.2794	C0Z11_06955	CDS	1584605	1585318	713	+	beta-phosphoglucomutase family hydrolase		WP_015070620.1		0	0	0	0	0	0			1	0	0	0	apaJS279_01405	1584605	1585318	+	putative glycosyl hydrolase	3.2.1.-
1410	CP025571.2796	C0Z11_06960	CDS	1585357	1587897	2540	+	glycoside hydrolase family 65 protein		WP_002526305.1		0	0	0	0	0	0			1	0	0	0	apaJS279_01406	1585315	1587897	+	Alpha,alpha-trehalose phosphorylase	2.4.1.64	treP_2
1411	CP025571.2798	C0Z11_06965	CDS	1588059	1590170	2111	-	PTS beta-glucoside transporter subunit EIIBCA		WP_015070618.1	phosphoenolpyruvate-dependent sugar phosphotransferase system; catalyzes the phosphorylation of incoming sugar substrates concomitant with their translocation across the cell membrane; IIB is phosphorylated by IIA and then transfers the phosphoryl group to the sugar; IIC forms the translocation channel	0	0	0	0	0	0			1	0	0	0	apaJS279_01407	1588059	1590170	-	PTS system beta-glucoside-specific EIIBCA component		bglF
1412	CP025571.2800	C0Z11_06970	CDS	1590275	1592233	1958	-	1,4-alpha-glucan branching protein GlgB		WP_016667593.1		0	0	0	0	0	0			1	0	0	0	apaJS279_01408	1590275	1592233	-	1,4-alpha-glucan branching enzyme GlgB	2.4.1.18	glgB_2
1413	CP025571.2802	C0Z11_06975	CDS	1592374	1594536	2162	-	alpha-1,4-glucan--maltose-1-phosphate maltosyltransferase		WP_015070614.1		0	0	0	0	0	0			0	0	0	1	apaJS279_01409	1592374	1594536	-	Alpha-1,4-glucan:maltose-1-phosphate maltosyltransferase 1	2.4.99.16	glgE1
1414	CP025571.2804	C0Z11_06980	CDS	1594735	1597287	2552	+	alpha-glucan family phosphorylase		WP_015070613.1		0	0	0	0	0	0			1	0	0	0	apaJS279_01410	1594768	1597287	+	Glycogen phosphorylase	2.4.1.1	glgP
1415	CP025571.2806	C0Z11_06985	CDS	1597449	1599656	2207	-	glycogen debranching enzyme GlgX	glgX	WP_013863852.1		0	0	0	0	0	0			1	0	0	0	apaJS279_01411	1597449	1599626	-	Glycogen operon protein GlgX	3.2.1.-	glgX
1416	CP025571.2808	C0Z11_06990	CDS	1599793	1600794	1001	-	IS481 family transposase		WP_012394229.1		0	0	0	0	0	0			0	1	0	0	apaJS279_01412	1599793	1600836	-	hypothetical protein
1417	CP025571.2810	C0Z11_06995	CDS	1600965	1602167	1202	+	cysteine desulfurase		WP_009677509.1		0	0	0	0	0	0			1	0	0	0	apaJS279_01413	1600965	1602167	+	IscS-like cysteine desulfurase	2.8.1.7	iscS
1418	CP025571.2812	C0Z11_07000	CDS	1602227	1603333	1106	+	tRNA 2-thiouridine(34) synthase MnmA		WP_015582731.1		0	0	0	0	0	0			1	0	0	0	apaJS279_01414	1602227	1603333	+	tRNA-specific 2-thiouridylase MnmA	2.8.1.13	mnmA
1419	CP025571.2814	C0Z11_07005	CDS	1603330	1604358	1028	+	methionine synthase		WP_016667600.1		0	0	0	0	0	0			1	0	0	0	apaJS279_01415	1603330	1604358	+	hypothetical protein
1420	CP025571.2816	C0Z11_07010	CDS	1604390	1604596	206	+	hypothetical protein		WP_002513594.1		0	0	0	0	0	0			1	0	0	0	apaJS279_01416	1604363	1604596	+	hypothetical protein
1421	CP025571.2817		sequence_feature	1604647	1604743	96	+	TPP riboswitch		RF00059	TPP riboswitch; Derived by automated computational analysis using gene prediction method: cmsearch.	0	0	0	0	0	0			0	0	0	0
1422	CP025571.2819	C0Z11_07015	CDS	1604766	1605596	830	+	ABC transporter ATP-binding protein		WP_015070605.1		0	0	0	0	0	0			1	0	0	0	apaJS279_01417	1604844	1605596	+	Bicarbonate transport ATP-binding protein CmpD	3.6.3.-	cmpD
1423	CP025571.2821	C0Z11_07020	CDS	1605593	1606363	770	+	ABC transporter permease		WP_015070604.1		0	0	0	0	0	0			1	0	0	0	apaJS279_01418	1605605	1606363	+	Riboflavin transport system permease protein RibX		ribX
1424	CP025571.2823	C0Z11_07025	CDS	1606360	1607403	1043	+	ABC transporter substrate-binding protein		WP_017835722.1		0	0	0	0	0	0			1	0	0	0	apaJS279_01419	1606360	1607403	+	Putative thiamine biosynthesis protein
1425	CP025571.2825	C0Z11_07030	CDS	1607432	1607959	527	-	hypothetical protein		WP_002526877.1		0	0	0	0	0	0			1	0	0	0	apaJS279_01420	1607432	1607959	-	hypothetical protein
1426	CP025571.2827	C0Z11_07035	CDS	1607973	1608584	611	-	amino acid-binding protein		WP_016667602.1		0	0	0	0	0	0			1	0	0	0	apaJS279_01421	1607973	1608590	-	hypothetical protein
1427	CP025571.2829	C0Z11_07040	CDS	1608735	1609070	335	+	Asp-tRNA(Asn)/Glu-tRNA(Gln) amidotransferase subunit GatC		WP_002520513.1		0	0	0	0	0	0			1	0	0	0	apaJS279_01422	1608768	1609070	+	Aspartyl/glutamyl-tRNA(Asn/Gln) amidotransferase subunit C	6.3.5.-	gatC_2
1428	CP025571.2831	C0Z11_07045	CDS	1609097	1610644	1547	+	Asp-tRNA(Asn)/Glu-tRNA(Gln) amidotransferase subunit GatA		WP_016455924.1		0	0	0	0	0	0			1	0	0	0	apaJS279_01423	1609067	1610644	+	Glutamyl-tRNA(Gln) amidotransferase subunit A	6.3.5.7	gatA_2
1429	CP025571.2833	C0Z11_07050	CDS	1610641	1612146	1505	+	Asp-tRNA(Asn)/Glu-tRNA(Gln) amidotransferase subunit GatB		WP_015070598.1		0	0	0	0	0	0			1	0	0	0	apaJS279_01424	1610641	1612146	+	Aspartyl/glutamyl-tRNA(Asn/Gln) amidotransferase subunit B	6.3.5.-	gatB_2
1430	CP025571.2835	C0Z11_07055	CDS	1612103	1613626	1523	+	purine permease		TIGR00801		0	0	0	0	0	0			1	0	0	0	apaJS279_01425	1612280	1613626	+	Uric acid transporter UacT		uacT
1431	CP025571.2837	C0Z11_07060	CDS	1613814	1615751	1937	+	N-acetylmuramoyl-L-alanine amidase		PF01510.23		0	0	0	0	0	0			1	0	0	0	apaJS279_01426	1613814	1615751	+	N-acetylmuramoyl-L-alanine amidase A	3.5.1.28	cwhA
1432	CP025571.2839	C0Z11_07065	CDS	1615876	1616520	644	-	TIGR03085 family protein		WP_002548445.1		0	0	0	0	0	0			1	0	0	0	apaJS279_01428	1615876	1616520	-	hypothetical protein
1433	CP025571.2841	C0Z11_07070	CDS	1616647	1617006	359	+	phosphoribosyl-AMP cyclohydrolase		WP_014983291.1		0	0	0	0	0	0			1	0	0	0	apaJS279_01429	1616638	1617006	+	Phosphoribosyl-AMP cyclohydrolase	3.5.4.19	hisI
1434	CP025571.2843	C0Z11_07075	CDS	1617069	1618592	1523	+	anthranilate synthase component I		WP_004811367.1	with component II, the glutamine amidotransferase, catalyzes the formation of anthranilate from chorismate and glutamine	0	0	0	0	0	0			1	0	0	0	apaJS279_01430	1617003	1618592	+	Anthranilate synthase component 1	4.1.3.27	trpE
1435	CP025571.2845	C0Z11_07080	CDS	1618573	1619223	650	+	hypothetical protein		PF09534.8		0	0	0	0	0	0			1	0	0	0	apaJS279_01431	1618597	1619223	+	hypothetical protein
1436	CP025571.2847	C0Z11_07085	CDS	1619394	1619585	191	+	hypothetical protein		WP_002534063.1		0	0	0	0	0	0			1	0	0	0	apaJS279_01432	1619352	1619585	+	hypothetical protein
1437	CP025571.2849	C0Z11_07090	CDS	1619596	1620477	881	+	indole-3-glycerol phosphate synthase TrpC		WP_015070533.1		0	0	0	0	0	0			1	0	0	0	apaJS279_01433	1619596	1620477	+	Indole-3-glycerol phosphate synthase	4.1.1.48	trpC
1438	CP025571.2851	C0Z11_07095	CDS	1620545	1621831	1286	+	tryptophan synthase subunit beta	trpB	WP_014741402.1		0	0	0	0	0	0			1	0	0	0	apaJS279_01434	1620605	1621831	+	Tryptophan synthase beta chain	4.2.1.20	trpB
1439	CP025571.2853	C0Z11_07100	CDS	1621828	1622673	845	+	tryptophan synthase subunit alpha		WP_004811361.1		0	0	0	0	0	0			1	0	0	0	apaJS279_01435	1621828	1622673	+	Tryptophan synthase alpha chain	4.2.1.20	trpA
1440	CP025571.2855	C0Z11_07105	CDS	1622685	1623575	890	+	prolipoprotein diacylglyceryl transferase		WP_013161083.1		0	0	0	0	0	0			1	0	0	0	apaJS279_01436	1622670	1623575	+	Prolipoprotein diacylglyceryl transferase	2.4.99.-	lgt
1441	CP025571.2857	C0Z11_07110	CDS	1623762	1628282	4520	+	glutamate synthase large subunit		WP_004811359.1		0	0	0	0	0	0			1	0	0	0	apaJS279_01437	1623762	1628282	+	Glutamate synthase [NADPH] large chain	1.4.1.13	gltB
1442	CP025571.2859	C0Z11_07115	CDS	1628275	1629744	1469	+	glutamate synthase subunit beta	gltD	WP_016667617.1	glutamate synthase is composed of subunits alpha and beta; beta subunit is a flavin adenine dinucleotide-NADPH dependent oxidoreductase; provides electrons to the alpha subunit, which binds L-glutamine and 2-oxoglutarate and forms L-glutamate	0	0	0	0	0	0			1	0	0	0	apaJS279_01438	1628275	1629744	+	Glutamate synthase [NADPH] small chain	1.4.1.13	gltD
1443	CP025571.2861	C0Z11_07120	CDS	1629832	1630155	323	+	hypothetical protein				0	0	0	0	0	0			0	1	0	0	apaJS279_01439	1629832	1630155	+	hypothetical protein
1444	CP025571.2863	C0Z11_07125	CDS	1630133	1630645	512	-	hypothetical protein		PF03729.11		0	0	0	0	0	0			1	0	0	0	apaJS279_01440	1630133	1630606	-	hypothetical protein
1445	CP025571.2865	C0Z11_07130	CDS/pseudogene	1630656	1630823	167	-	hypothetical protein		WP_010594057.1	incomplete; partial on complete genome; missing stop	0	0	0	0	0	0			0	0	0	0
1446	CP025571.2867	C0Z11_07135	CDS	1630912	1634484	3572	+	DNA polymerase III subunit alpha		WP_015011557.1		0	0	0	0	0	0			1	0	0	0	apaJS279_01441	1630912	1634484	+	DNA polymerase III subunit alpha	2.7.7.7	dnaE1
1447	CP025571.2869	C0Z11_07140	CDS/pseudogene	1634578	1635075	497	+	hypothetical protein		WP_015070519.1	incomplete; partial on complete genome; missing stop	0	0	0	0	0	0			1	0	0	0	apaJS279_01442	1634488	1635168	+	hypothetical protein
1448	CP025571.2871	C0Z11_07145	CDS	1635178	1636482	1304	+	histidinol dehydrogenase	hisD	WP_002520526.1		0	0	0	0	0	0			1	0	0	0	apaJS279_01443	1635178	1636482	+	Histidinol dehydrogenase	1.1.1.23	hisD
1449	CP025571.2873	C0Z11_07150	CDS	1636479	1637678	1199	+	histidinol-phosphate transaminase		WP_016455938.1		0	0	0	0	0	0			1	0	0	0	apaJS279_01444	1636479	1637678	+	Histidinol-phosphate aminotransferase	2.6.1.9	hisC
1450	CP025571.2875	C0Z11_07155	CDS	1637675	1638295	620	+	imidazoleglycerol-phosphate dehydratase HisB		WP_002526842.1		0	0	0	0	0	0			1	0	0	0	apaJS279_01445	1637678	1638295	+	Imidazoleglycerol-phosphate dehydratase	4.2.1.19	hisB
1451	CP025571.2877	C0Z11_07160	CDS	1638403	1639029	626	+	imidazole glycerol phosphate synthase subunit HisH		WP_015070515.1		0	0	0	0	0	0			1	0	0	0	apaJS279_01446	1638403	1639029	+	Imidazole glycerol phosphate synthase subunit HisH	2.4.2.-	hisH
1452	CP025571.2879	C0Z11_07165	CDS	1639121	1639864	743	+	bifunctional 1-(5-phosphoribosyl)-5-((5- phosphoribosylamino)methylideneamino)imidazole-4- carboxamide isomerase/phosphoribosylanthranilate isomerase PriA		WP_002526839.1		0	0	0	0	0	0			1	0	0	0	apaJS279_01447	1639121	1639864	+	1-(5-phosphoribosyl)-5-[(5-phosphoribosylamino)methylideneamino] imidazole-4-carboxamide isomerase	5.3.1.16	hisA
1453	CP025571.2881	C0Z11_07170	CDS	1640003	1640800	797	+	YebC/PmpR family DNA-binding transcriptional regulator		WP_015070513.1		0	0	0	0	0	0			1	0	0	0	apaJS279_01448	1640003	1640800	+	putative transcriptional regulatory protein
1454	CP025571.2883	C0Z11_07175	CDS	1640899	1641447	548	+	crossover junction endodeoxyribonuclease RuvC		WP_004811341.1		0	0	0	0	0	0			1	0	0	0	apaJS279_01449	1640848	1641447	+	Crossover junction endodeoxyribonuclease RuvC	3.1.22.4	ruvC
1455	CP025571.2885	C0Z11_07180	CDS	1641444	1642058	614	+	Holliday junction branch migration protein RuvA		WP_002526836.1		0	0	0	0	0	0			1	0	0	0	apaJS279_01450	1641426	1642058	+	Holliday junction ATP-dependent DNA helicase RuvA	3.6.4.12	ruvA
1456	CP025571.2887	C0Z11_07185	CDS	1642159	1643202	1043	+	Holliday junction branch migration DNA helicase RuvB		WP_004811339.1		0	0	0	0	0	0			1	0	0	0	apaJS279_01451	1642159	1643202	+	Holliday junction ATP-dependent DNA helicase RuvB	3.6.4.12	ruvB
1457	CP025571.2889	C0Z11_07190	CDS	1643311	1643772	461	+	preprotein translocase subunit YajC	yajC	WP_016667636.1		0	0	0	0	0	0			1	0	0	0	apaJS279_01452	1643311	1643772	+	hypothetical protein
1458	CP025571.2891	C0Z11_07195	CDS	1643907	1645568	1661	+	protein translocase subunit SecD	secD	WP_013069441.1		0	0	0	0	0	0			1	0	0	0	apaJS279_01453	1643865	1645568	+	hypothetical protein
1459	CP025571.2893	C0Z11_07200	CDS	1645570	1646709	1139	+	protein translocase subunit SecF		WP_015070507.1		0	0	0	0	0	0			1	0	0	0	apaJS279_01454	1645570	1646709	+	hypothetical protein
1460	CP025571.2895	C0Z11_07205	CDS	1646706	1647242	536	+	adenine phosphoribosyltransferase		WP_015070506.1		0	0	0	0	0	0			1	0	0	0	apaJS279_01455	1646706	1647242	+	Adenine phosphoribosyltransferase	2.4.2.7	apt
1461	CP025571.2897	C0Z11_07210	CDS	1647256	1648341	1085	+	potassium transporter Kef		WP_015070505.1		0	0	0	0	0	0			1	0	0	0	apaJS279_01456	1647310	1648341	+	pH-gated potassium channel KcsA		kcsA_1
1462	CP025571.2899	C0Z11_07215	CDS	1648396	1650720	2324	+	bifunctional (p)ppGpp synthetase/guanosine-3',5'-bis(diphosphate) 3'-pyrophosphohydrolase		WP_002548846.1		0	0	0	0	0	0			1	0	0	0	apaJS279_01457	1648396	1650720	+	Bifunctional (p)ppGpp synthase/hydrolase RelA		relA
1463	CP025571.2901	C0Z11_07220	CDS	1650799	1652232	1433	+	threonine synthase		WP_009482342.1		0	0	0	0	0	0			1	0	0	0	apaJS279_01458	1650799	1652232	+	Threonine synthase	4.2.3.1	thrC
1464	CP025571.2903	C0Z11_07225	CDS	1652242	1653525	1283	-	DUF349 domain-containing protein		WP_002548709.1		0	0	0	0	0	0			1	0	0	0	apaJS279_01459	1652242	1653495	-	hypothetical protein
1465	CP025571.2905	C0Z11_07230	CDS	1653518	1654192	674	+	MBL fold metallo-hydrolase		WP_004811331.1		0	0	0	0	0	0			1	0	0	0	apaJS279_01460	1653497	1654192	+	Hydroxyacylglutathione hydrolase GloC	3.1.2.6	gloC
1466	CP025571.2907	C0Z11_07235	CDS	1654337	1655695	1358	+	histidine--tRNA ligase		WP_002548672.1		0	0	0	0	0	0			1	0	0	0	apaJS279_01461	1654337	1655695	+	Histidine--tRNA ligase	6.1.1.21	hisS
1467	CP025571.2909	C0Z11_07240	CDS	1655911	1657389	1478	+	DUF222 domain-containing protein				0	0	0	0	0	0			0	0	1	0	apaJS279_01462	1655812	1657389	+	hypothetical protein
1468	CP025571.2911	C0Z11_07245	CDS/pseudogene	1657629	1658875	1246	+	ISL3 family transposase		WP_017824271.1	frameshifted	0	0	0	0	0	0			0	1	0	0	apaJS279_01463	1657539	1658633	+	hypothetical protein
1469	CP025571.2913	C0Z11_07250	CDS	1659248	1660474	1226	-	cation transporter		WP_016460222.1		0	0	0	0	0	0			1	0	0	0	apaJS279_01464	1659248	1660108	-	Cadmium, cobalt and zinc/H(+)-K(+) antiporter		czcD
1470	CP025571.2915	C0Z11_07255	CDS	1660554	1664918	4364	-	activase		WP_002548511.1		0	0	0	0	0	0			1	0	0	0	apaJS279_01465	1660554	1664891	-	2-hydroxyisocaproyl-CoA dehydratase activator	3.-.-.-	hadI
1471	CP025571.2917	C0Z11_07260	CDS	1665004	1665675	671	+	TetR/AcrR family transcriptional regulator		WP_015070498.1		0	0	0	0	0	0			1	0	0	0	apaJS279_01466	1665004	1665675	+	HTH-type transcriptional regulator BetI		betI_3
1472	CP025571.2919	C0Z11_07265	CDS	1665938	1667005	1067	+	hypothetical protein		WP_002513539.1		0	0	0	0	0	0			1	0	0	0	apaJS279_01467	1665938	1667005	+	hypothetical protein
1473	CP025571.2921	C0Z11_07270	CDS	1667174	1669000	1826	+	aspartate--tRNA ligase		WP_015070495.1		0	0	0	0	0	0			1	0	0	0	apaJS279_01468	1667174	1669000	+	Aspartate--tRNA(Asp/Asn) ligase	6.1.1.23	aspS
1474	CP025571.2923	C0Z11_07275	CDS	1669089	1669433	344	+	hypothetical protein		WP_010614386.1		0	0	0	0	0	0			1	0	0	0	apaJS279_01469	1669083	1669433	+	hypothetical protein
1475	CP025571.2925	C0Z11_07280	CDS	1669533	1670321	788	+	protein-tyrosine-phosphatase		PF13350.4		0	0	0	0	0	0			1	0	0	0	apaJS279_01470	1669533	1670321	+	Tyrosine-protein phosphatase	3.1.3.48	iphP
1476	CP025571.2927	C0Z11_07285	CDS	1670324	1671706	1382	+	replication-associated recombination protein A		WP_002526819.1		0	0	0	0	0	0			1	0	0	0	apaJS279_01471	1670324	1671706	+	putative AAA domain-containing protein
1477	CP025571.2929	C0Z11_07290	CDS	1671748	1672152	404	+	DUF948 domain-containing protein		WP_015070490.1		0	0	0	0	0	0			1	0	0	0	apaJS279_01472	1671748	1672152	+	hypothetical protein
1478	CP025571.2931	C0Z11_07295	CDS	1672149	1672427	278	+	hypothetical protein				0	0	0	0	0	0			1	0	0	0	apaJS279_01473	1672149	1672427	+	hypothetical protein
1479	CP025571.2933	C0Z11_07300	CDS	1672535	1675216	2681	+	alanine--tRNA ligase		WP_008599692.1		0	0	0	0	0	0			1	0	0	0	apaJS279_01474	1672535	1675216	+	Alanine--tRNA ligase	6.1.1.7	alaS
1480	CP025571.2935	C0Z11_07305	CDS	1675231	1675677	446	+	Holliday junction resolvase RuvX		WP_015070487.1		0	0	0	0	0	0			1	0	0	0	apaJS279_01475	1675231	1675677	+	Putative pre-16S rRNA nuclease	3.1.-.-
1481	CP025571.2937	C0Z11_07310	CDS	1675674	1676789	1115	+	endolytic transglycosylase MltG		WP_002543205.1		0	0	0	0	0	0			1	0	0	0	apaJS279_01476	1675674	1676789	+	Endolytic murein transglycosylase	4.2.2.-	mltG
1482	CP025571.2939	C0Z11_07315	CDS	1676740	1677618	878	+	shikimate dehydrogenase		WP_002550795.1		0	0	0	0	0	0			1	0	0	0	apaJS279_01477	1676794	1677618	+	Shikimate dehydrogenase (NADP(+))	1.1.1.25	aroE
1483	CP025571.2941	C0Z11_07320	CDS	1677671	1678873	1202	+	chorismate synthase		WP_015070484.1		0	0	0	0	0	0			1	0	0	0	apaJS279_01478	1677671	1678873	+	Chorismate synthase	4.2.3.5	aroC
1484	CP025571.2943	C0Z11_07325	CDS	1678920	1679471	551	+	shikimate kinase		WP_002513530.1		0	0	0	0	0	0			1	0	0	0	apaJS279_01479	1678866	1679471	+	Shikimate kinase	2.7.1.71	aroK_1
1485	CP025571.2945	C0Z11_07330	CDS	1679468	1680547	1079	+	3-dehydroquinate synthase		WP_016669860.1		0	0	0	0	0	0			1	0	0	0	apaJS279_01480	1679468	1680547	+	3-dehydroquinate synthase	4.2.3.4	aroB
1486	CP025571.2947	C0Z11_07335	CDS	1680557	1681300	743	-	pentapeptide repeat-containing protein		PF13599.4		0	0	0	0	0	0			0	0	0	1	apaJS279_01481	1680557	1681300	-	hypothetical protein
1487	CP025571.2949	C0Z11_07340	CDS	1681476	1682045	569	+	elongation factor P	efp	WP_002548452.1		0	0	0	0	0	0			1	0	0	0	apaJS279_01482	1681476	1682045	+	Elongation factor P		efp
1488	CP025571.2951	C0Z11_07345	CDS	1682042	1682680	638	+	transcription antitermination factor NusB	nusB	WP_002526807.1		0	0	0	0	0	0			1	0	0	0	apaJS279_01483	1682042	1682680	+	N utilization substance protein B		nusB
1489	CP025571.2953	C0Z11_07350	CDS	1682787	1683113	326	+	30S ribosomal protein S13		WP_002526806.1		0	0	0	0	0	0			1	0	0	0	apaJS279_01484	1682799	1683113	+	hypothetical protein
1490	CP025571.2955	C0Z11_07355	CDS	1683159	1683770	611	+	guanylate kinase		WP_016669869.1		0	0	0	0	0	0			1	0	0	0	apaJS279_01485	1683159	1683770	+	Guanylate kinase	2.7.4.8	gmk
1491	CP025571.2957	C0Z11_07360	CDS	1683832	1684176	344	+	DNA-directed RNA polymerase subunit omega		WP_015070476.1		0	0	0	0	0	0			1	0	0	0	apaJS279_01486	1683832	1684176	+	DNA-directed RNA polymerase subunit omega	2.7.7.6	rpoZ
1492	CP025571.2959	C0Z11_07365	CDS	1684184	1685449	1265	+	bifunctional phosphopantothenoylcysteine decarboxylase/phosphopantothenate--cysteine ligase CoaBC	coaBC	WP_015070475.1		0	0	0	0	0	0			1	0	0	0	apaJS279_01487	1684184	1685449	+	Coenzyme A biosynthesis bifunctional protein CoaBC		coaBC
1493	CP025571.2961	C0Z11_07370	CDS	1685524	1686744	1220	+	methionine adenosyltransferase		WP_011755885.1		0	0	0	0	0	0			1	0	0	0	apaJS279_01488	1685524	1686744	+	S-adenosylmethionine synthase	2.5.1.6	metK
1494	CP025571.2963	C0Z11_07375	CDS	1686790	1691472	4682	+	ATP-dependent helicase		WP_015070473.1		0	0	0	0	0	0			1	0	0	0	apaJS279_01489	1686790	1691472	+	putative helicase HelY	3.6.4.-	helY_2
1495	CP025571.2965	C0Z11_07380	CDS	1691465	1692337	872	+	Fpg/Nei family DNA glycosylase		WP_015070472.1		0	0	0	0	0	0			1	0	0	0	apaJS279_01490	1691483	1692337	+	Endonuclease 8 1	3.2.2.-	nei1_1
1496	CP025571.2967	C0Z11_07385	CDS	1692402	1693241	839	+	hydrolase		WP_015489440.1		0	0	0	0	0	0			1	0	0	0	apaJS279_01491	1692393	1693241	+	Hydrolase	3.5.-.-
1497	CP025571.2969	C0Z11_07390	CDS	1693251	1695290	2039	+	primosome assembly protein PriA				0	0	0	0	0	0			1	0	0	0	apaJS279_01492	1693251	1695290	+	putative primosomal protein N'	3.6.4.-	priA
1498	CP025571.2971	C0Z11_07395	CDS	1695333	1696259	926	+	methionyl-tRNA formyltransferase		WP_015070466.1		0	0	0	0	0	0			1	0	0	0	apaJS279_01493	1695333	1696259	+	Methionyl-tRNA formyltransferase	2.1.2.9	fmt
1499	CP025571.2973	C0Z11_07400	CDS	1696262	1697632	1370	+	rRNA cytosine-C5-methylase		WP_015070465.1		0	0	0	0	0	0			1	0	0	0	apaJS279_01494	1696262	1697632	+	Putative methyltransferase	2.1.1.-
1500	CP025571.2975	C0Z11_07405	CDS	1697656	1698318	662	+	ribulose-phosphate 3-epimerase	rpe	WP_015070464.1		0	0	0	0	0	0			1	0	0	0	apaJS279_01495	1697656	1698318	+	Ribulose-phosphate 3-epimerase	5.1.3.1	rpe
1501	CP025571.2977	C0Z11_07410	CDS	1698330	1699148	818	-	PAC2 family protein		WP_002546874.1		0	0	0	0	0	0			1	0	0	0	apaJS279_01496	1698330	1699148	-	hypothetical protein
1502	CP025571.2979	C0Z11_07415	CDS	1699217	1702786	3569	+	methionine synthase	metH	WP_015070462.1		0	0	0	0	0	0			1	0	0	0	apaJS279_01497	1699274	1702786	+	Methionine synthase	2.1.1.13	metH
1503	CP025571.2981	C0Z11_07420	CDS	1702776	1704380	1604	+	methyltransferase		WP_015070461.1		0	0	0	0	0	0			1	0	0	0	apaJS279_01498	1702776	1704380	+	tRNA (adenine(58)-N(1))-methyltransferase TrmI	2.1.1.220	trmI
1504	CP025571.2983	C0Z11_07425	CDS	1704397	1704777	380	-	DUF3054 domain-containing protein		WP_002525409.1		0	0	0	0	0	0			1	0	0	0	apaJS279_01499	1704397	1704777	-	hypothetical protein
1505	CP025571.2985	C0Z11_07430	CDS	1704987	1705805	818	+	proteasome subunit beta	prcB	WP_013863494.1		0	0	0	0	0	0			1	0	0	0	apaJS279_01500	1704987	1705805	+	Proteasome subunit beta	3.4.25.1	prcB
1506	CP025571.2987	C0Z11_07435	CDS	1705885	1706571	686	+	proteasome subunit alpha	prcA	WP_015070458.1		0	0	0	0	0	0			1	0	0	0	apaJS279_01501	1705885	1706571	+	Proteasome subunit alpha	3.4.25.1	prcA
1507	CP025571.2989	C0Z11_07440	CDS	1706568	1707662	1094	+	prephenate dehydrogenase		WP_015070457.1		0	0	0	0	0	0			1	0	0	0	apaJS279_01502	1706568	1707662	+	Prephenate dehydrogenase	1.3.1.12	tyrA_1
1508	CP025571.2991	C0Z11_07445	CDS	1707752	1708519	767	+	(d)CMP kinase	cmk	WP_015070456.1		0	0	0	0	0	0			1	0	0	0	apaJS279_01503	1707752	1708519	+	Cytidylate kinase	2.7.4.25	cmk
1509	CP025571.2993	C0Z11_07450	CDS	1708512	1709873	1361	+	ribosome biogenesis GTPase Der		WP_014846624.1		0	0	0	0	0	0			1	0	0	0	apaJS279_01504	1708512	1709873	+	GTPase Der		der_1
1510	CP025571.2995	C0Z11_07455	CDS	1709982	1712165	2183	+	AAA family ATPase		WP_020540438.1		0	0	0	0	0	0			1	0	0	0	apaJS279_01505	1709982	1712165	+	DNA helicase IV	3.6.4.12	helD_2
1511	CP025571.2997	C0Z11_07460	CDS	1712295	1712720	425	+	peroxiredoxin		WP_015070453.1		0	0	0	0	0	0			1	0	0	0	apaJS279_01506	1712295	1712720	+	Peroxiredoxin OsmC	1.11.1.15	osmC
1512	CP025571.2999	C0Z11_07465	CDS	1712770	1713579	809	+	NUDIX domain-containing protein		WP_013583346.1		0	0	0	0	0	0			1	0	0	0	apaJS279_01507	1712770	1713579	+	Putative 8-oxo-dGTP diphosphatase 3	3.6.1.55	mutT3
1513	CP025571.3001	C0Z11_07470	tRNA	1713650	1713726	76	+	tRNA-Pro				0	0	0	0	0	0			0	0	1	0	apaJS279_01508	1713650	1713724	+	tRNA-Pro(ggg)
1514	CP025571.3003	C0Z11_07475	CDS	1713988	1714401	413	+	hypothetical protein				0	0	0	0	0	0			0	0	1	0	apaJS279_01509	1713988	1714401	+	hypothetical protein
1515	CP025571.3005	C0Z11_07480	CDS	1714527	1715486	959	-	MerR family DNA-binding transcriptional regulator		PF13411.4		0	0	0	0	0	0			1	0	0	0	apaJS279_01510	1714527	1715459	-	HTH-type transcriptional regulator HmrR		hmrR
1516	CP025571.3007	C0Z11_07485	CDS	1715912	1716199	287	+	hypothetical protein				0	0	0	0	0	0			0	0	1	0	apaJS279_01511	1715702	1715851	-	hypothetical protein
1517	CP025571.3009	C0Z11_07490	CDS/pseudogene	1716234	1717075	841	-	phenazine biosynthesis protein PhzF		WP_013836386.1	frameshifted	0	0	0	0	0	0			1	0	0	0	apaJS279_01512	1716234	1716650	-	hypothetical protein
1518	CP025571.3011	C0Z11_07495	CDS	1717237	1719618	2381	+	AAA family ATPase		WP_017792064.1		0	0	0	0	0	0			0	1	0	0	apaJS279_01513	1717237	1719618	+	ATP-dependent RecD-like DNA helicase	3.6.4.12	recD2_2
1519	CP025571.3013	C0Z11_07500	CDS	1720045	1720527	482	-	hypothetical protein				0	0	0	0	0	0			0	0	1	0	apaJS279_01514	1720045	1720566	-	hypothetical protein
1520	CP025571.3015	C0Z11_07505	CDS	1720610	1721524	914	-	NADPH:quinone oxidoreductase		WP_009717713.1		0	0	0	0	0	0			0	1	0	0	apaJS279_01515	1720610	1721524	-	2-haloacrylate reductase	1.3.1.103
1521	CP025571.3017	C0Z11_07510	CDS	1721756	1723438	1682	+	hydroxylamine reductase		WP_018585283.1		0	0	0	0	0	0			0	1	0	0	apaJS279_01516	1721756	1723438	+	Hydroxylamine reductase	1.7.99.1	hcp
1522	CP025571.3019	C0Z11_07515	CDS	1723435	1724472	1037	+	oxidoreductase		WP_015069030.1		0	0	0	0	0	0			0	1	0	0	apaJS279_01517	1723435	1724472	+	Methane monooxygenase component C	1.14.13.25	mmoC
1523	CP025571.3021	C0Z11_07520	CDS	1724734	1725699	965	+	HNH endonuclease		PF14279.4		0	0	0	0	0	0			1	0	0	0	apaJS279_01519	1724770	1725699	+	hypothetical protein
1524	CP025571.3023	C0Z11_07525	CDS	1725787	1726482	695	+	hypothetical protein		PF01988.17		0	0	0	0	0	0			1	0	0	0	apaJS279_01520	1725787	1726482	+	hypothetical protein
1525	CP025571.3025	C0Z11_07530	CDS	1726669	1727445	776	+	hypothetical protein				0	0	0	0	0	0			1	0	0	0	apaJS279_01521	1726669	1727445	+	hypothetical protein
1526	CP025571.3027	C0Z11_07535	CDS	1727446	1727757	311	-	hypothetical protein				0	0	0	0	0	0			0	1	0	0	apaJS279_01522	1727446	1727757	-	hypothetical protein
1527	CP025571.3029	C0Z11_07540	CDS	1727858	1729165	1307	+	ISL3 family transposase		WP_076612335.1		0	0	0	0	0	0			0	0	0	1	apaJS279_01523	1727858	1729165	+	hypothetical protein
1528	CP025571.3031	C0Z11_07545	CDS	1729148	1730683	1535	-	lipase		PF03583.12,HMM:PF03729.11		0	0	0	0	0	0			1	0	0	0	apaJS279_01524	1729148	1730683	-	putative inactive lipase
1529	CP025571.3033	C0Z11_07550	CDS	1730807	1731664	857	+	hypothetical protein				0	0	0	0	0	0			1	0	0	0	apaJS279_01525	1730807	1731664	+	hypothetical protein
1530	CP025571.3035	C0Z11_07555	CDS	1731707	1733380	1673	+	acetolactate synthase large subunit		WP_011240579.1		0	0	0	0	0	0			1	0	0	0	apaJS279_01526	1731716	1733380	+	Acetolactate synthase	2.2.1.6	alsS
1531	CP025571.3037	C0Z11_07560	CDS	1733343	1733909	566	-	hypothetical protein				0	0	0	0	0	0			0	1	0	0	apaJS279_01527	1733343	1733909	-	hypothetical protein
1532	CP025571.3039	C0Z11_07565	CDS	1733930	1734289	359	-	VOC family protein		WP_015070435.1		0	0	0	0	0	0			1	0	0	0	apaJS279_01528	1733930	1734289	-	hypothetical protein
1533	CP025571.3041	C0Z11_07570	CDS	1734367	1735581	1214	-	ornithine--oxo-acid transaminase	rocD	WP_015070434.1		0	0	0	0	0	0			1	0	0	0	apaJS279_01529	1734367	1735581	-	Ornithine aminotransferase	2.6.1.13	rocD
1534	CP025571.3043	C0Z11_07575	CDS	1735647	1736093	446	-	hypothetical protein				0	0	0	0	0	0			0	1	0	0	apaJS279_01530	1735647	1736033	-	hypothetical protein
1535	CP025571.3045	C0Z11_07580	CDS	1736194	1736964	770	-	DNA-binding response regulator		WP_007823231.1		0	0	0	0	0	0			0	0	1	0	apaJS279_01531	1736194	1736835	-	putative transcriptional regulatory protein NarL		narL
1536	CP025571.3047	C0Z11_07585	CDS	1736823	1738736	1913	-	hypothetical protein		PF07730.11		0	0	0	0	0	0			0	0	1	0	apaJS279_01532	1736823	1738685	-	Sensor histidine kinase LiaS	2.7.13.3	liaS_2
1537	CP025571.3049	C0Z11_07590	CDS	1738923	1739819	896	+	sulfite exporter TauE/SafE family protein		PF01925.17		0	0	0	0	0	0			1	0	0	0	apaJS279_01533	1738923	1739819	+	hypothetical protein
1538	CP025571.3051	C0Z11_07595	CDS	1739846	1740826	980	+	NAD(P)-dependent oxidoreductase		WP_020118206.1		0	0	0	0	0	0			1	0	0	0	apaJS279_01534	1739846	1740826	+	hypothetical protein
1539	CP025571.3053	C0Z11_07600	CDS	1740823	1741407	584	+	DUF1697 domain-containing protein		WP_015071821.1		0	0	0	0	0	0			0	0	1	0	apaJS279_01535	1740823	1741407	+	hypothetical protein
1540	CP025571.3055	C0Z11_07605	CDS	1741451	1741915	464	-	MarR family transcriptional regulator		WP_014983351.1		0	0	0	0	0	0			1	0	0	0	apaJS279_01536	1741451	1741915	-	Transcriptional repressor MprA		mprA_2
1541	CP025571.3057	C0Z11_07610	CDS	1742018	1742215	197	+	hypothetical protein				0	0	0	0	0	0			0	0	1	0	apaJS279_01537	1742018	1742215	+	hypothetical protein
1542	CP025571.3059	C0Z11_07615	CDS	1742190	1742909	719	-	ABC transporter permease		WP_016432920.1		0	0	0	0	0	0			1	0	0	0	apaJS279_01538	1742190	1742909	-	Daunorubicin/doxorubicin resistance ABC transporter permease protein DrrB		drrB_2
1543	CP025571.3061	C0Z11_07620	CDS	1742873	1743763	890	-	ABC transporter ATP-binding protein		WP_020392393.1		0	0	0	0	0	0			1	0	0	0	apaJS279_01539	1742873	1743763	-	Daunorubicin/doxorubicin resistance ATP-binding protein DrrA	3.6.3.-	drrA_5
1544	CP025571.3063	C0Z11_07625	CDS	1743760	1744149	389	-	DUF1048 domain-containing protein		WP_017681478.1		0	0	0	0	0	0			0	0	1	0	apaJS279_01540	1743760	1744149	-	hypothetical protein
1545	CP025571.3065	C0Z11_07630	CDS	1744146	1744475	329	-	PadR family transcriptional regulator		WP_017621783.1		0	0	0	0	0	0			1	0	0	0	apaJS279_01541	1744146	1744475	-	hypothetical protein
1546	CP025571.3067	C0Z11_07635	CDS	1744622	1745086	464	+	N-acetyltransferase		WP_018187017.1		0	0	0	0	0	0			1	0	0	0	apaJS279_01542	1744592	1745086	+	Acetyltransferase YpeA	2.3.1.-	ypeA
1547	CP025571.3069	C0Z11_07640	CDS	1745211	1746140	929	+	hypothetical protein				0	0	0	0	0	0			0	0	0	1	apaJS279_01543	1745211	1746140	+	hypothetical protein
1548	CP025571.3071	C0Z11_07645	CDS	1746144	1747010	866	+	hypothetical protein				0	0	0	0	0	0			1	0	0	0	apaJS279_01544	1746144	1747010	+	hypothetical protein
1549	CP025571.3073	C0Z11_07650	CDS	1746910	1747293	383	-	hypothetical protein		PF01258.15		0	0	0	0	0	0			1	0	0	0	apaJS279_01545	1746910	1747293	-	RNA polymerase-binding transcription factor DksA		dksA_2
1550	CP025571.3075	C0Z11_07655	CDS	1747539	1747868	329	+	DNA-binding protein		WP_019044393.1		0	0	0	0	0	0			0	0	1	0	apaJS279_01546	1747410	1747868	+	hypothetical protein
1551	CP025571.3077	C0Z11_07660	CDS	1747890	1748486	596	+	PIN domain-containing protein		PF13470.4		0	0	0	0	0	0			1	0	0	0	apaJS279_01547	1747890	1748486	+	hypothetical protein
1552	CP025571.3079	C0Z11_07665	CDS	1748704	1750680	1976	+	cadmium-translocating P-type ATPase	cadA	WP_007270684.1		0	0	0	0	0	0			1	0	0	0	apaJS279_01548	1748692	1750680	+	Cadmium, zinc and cobalt-transporting ATPase	3.6.3.3	cadA_1
1553	CP025571.3081	C0Z11_07670	CDS	1750754	1751596	842	+	HAD family hydrolase		WP_014676239.1		0	0	0	0	0	0			1	0	0	0	apaJS279_01549	1750697	1751596	+	5-amino-6-(5-phospho-D-ribitylamino)uracil phosphatase YbjI	3.1.3.-	ybjI
1554	CP025571.3083	C0Z11_07675	CDS	1751608	1752438	830	+	aldo/keto reductase		WP_007461531.1		0	0	0	0	0	0			1	0	0	0	apaJS279_01550	1751608	1752438	+	2,5-diketo-D-gluconic acid reductase B	1.1.1.274	dkgB
1555	CP025571.3085	C0Z11_07680	CDS	1752473	1753711	1238	-	acetyl-CoA hydrolase		WP_002516780.1		0	0	0	0	0	0			1	0	0	0	apaJS279_01551	1752473	1753762	-	Succinyl-CoA:coenzyme A transferase	2.8.3.-	cat1
1556	CP025571.3087	C0Z11_07685	CDS	1753817	1755040	1223	+	homoserine O-acetyltransferase		WP_015582656.1		0	0	0	0	0	0			1	0	0	0	apaJS279_01552	1753817	1755040	+	Homoserine O-acetyltransferase	2.3.1.31	metX
1557	CP025571.3089	C0Z11_07690	CDS	1755037	1755705	668	+	methionine biosynthesis protein MetW	metW	WP_015582655.1		0	0	0	0	0	0			1	0	0	0	apaJS279_01553	1755037	1755705	+	hypothetical protein
1558	CP025571.3091	C0Z11_07695	CDS	1755759	1756259	500	+	Lrp/AsnC family transcriptional regulator		WP_013863445.1		0	0	0	0	0	0			1	0	0	0	apaJS279_01554	1755702	1756259	+	Leucine-responsive regulatory protein		lrp_2
1559	CP025571.3093	C0Z11_07700	CDS	1756442	1758007	1565	+	apolipoprotein N-acyltransferase	lnt	WP_015070408.1		0	0	0	0	0	0			1	0	0	0	apaJS279_01555	1756508	1758007	+	Apolipoprotein N-acyltransferase	2.3.1.-	lnt
1560	CP025571.3095	C0Z11_07705	CDS	1758109	1758906	797	+	polyprenol monophosphomannose synthase		WP_013863435.1		0	0	0	0	0	0			1	0	0	0	apaJS279_01556	1758109	1758906	+	Undecaprenyl-phosphate mannosyltransferase	2.4.1.54
1561	CP025571.3097	C0Z11_07710	CDS	1759077	1759406	329	-	RNA polymerase-binding protein RbpA		WP_002546879.1		0	0	0	0	0	0			1	0	0	0	apaJS279_01557	1759077	1759406	-	RNA polymerase-binding protein RbpA		rbpA_2
1562	CP025571.3099	C0Z11_07715	CDS	1759539	1760324	785	-	glycerophosphodiester phosphodiesterase		WP_016667693.1		0	0	0	0	0	0			1	0	0	0	apaJS279_01558	1759539	1760324	-	Glycerophosphodiester phosphodiesterase	3.1.4.46	glpQ_2
1563	CP025571.3101	C0Z11_07720	CDS	1760229	1761233	1004	+	pyridoxal kinase PdxY		TIGR00687		0	0	0	0	0	0			1	0	0	0	apaJS279_01559	1760337	1761233	+	Pyridoxal kinase PdxY	2.7.1.35	pdxY
1564	CP025571.3103	C0Z11_07725	CDS	1761170	1762699	1529	-	UDP-N-acetylglucosamine 1-carboxyvinyltransferase		WP_020489029.1		0	0	0	0	0	0			1	0	0	0	apaJS279_01560	1761170	1762699	-	UDP-N-acetylglucosamine 1-carboxyvinyltransferase 2	2.5.1.7	murA2
1565	CP025571.3105	C0Z11_07730	CDS	1762867	1764270	1403	+	dihydrolipoyl dehydrogenase	lpdA	WP_002536884.1		0	0	0	0	0	0			1	0	0	0	apaJS279_01561	1762867	1764270	+	Dihydrolipoyl dehydrogenase	1.8.1.4	lpd
1566	CP025571.3107	C0Z11_07735	CDS	1764270	1764761	491	+	hypothetical protein				0	0	0	0	0	0			1	0	0	0	apaJS279_01562	1764270	1764761	+	hypothetical protein
1567	CP025571.3109	C0Z11_07740	CDS	1765034	1766551	1517	+	amino acid permease		WP_015070396.1		0	0	0	0	0	0			1	0	0	0	apaJS279_01563	1765049	1766551	+	putative amino acid permease YhdG		yhdG_2
1568	CP025571.3111	C0Z11_07745	CDS	1766755	1768809	2054	-	1,3-beta-glucanase		PF03639.11		0	0	0	0	0	0			1	0	0	0	apaJS279_01564	1766755	1768809	-	hypothetical protein
1569	CP025571.3113	C0Z11_07750	CDS	1768806	1769546	740	-	hypothetical protein				0	0	0	0	0	0			1	0	0	0	apaJS279_01565	1768806	1769546	-	p-hydroxybenzoic acid efflux pump subunit AaeA		aaeA
1570	CP025571.3115	C0Z11_07755	CDS	1769543	1771405	1862	-	glycosyl transferase family 2		WP_015070393.1		0	0	0	0	0	0			1	0	0	0	apaJS279_01566	1769543	1771405	-	Cellulose synthase catalytic subunit [UDP-forming]	2.4.1.12	bcsA
1571	CP025571.3117	C0Z11_07760	CDS	1771599	1772039	440	-	aminoacyl-tRNA hydrolase		WP_005442125.1		0	0	0	0	0	0			1	0	0	0	apaJS279_01567	1771599	1772039	-	Peptidyl-tRNA hydrolase ArfB	3.1.1.29	arfB
1572	CP025571.3119	C0Z11_07765	CDS	1772158	1773282	1124	+	PAC2 family protein		WP_015070390.1		0	0	0	0	0	0			1	0	0	0	apaJS279_01568	1772158	1773282	+	hypothetical protein
1573	CP025571.3121	C0Z11_07770	CDS	1773369	1774892	1523	+	Hsp70 family protein		WP_015070389.1		0	0	0	0	0	0			1	0	0	0	apaJS279_01569	1773369	1774892	+	Chaperone protein DnaK		dnaK_2
1574	CP025571.3123	C0Z11_07775	CDS	1774924	1776303	1379	+	MBL fold metallo-hydrolase		WP_015070388.1		0	0	0	0	0	0			1	0	0	0	apaJS279_01570	1774924	1776303	+	Ribonuclease	3.1.-.-
1575	CP025571.3125	C0Z11_07780	CDS	1776311	1779715	3404	-	hypothetical protein		WP_015070387.1		0	0	0	0	0	0			1	0	0	0	apaJS279_01571	1776311	1779700	-	PPi-type phosphoenolpyruvate carboxykinase	4.1.1.38
1576	CP025571.3127	C0Z11_07785	CDS	1779714	1780469	755	+	hypothetical protein		WP_014166934.1		0	0	0	0	0	0			1	0	0	0	apaJS279_01572	1779714	1780469	+	IMPACT family member YigZ		yigZ
1577	CP025571.3129	C0Z11_07790	CDS	1780497	1781699	1202	+	glycoside hydrolase family 3 protein		PF00933.19		0	0	0	0	0	0			1	0	0	0	apaJS279_01573	1780497	1781699	+	Beta-hexosaminidase	3.2.1.52	nagZ_2
1578	CP025571.3131	C0Z11_07795	CDS	1781710	1782621	911	+	diacylglycerol kinase		WP_016667577.1		0	0	0	0	0	0			1	0	0	0	apaJS279_01574	1781710	1782621	+	Diacylglycerol kinase	2.7.1.107	dagK_1
1579	CP025571.3133	C0Z11_07800	CDS	1782640	1783323	683	-	5'-methylthioadenosine/adenosylhomocysteine nucleosidase		WP_002527264.1		0	0	0	0	0	0			1	0	0	0	apaJS279_01575	1782640	1783353	-	5'-methylthioadenosine/S-adenosylhomocysteine nucleosidase	3.2.2.9	mtnN
1580	CP025571.3135	C0Z11_07805	CDS	1783404	1784030	626	-	threonylcarbamoyl-AMP synthase		WP_015070383.1		0	0	0	0	0	0			1	0	0	0	apaJS279_01576	1783404	1784030	-	Threonylcarbamoyl-AMP synthase	2.7.7.87	tsaC
1581	CP025571.3137	C0Z11_07810	CDS	1784179	1784595	416	-	hypothetical protein		WP_002527266.1		0	0	0	0	0	0			1	0	0	0	apaJS279_01577	1784179	1784595	-	hypothetical protein
1582	CP025571.3139	C0Z11_07815	CDS	1784696	1785919	1223	+	pyrophosphate--fructose-6-phosphate 1-phosphotransferase		WP_009481486.1	catalyzes the formation of fructose 1,6-bisphosphate from fructose 6-phosphate and diphosphate	0	0	0	0	0	0			1	0	0	0	apaJS279_01578	1784696	1785919	+	Pyrophosphate--fructose 6-phosphate 1-phosphotransferase	2.7.1.90	pfp
1583	CP025571.3141	C0Z11_07820	CDS	1786072	1787283	1211	-	ribonuclease BN		WP_015070380.1		0	0	0	0	0	0			1	0	0	0	apaJS279_01579	1786072	1787295	-	Inner membrane protein YhjD		yhjD
1584	CP025571.3143	C0Z11_07825	CDS	1787326	1787895	569	-	transcriptional regulator		WP_015070379.1		0	0	0	0	0	0			1	0	0	0	apaJS279_01580	1787326	1787895	-	putative HTH-type transcriptional regulator
1585	CP025571.3145	C0Z11_07830	CDS	1788088	1788552	464	-	bifunctional nuclease family protein		WP_015070378.1		0	0	0	0	0	0			1	0	0	0	apaJS279_01581	1788088	1788555	-	hypothetical protein
1586	CP025571.3147	C0Z11_07835	CDS	1788596	1789288	692	-	MerR family transcriptional regulator		WP_016667568.1		0	0	0	0	0	0			1	0	0	0	apaJS279_01582	1788596	1789288	-	putative HTH-type transcriptional regulator
1587	CP025571.3149	C0Z11_07840	CDS	1789288	1789794	506	-	zinc-ribbon domain-containing protein		WP_016669951.1		0	0	0	0	0	0			1	0	0	0	apaJS279_01583	1789288	1789794	-	Glycogen accumulation regulator GarA		garA
1588	CP025571.3151	C0Z11_07845	CDS	1789900	1790289	389	-	glycine cleavage system protein H		WP_015070375.1		0	0	0	0	0	0			1	0	0	0	apaJS279_01584	1789900	1790289	-	Glycine cleavage system H protein		gcvH_2
1589	CP025571.3153	C0Z11_07850	CDS	1790395	1791228	833	-	DUF881 domain-containing protein		WP_002527275.1		0	0	0	0	0	0			1	0	0	0	apaJS279_01585	1790395	1791228	-	hypothetical protein
1590	CP025571.3155	C0Z11_07855	CDS	1791221	1791553	332	-	DUF1290 domain-containing protein		WP_002513635.1		0	0	0	0	0	0			1	0	0	0	apaJS279_01586	1791221	1791553	-	hypothetical protein
1591	CP025571.3157	C0Z11_07860	CDS	1791654	1792457	803	-	DUF881 domain-containing protein		PF05949.10		0	0	0	0	0	0			0	0	0	1	apaJS279_01587	1791654	1792457	-	hypothetical protein
1592	CP025571.3159	C0Z11_07865	CDS	1792525	1793802	1277	-	glycosyltransferase family 1 protein		PF00534.18		0	0	0	0	0	0			1	0	0	0	apaJS279_01588	1792525	1793682	-	Phosphatidyl-myo-inositol mannosyltransferase	2.4.1.57	pimA
1593	CP025571.3161	C0Z11_07870	CDS	1793679	1794917	1238	-	hypothetical protein		PF03279.11		0	0	0	0	0	0			0	1	0	0	apaJS279_01589	1793679	1794635	-	Phosphatidylinositol mannoside acyltransferase	2.3.1.-
1594	CP025571.3163	C0Z11_07875	CDS	1794632	1795255	623	-	CDP-alcohol phosphatidyltransferase family protein		WP_002548610.1		0	0	0	0	0	0			1	0	0	0	apaJS279_01590	1794632	1795255	-	CDP-diacylglycerol--inositol 3-phosphatidyltransferase	2.7.8.11	pgsA
1595	CP025571.3165	C0Z11_07880	CDS	1795248	1795823	575	-	HIT domain-containing protein		WP_002548842.1		0	0	0	0	0	0			1	0	0	0	apaJS279_01591	1795248	1795823	-	AP-4-A phosphorylase	2.7.7.53
1596	CP025571.3167	C0Z11_07885	CDS	1795827	1797893	2066	-	threonine--tRNA ligase		WP_015070366.1		0	0	0	0	0	0			1	0	0	0	apaJS279_01592	1795827	1797842	-	Threonine--tRNA ligase	6.1.1.3	thrS
1597	CP025571.3169	C0Z11_07890	CDS	1798116	1798739	623	-	DUF1345 domain-containing protein		WP_018548761.1		0	0	0	0	0	0			1	0	0	0	apaJS279_01593	1798116	1798796	-	hypothetical protein
1598	CP025571.3171	C0Z11_07895	CDS	1798853	1799911	1058	-	polysaccharide deacetylase		WP_011183659.1		0	0	0	0	0	0			1	0	0	0	apaJS279_01594	1798853	1799911	-	Bifunctional xylanase/deacetylase
1599	CP025571.3173	C0Z11_07900	CDS	1800076	1800591	515	-	membrane-flanked domain protein		WP_011755259.1		0	0	0	0	0	0			1	0	0	0	apaJS279_01595	1800076	1800603	-	hypothetical protein
1600	CP025571.3175	C0Z11_07905	CDS	1800623	1800814	191	-	hypothetical protein		WP_004811391.1		0	0	0	0	0	0			0	0	1	0	apaJS279_01596	1800623	1800769	-	hypothetical protein
1601	CP025571.3177	C0Z11_07910	CDS	1800987	1801448	461	+	methylmalonyl-CoA epimerase	mce	WP_002531393.1		0	0	0	0	0	0			1	0	0	0	apaJS279_01597	1800987	1801448	+	hypothetical protein
1602	CP025571.3179	C0Z11_07915	CDS	1801736	1803121	1385	+	adhesin		WP_002548537.1		0	0	0	0	0	0			1	0	0	0	apaJS279_01598	1801631	1803121	+	hypothetical protein
1603	CP025571.3181	C0Z11_07920	CDS	1803164	1803919	755	-	endonuclease NucS		WP_002518973.1		0	0	0	0	0	0			1	0	0	0	apaJS279_01599	1803164	1803919	-	Endonuclease NucS	3.1.-.-	nucS
1604	CP025571.3183	C0Z11_07925	CDS	1804063	1804245	182	+	hypothetical protein		WP_002526301.1		0	0	0	0	0	0			0	0	0	0
1605	CP025571.3185	C0Z11_07930	CDS	1804242	1805069	827	+	alpha/beta hydrolase		WP_002527257.1		0	0	0	0	0	0			1	0	0	0	apaJS279_01600	1804242	1805069	+	Esterase YbfF	3.1.-.-	ybfF
1606	CP025571.3187	C0Z11_07935	CDS	1805137	1805808	671	+	ATP:cob(I)alamin adenosyltransferase		WP_016456213.1		0	0	0	0	0	0			1	0	0	0	apaJS279_01601	1805137	1805808	+	Cob(I)yrinic acid a,c-diamide adenosyltransferase	2.5.1.17
1607	CP025571.3189	C0Z11_07940	CDS	1806060	1806578	518	-	DUF2550 domain-containing protein		WP_015070633.1		0	0	0	0	0	0			1	0	0	0	apaJS279_01602	1806060	1806578	-	hypothetical protein
1608	CP025571.3191	C0Z11_07945	CDS	1806680	1807102	422	-	F0F1 ATP synthase subunit epsilon		WP_004811202.1		0	0	0	0	0	0			1	0	0	0	apaJS279_01603	1806680	1807102	-	ATP synthase epsilon chain		atpC
1609	CP025571.3193	C0Z11_07950	CDS	1807102	1808559	1457	-	F0F1 ATP synthase subunit beta	atpD	WP_015070635.1		0	0	0	0	0	0			1	0	0	0	apaJS279_01604	1807102	1808559	-	ATP synthase subunit beta	3.6.3.14	atpD
1610	CP025571.3195	C0Z11_07955	CDS	1808571	1809491	920	-	F0F1 ATP synthase subunit gamma		WP_002526739.1		0	0	0	0	0	0			1	0	0	0	apaJS279_01605	1808571	1809491	-	ATP synthase gamma chain		atpG
1611	CP025571.3197	C0Z11_07960	CDS	1809495	1811132	1637	-	F0F1 ATP synthase subunit alpha		WP_004811195.1		0	0	0	0	0	0			1	0	0	0	apaJS279_01606	1809495	1811132	-	ATP synthase subunit alpha	3.6.3.14	atpA
1612	CP025571.3199	C0Z11_07965	CDS	1811198	1812013	815	-	F0F1 ATP synthase subunit delta		PRK13430.1		0	0	0	0	0	0			1	0	0	0	apaJS279_01607	1811198	1812013	-	ATP synthase subunit delta		atpH
1613	CP025571.3201	C0Z11_07970	CDS	1812010	1812573	563	-	F0F1 ATP synthase subunit B		WP_015070639.1		0	0	0	0	0	0			1	0	0	0	apaJS279_01608	1812010	1812573	-	ATP synthase subunit b		atpF
1614	CP025571.3203	C0Z11_07975	CDS	1812597	1812818	221	-	ATP synthase F0 subunit C	atpE	WP_020488779.1		0	0	0	0	0	0			1	0	0	0	apaJS279_01609	1812597	1812818	-	ATP synthase subunit c		atpE
1615	CP025571.3205	C0Z11_07980	CDS	1812901	1813683	782	-	ATP synthase F0 subunit A	atpB	WP_015070641.1		0	0	0	0	0	0			1	0	0	0	apaJS279_01610	1812901	1813683	-	ATP synthase subunit a		atpB
1616	CP025571.3207	C0Z11_07985	CDS	1813680	1813868	188	-	hypothetical protein		WP_014846452.1		0	0	0	0	0	0			1	0	0	0	apaJS279_01611	1813680	1813943	-	hypothetical protein
1617	CP025571.3209	C0Z11_07990	CDS	1814024	1814362	338	-	cyanate permease		WP_004811184.1		0	0	0	0	0	0			1	0	0	0	apaJS279_01612	1814024	1814578	-	hypothetical protein
1618	CP025571.3211	C0Z11_07995	CDS	1814763	1815356	593	-	serine acetyltransferase		WP_015070644.1		0	0	0	0	0	0			0	0	0	1	apaJS279_01613	1814763	1815314	-	Serine acetyltransferase	2.3.1.30	cysE_1
1619	CP025571.3213	C0Z11_08000	CDS	1815372	1815632	260	-	acyl carrier protein		WP_008363568.1		0	0	0	0	0	0			0	0	0	1	apaJS279_01614	1815372	1815632	-	D-alanine--poly(phosphoribitol) ligase subunit 2	6.1.1.13	dltC
1620	CP025571.3215	C0Z11_08005	CDS	1815769	1817742	1973	+	asparagine synthase (glutamine-hydrolyzing)	asnB	WP_015070646.1		0	0	0	0	0	0			1	0	0	0	apaJS279_01615	1815769	1817742	+	Asparagine synthetase [glutamine-hydrolyzing] 1	6.3.5.4	asnB_1
1621	CP025571.3217	C0Z11_08010	CDS	1817739	1818716	977	+	NAD(+) synthase	nadE	WP_015070647.1		0	0	0	0	0	0			1	0	0	0	apaJS279_01616	1817739	1818716	+	NH(3)-dependent NAD(+) synthetase	6.3.1.5	nadE_1
1622	CP025571.3219	C0Z11_08015	CDS	1818674	1819084	410	-	hypothetical protein		PF01648.18		0	0	0	0	0	0			0	1	0	0	apaJS279_01617	1818674	1819084	-	hypothetical protein
1623	CP025571.3221	C0Z11_08020	CDS	1819081	1819821	740	-	hypothetical protein				0	0	0	0	0	0			0	0	0	1	apaJS279_01618	1819081	1819914	-	hypothetical protein
1624	CP025571.3223	C0Z11_08025	CDS	1819911	1821413	1502	-	AMP-dependent synthetase		WP_015070649.1		0	0	0	0	0	0			0	0	0	1	apaJS279_01619	1819911	1821413	-	Long-chain-fatty-acid--CoA ligase	6.2.1.3	lcfB_1
1625	CP025571.3225	C0Z11_08030	CDS	1821543	1823165	1622	+	hypothetical protein		PF02585.15		0	0	0	0	0	0			0	0	0	1	apaJS279_01620	1821549	1823165	+	hypothetical protein
1626	CP025571.3227	C0Z11_08035	CDS	1823107	1824471	1364	-	hypothetical protein		PF00534.18		0	0	0	0	0	0			1	0	0	0	apaJS279_01621	1823107	1824459	-	Glycosyltransferase Gtf1	2.4.1.-	gtf1_1
1627	CP025571.3229	C0Z11_08040	CDS	1824456	1826312	1856	-	asparagine synthase (glutamine-hydrolyzing)	asnB	WP_015070652.1		0	0	0	0	0	0			1	0	0	0	apaJS279_01622	1824456	1826312	-	Asparagine synthetase [glutamine-hydrolyzing] 1	6.3.5.4	asnB_2
1628	CP025571.3231	C0Z11_08045	CDS	1826312	1827553	1241	-	hypothetical protein		PF13692.4		0	0	0	0	0	0			1	0	0	0	apaJS279_01623	1826312	1827553	-	Putative teichuronic acid biosynthesis glycosyltransferase TuaH	2.4.-.-	tuaH
1629	CP025571.3233	C0Z11_08050	CDS	1827550	1828896	1346	-	glycosyltransferase WbuB		WP_015070654.1		0	0	0	0	0	0			0	0	0	1	apaJS279_01624	1827550	1828896	-	Glycogen synthase	2.4.1.11
1630	CP025571.3235	C0Z11_08055	CDS	1828977	1830278	1301	-	hypothetical protein		PF04932.13		0	0	0	0	0	0			0	0	0	1	apaJS279_01625	1828977	1830278	-	hypothetical protein
1631	CP025571.3237	C0Z11_08060	CDS	1830310	1831368	1058	-	hypothetical protein				0	0	0	0	0	0			0	0	0	1	apaJS279_01626	1830310	1831368	-	hypothetical protein
1632	CP025571.3239	C0Z11_08065	CDS	1831365	1831904	539	-	hypothetical protein				0	0	0	0	0	0			0	0	0	1	apaJS279_01627	1831365	1832033	-	hypothetical protein
1633	CP025571.3241	C0Z11_08070	CDS	1832101	1832862	761	-	hypothetical protein				0	0	0	0	0	0			1	0	0	0	apaJS279_01628	1832101	1833195	-	hypothetical protein
1634	CP025571.3243	C0Z11_08075	CDS	1832894	1833160	266	+	hypothetical protein				0	0	0	0	0	0			0	0	0	0
1635	CP025571.3245	C0Z11_08080	CDS	1833182	1835020	1838	-	hypothetical protein		PF13641.4, WP_015800585.1		0	0	0	0	0	0			1	0	0	0	apaJS279_01629	1833182	1835020	-	N-acetylglucosaminyl-diphospho-decaprenol L-rhamnosyltransferase	2.4.1.289	wbbL
1636	CP025571.3247	C0Z11_08085	CDS	1835267	1836898	1631	+	DUF4082 domain-containing protein		PF13313.4		0	0	0	0	0	0			0	1	0	0	apaJS279_01630	1835267	1836898	+	hypothetical protein
1637	CP025571.3249	C0Z11_08090	CDS	1837066	1838529	1463	+	lipopolysaccharide biosynthesis protein		PF13440.4		0	0	0	0	0	0			1	0	0	0	apaJS279_01631	1837066	1838529	+	Teichuronic acid biosynthesis protein TuaB		tuaB
1638	CP025571.3251	C0Z11_08095	CDS	1838526	1839752	1226	-	glycosyltransferase family 1 protein		WP_015070662.1		0	0	0	0	0	0			1	0	0	0	apaJS279_01632	1838526	1839752	-	hypothetical protein
1639	CP025571.3253	C0Z11_08100	CDS	1839885	1841000	1115	-	undecaprenyl/decaprenyl-phosphate alpha-N-acetylglucosaminyl 1-phosphate transferase		WP_002513459.1		0	0	0	0	0	0			1	0	0	0	apaJS279_01633	1839885	1841000	-	Decaprenyl-phosphate N-acetylglucosaminephosphotransferase	2.7.8.35	wecA_2
1640	CP025571.3255	C0Z11_08105	CDS	1841001	1841825	824	-	threonylcarbamoyl-AMP synthase		WP_015070664.1		0	0	0	0	0	0			1	0	0	0	apaJS279_01634	1841001	1841816	-	Putative threonylcarbamoyl-AMP synthase	2.7.7.87
1641	CP025571.3257	C0Z11_08110	CDS	1841822	1842724	902	-	peptide chain release factor N(5)-glutamine methyltransferase	prmC	WP_015070665.1		0	0	0	0	0	0			1	0	0	0	apaJS279_01635	1841822	1842724	-	Release factor glutamine methyltransferase	2.1.1.297	prmC
1642	CP025571.3259	C0Z11_08115	CDS	1842721	1843797	1076	-	peptide chain release factor 1		WP_015011579.1		0	0	0	0	0	0			1	0	0	0	apaJS279_01636	1842721	1843860	-	Peptide chain release factor 1		prfA
1643	CP025571.3261	C0Z11_08120	CDS	1843964	1844182	218	-	50S ribosomal protein L31	rpmE	WP_006501479.1		0	0	0	0	0	0			1	0	0	0	apaJS279_01637	1843964	1844182	-	50S ribosomal protein L31		rpmE
1644	CP025571.3263	C0Z11_08125	CDS	1844328	1846421	2093	-	transcription termination factor Rho		WP_013160937.1		0	0	0	0	0	0			1	0	0	0	apaJS279_01638	1844328	1846508	-	Transcription termination factor Rho	3.6.4.-	rho
1645	CP025571.3265	C0Z11_08130	CDS	1846650	1847576	926	-	homoserine kinase		WP_015070669.1		0	0	0	0	0	0			1	0	0	0	apaJS279_01639	1846650	1847576	-	Homoserine kinase	2.7.1.39	thrB
1646	CP025571.3267	C0Z11_08135	CDS	1847581	1848945	1364	-	homoserine dehydrogenase		WP_002551109.1		0	0	0	0	0	0			1	0	0	0	apaJS279_01640	1847581	1848945	-	Homoserine dehydrogenase	1.1.1.3	hom
1647	CP025571.3269	C0Z11_08140	CDS	1849043	1850467	1424	-	diaminopimelate decarboxylase	lysA	WP_015070672.1		0	0	0	0	0	0			1	0	0	0	apaJS279_01641	1849043	1850467	-	Diaminopimelate decarboxylase	4.1.1.20	lysA_2
1648	CP025571.3271	C0Z11_08145	tRNA	1850599	1850670	71	+	tRNA-Arg				0	0	0	0	0	0			0	0	1	0	apaJS279_01642	1850599	1850671	+	tRNA-Arg(ccg)
1649	CP025571.3273	C0Z11_08150	CDS	1850717	1851778	1061	+	TIGR00730 family Rossman fold protein		WP_015070673.1		0	0	0	0	0	0			1	0	0	0	apaJS279_01643	1850717	1851778	+	Cytokinin riboside 5'-monophosphate phosphoribohydrolase	3.2.2.-	log
1650	CP025571.3275	C0Z11_08155	CDS	1851993	1853231	1238	+	DUF2029 domain-containing protein		WP_015070674.1		0	0	0	0	0	0			1	0	0	0	apaJS279_01644	1851894	1853231	+	hypothetical protein
1651	CP025571.3277	C0Z11_08160	CDS	1853335	1857165	3830	+	multifunctional oxoglutarate decarboxylase/oxoglutarate dehydrogenase thiamine pyrophosphate-binding subunit/dihydrolipoyllysine-residue succinyltransferase subunit	kgd	WP_017935453.1	kgd; produces succinic semialdehyde; part of alternative pathway from alpha-ketoglutarate to succinate; essential for normal growth	0	0	0	0	0	0			1	0	0	0	apaJS279_01645	1853335	1857165	+	Multifunctional 2-oxoglutarate metabolism enzyme	2.2.1.5	kgd
1652	CP025571.3279	C0Z11_08165	CDS	1857285	1857689	404	-	hypothetical protein				0	0	0	0	0	0			1	0	0	0	apaJS279_01646	1857285	1857689	-	hypothetical protein
1653	CP025571.3281	C0Z11_08170	CDS	1858018	1858269	251	+	WhiB family transcriptional regulator		WP_002526714.1		0	0	0	0	0	0			1	0	0	0	apaJS279_01647	1858018	1858269	+	Transcriptional regulator WhiB1		whiB1
1654	CP025571.3283	C0Z11_08175	CDS	1858279	1859769	1490	-	histidine kinase		WP_004811147.1		0	0	0	0	0	0			1	0	0	0	apaJS279_01648	1858279	1859769	-	putative sensor histidine kinase pdtaS	2.7.13.3	pdtaS
1655	CP025571.3285	C0Z11_08180	CDS	1860187	1860459	272	-	mycothiol system anti-sigma-R factor		WP_015070681.1		0	0	0	0	0	0			1	0	0	0	apaJS279_01649	1860187	1860459	-	Anti-sigma factor RsrA		rsrA
1656	CP025571.3287	C0Z11_08185	CDS	1860456	1861121	665	-	RNA polymerase subunit sigma		WP_002513441.1		0	0	0	0	0	0			1	0	0	0	apaJS279_01650	1860456	1861121	-	ECF RNA polymerase sigma factor SigR		sigR
1657	CP025571.3289	C0Z11_08190	CDS/pseudogene	1861378	1861947	569	+	DoxX family protein		WP_016667740.1	incomplete; partial on complete genome; missing stop	0	0	0	0	0	0			1	0	0	0	apaJS279_01651	1861378	1861962	+	hypothetical protein
1658	CP025571.3291	C0Z11_08195	CDS	1861847	1863238	1391	+	3-phosphoshikimate 1-carboxyvinyltransferase	aroA	WP_015070684.1		0	0	0	0	0	0			1	0	0	0	apaJS279_01652	1861955	1863238	+	3-phosphoshikimate 1-carboxyvinyltransferase	2.5.1.19	aroA
1659	CP025571.3293	C0Z11_08200	CDS	1863235	1864302	1067	+	ribosome small subunit-dependent GTPase A	rsgA	WP_015070685.1		0	0	0	0	0	0			1	0	0	0	apaJS279_01653	1863235	1864302	+	Small ribosomal subunit biogenesis GTPase RsgA	3.6.1.-	rsgA
1660	CP025571.3295	C0Z11_08205	CDS	1864360	1865532	1172	-	peptidase S10		WP_002520562.1		0	0	0	0	0	0			1	0	0	0	apaJS279_01654	1864360	1865841	-	hypothetical protein
1661	CP025571.3297	C0Z11_08210	CDS	1865871	1866665	794	+	histidinol phosphatase		WP_004811130.1		0	0	0	0	0	0			1	0	0	0	apaJS279_01655	1865871	1866665	+	Histidinol-phosphatase	3.1.3.15	hisN
1662	CP025571.3299	C0Z11_08215	CDS	1866755	1867945	1190	-	phosphoglycerate dehydrogenase		WP_016667745.1		0	0	0	0	0	0			1	0	0	0	apaJS279_01656	1866755	1867945	-	D-3-phosphoglycerate dehydrogenase	1.1.1.95	serA
1663	CP025571.3301	C0Z11_08220	CDS	1868064	1868870	806	-	ABC transporter ATP-binding protein		WP_002513434.1		0	0	0	0	0	0			1	0	0	0	apaJS279_01657	1868064	1868870	-	Oligopeptide transport ATP-binding protein OppF		oppF_2
1664	CP025571.3303	C0Z11_08225	CDS	1868867	1869745	878	-	ABC transporter ATP-binding protein		WP_013160912.1		0	0	0	0	0	0			1	0	0	0	apaJS279_01658	1868867	1869745	-	putative ABC transporter ATP-binding protein
1665	CP025571.3305	C0Z11_08230	CDS	1869742	1870554	812	-	ABC transporter permease		WP_002524098.1		0	0	0	0	0	0			1	0	0	0	apaJS279_01659	1869742	1870554	-	Glutathione transport system permease protein GsiD		gsiD_2
1666	CP025571.3307	C0Z11_08235	CDS	1870551	1871528	977	-	ABC transporter permease		WP_015070690.1		0	0	0	0	0	0			1	0	0	0	apaJS279_01660	1870551	1871528	-	Glutathione transport system permease protein GsiC		gsiC_4
1667	CP025571.3309	C0Z11_08240	CDS	1871525	1873018	1493	-	ABC transporter substrate-binding protein		WP_002516792.1		0	0	0	0	0	0			1	0	0	0	apaJS279_01661	1871525	1873018	-	Glutathione-binding protein GsiB		gsiB_2
1668	CP025571.3311	C0Z11_08245	CDS	1873225	1873968	743	-	hypothetical protein		WP_013490955.1		0	0	0	0	0	0			1	0	0	0	apaJS279_01662	1873225	1873968	-	hypothetical protein
1669	CP025571.3313	C0Z11_08250	tRNA	1874072	1874148	76	+	tRNA-Met				0	0	0	0	0	0			0	0	0	0	apaJS279_01663	1874072	1874146	+	tRNA-Met(cat)
1670	CP025571.3315	C0Z11_08255	tRNA	1874290	1874366	76	+	tRNA-Met				0	0	0	0	0	0			0	0	0	0	apaJS279_01664	1874290	1874364	+	tRNA-Met(cat)
1671	CP025571.3317	C0Z11_08260	CDS	1874499	1876931	2432	-	glycosyl hydrolase		WP_015070693.1		0	0	0	0	0	0			1	0	0	0	apaJS279_01665	1874499	1876931	-	Thermostable beta-glucosidase B	3.2.1.21	bglB
1672	CP025571.3319	C0Z11_08265	CDS	1876995	1879967	2972	-	UPF0182 family protein		WP_013864024.1		0	0	0	0	0	0			1	0	0	0	apaJS279_01666	1876995	1879922	-	hypothetical protein
1673	CP025571.3321	C0Z11_08270	CDS/pseudogene	1880057	1880602	545	-	hypothetical protein		WP_002548675.1	incomplete; partial on complete genome; missing stop	0	0	0	0	0	0			1	0	0	0	apaJS279_01667	1879982	1880707	-	hypothetical protein
1674	CP025571.3323	C0Z11_08275	CDS	1880701	1881858	1157	-	PDZ domain-containing protein		WP_015070696.1		0	0	0	0	0	0			1	0	0	0	apaJS279_01668	1880701	1881867	-	Lon protease 2	3.4.21.53	lon2
1675	CP025571.3325	C0Z11_08280	CDS	1881985	1883391	1406	+	hydrolase		WP_002526681.1		0	0	0	0	0	0			1	0	0	0	apaJS279_01669	1881985	1883391	+	hypothetical protein
1676	CP025571.3327	C0Z11_08285	CDS	1883492	1885000	1508	-	M48 family peptidase		PF01863.15		0	0	0	0	0	0			1	0	0	0	apaJS279_01670	1883492	1884148	-	hypothetical protein
1677	CP025571.3329	C0Z11_08290	CDS	1885246	1887549	2303	-	ATP-dependent DNA helicase UvrD2		WP_016667765.1		0	0	0	0	1	0			1	0	0	0	apaJS279_01672	1885246	1887339	-	ATP-dependent DNA helicase UvrD2	3.6.4.12	uvrD2
1678	CP025571.3331	C0Z11_08295	CDS	1887507	1890830	3323	+	exodeoxyribonuclease V subunit gamma		PF04257.12		0	0	0	0	1	0			1	0	0	0	apaJS279_01673	1887507	1890830	+	RecBCD enzyme subunit RecC	3.1.11.5	recC
1679	CP025571.3333	C0Z11_08300	CDS	1890827	1894306	3479	+	exodeoxyribonuclease V subunit beta		WP_004811084.1		0	0	0	0	1	0			1	0	0	0	apaJS279_01674	1890827	1894306	+	RecBCD enzyme subunit RecB	3.1.11.5	recB
1680	CP025571.3335	C0Z11_08305	CDS	1894299	1896185	1886	+	exodeoxyribonuclease V subunit alpha	recD	WP_016667768.1		0	0	0	0	1	0			1	0	0	0	apaJS279_01675	1894299	1896185	+	RecBCD enzyme subunit RecD	3.1.11.5	recD
1681	CP025571.3337	C0Z11_08310	CDS	1896257	1897231	974	-	NUDIX domain-containing protein		WP_002544562.1		0	0	0	0	1	0			1	0	0	0	apaJS279_01676	1896257	1897231	-	NADH pyrophosphatase	3.6.1.22	nudC_1
1682	CP025571.3339	C0Z11_08315	CDS	1897338	1898102	764	-	hypothetical protein		PF00877.17		0	0	0	0	1	0			1	0	0	0	apaJS279_01677	1897338	1898063	-	putative endopeptidase	3.4.-.-
1683	CP025571.3341	C0Z11_08320	CDS	1898246	1901470	3224	-	ATP-dependent helicase		WP_002548776.1		0	0	0	0	1	0			1	0	0	0	apaJS279_01678	1898246	1901470	-	ATP-dependent DNA helicase UvrD1	3.6.4.12	uvrD1_1
1684	CP025571.3343	C0Z11_08325	CDS	1901467	1904787	3320	-	ATP-dependent helicase		WP_014598871.1		0	0	0	0	1	0			1	0	0	0	apaJS279_01679	1901467	1904796	-	ATP-dependent DNA helicase PcrA	3.6.4.12	pcrA
1685	CP025571.3345	C0Z11_08330	CDS	1905022	1905228	206	+	cold-shock protein		WP_003986833.1		0	0	0	0	1	0			0	0	1	0	apaJS279_01680	1905022	1905228	+	Cold shock protein CspC		cspC
1686	CP025571.3347	C0Z11_08335	CDS	1905404	1906342	938	+	serine/threonine-protein phosphatase		WP_015011604.1		0	0	0	0	0	0			1	0	0	0	apaJS279_01681	1905311	1906342	+	Serine/threonine phosphatase stp	3.1.3.16	stp
1687	CP025571.3349	C0Z11_08340	CDS	1906356	1906583	227	+	DUF3107 domain-containing protein		WP_007266373.1		0	0	0	0	0	0			1	0	0	0	apaJS279_01682	1906356	1906583	+	hypothetical protein
1688	CP025571.3351	C0Z11_08345	CDS	1906638	1907321	683	-	hypothetical protein		WP_015070709.1		0	0	0	0	0	0			1	0	0	0	apaJS279_01683	1906638	1907270	-	hypothetical protein
1689	CP025571.3353	C0Z11_08350	CDS	1907534	1909432	1898	+	ATP-dependent helicase		WP_015070710.1		0	0	0	0	0	0			1	0	0	0	apaJS279_01684	1907534	1909432	+	DEAD-box ATP-dependent RNA helicase CshA	3.6.4.13	cshA
1690	CP025571.3355	C0Z11_08355	CDS	1909723	1910160	437	+	hypothetical protein				0	0	0	0	0	0			1	0	0	0	apaJS279_01685	1909681	1910160	+	hypothetical protein
1691	CP025571.3357	C0Z11_08360	CDS	1910222	1911337	1115	-	tryptophan--tRNA ligase	trpS	WP_015070711.1		0	0	0	0	0	0			1	0	0	0	apaJS279_01686	1910222	1911337	-	Tryptophan--tRNA ligase 2	6.1.1.2	trpS2
1692	CP025571.3359	C0Z11_08365	CDS	1911513	1912379	866	-	PHP domain-containing protein		WP_002548577.1		0	0	0	0	0	0			1	0	0	0	apaJS279_01687	1911513	1912379	-	3',5'-nucleoside bisphosphate phosphatase	3.1.3.97
1693	CP025571.3361	C0Z11_08370	CDS	1912420	1917126	4706	-	NAD-glutamate dehydrogenase		PF05088.10		0	0	0	0	0	0			1	0	0	0	apaJS279_01688	1912420	1917126	-	NAD-specific glutamate dehydrogenase	1.4.1.2	gdhB_2
1694	CP025571.3363	C0Z11_08375	CDS	1917259	1917741	482	+	DUF2505 domain-containing protein		WP_002526662.1		0	0	0	0	0	0			1	0	0	0	apaJS279_01689	1917259	1917741	+	hypothetical protein
1695	CP025571.3365	C0Z11_08380	CDS	1917814	1918332	518	-	hypothetical protein		WP_015070715.1		0	0	0	0	0	0			1	0	0	0	apaJS279_01690	1917814	1918332	-	hypothetical protein
1696	CP025571.3367	C0Z11_08385	CDS	1918574	1919062	488	+	hypothetical protein				0	0	0	0	0	0			1	0	0	0	apaJS279_01691	1918514	1919062	+	hypothetical protein
1697	CP025571.3369	C0Z11_08390	CDS	1919076	1921835	2759	-	preprotein translocase subunit SecA		WP_020488680.1		0	0	0	0	0	0			1	0	0	0	apaJS279_01692	1919076	1921853	-	Protein translocase subunit SecA		secA
1698	CP025571.3371	C0Z11_08395	CDS	1922006	1923238	1232	-	winged helix-turn-helix domain-containing protein		PF06224.10		0	0	0	0	0	0			0	0	0	1	apaJS279_01693	1922006	1923145	-	hypothetical protein
1699	CP025571.3373	C0Z11_08400	CDS	1923235	1923876	641	-	ribosome-associated translation inhibitor RaiA	raiA	WP_002519428.1		0	0	0	0	0	0			1	0	0	0	apaJS279_01694	1923235	1923849	-	Ribosome hibernation promotion factor		hpf
1700	CP025571.3375	C0Z11_08405	CDS	1924031	1924534	503	-	ComF family protein		WP_002526656.1		0	0	0	0	0	0			1	0	0	0	apaJS279_01695	1924031	1924783	-	hypothetical protein
1701	CP025571.3377	C0Z11_08410	CDS	1924735	1926510	1775	-	hypothetical protein		PF10646.7,HMM:PF10647.7		0	0	0	0	0	0			1	0	0	0	apaJS279_01696	1924735	1926510	-	Lipoprotein LpqB		lpqB
1702	CP025571.3379	C0Z11_08415	CDS	1926507	1928006	1499	-	sensor histidine kinase		WP_015582584.1		0	0	0	0	0	0			1	0	0	0	apaJS279_01697	1926507	1928006	-	Sensor histidine kinase MtrB	2.7.13.3	mtrB
1703	CP025571.3381	C0Z11_08420	CDS	1928108	1928836	728	-	DNA-binding response regulator		WP_015070722.1		0	0	0	0	0	0			1	0	0	0	apaJS279_01698	1928108	1928836	-	DNA-binding response regulator MtrA		mtrA
1704	CP025571.3383	C0Z11_08425	CDS	1929061	1929633	572	-	DUF179 domain-containing protein		WP_015070723.1		0	0	0	0	0	0			1	0	0	0	apaJS279_01699	1929061	1929633	-	hypothetical protein
1705	CP025571.3385	C0Z11_08430	CDS	1929668	1930243	575	-	N-acetyltransferase		WP_012405593.1		0	0	0	0	0	0			1	0	0	0	apaJS279_01700	1929668	1930222	-	L-methionine sulfoximine/L-methionine sulfone acetyltransferase	2.3.1.-	pitA_2
1706	CP025571.3387	C0Z11_08435	CDS	1930389	1930910	521	-	hypothetical protein				0	0	0	0	0	0			1	0	0	0	apaJS279_01701	1930389	1930910	-	hypothetical protein
1707	CP025571.3389	C0Z11_08440	CDS	1931144	1932313	1169	+	hypothetical protein				0	0	0	0	0	0			1	0	0	0	apaJS279_01702	1931201	1932313	+	hypothetical protein
1708	CP025571.3391	C0Z11_08445	CDS	1932574	1932810	236	-	hypothetical protein				0	0	0	0	0	0			0	0	0	0
1709	CP025571.3393	C0Z11_08450	CDS	1932939	1933151	212	+	hypothetical protein				0	0	0	0	0	0			0	0	0	0
1710	CP025571.3395	C0Z11_08455	CDS	1933401	1933898	497	+	ImmA/IrrE family metallo-endopeptidase		PF06114.11		0	0	0	0	0	0			0	1	0	0	apaJS279_01703	1933401	1933898	+	hypothetical protein
1711	CP025571.3397	C0Z11_08460	CDS	1934082	1934309	227	+	hypothetical protein				0	0	0	0	0	0			0	0	0	0
1712	CP025571.3399	C0Z11_08465	CDS/pseudogene	1934368	1935663	1295	+	ISL3-like element ISPfr6 family transposase		WP_076612297.1	incomplete; partial on complete genome; missing stop	0	0	0	0	0	0			0	1	0	0	apaJS279_01704	1934329	1935795	+	hypothetical protein
1713	CP025571.3401	C0Z11_08470	CDS/pseudogene	1935897	1936937	1040	+	IS110 family transposase		WP_012606173.1	incomplete; partial on complete genome; missing stop	0	0	0	0	0	0			0	1	0	0	apaJS279_01705	1935897	1937132	+	hypothetical protein
1714	CP025571.3403	C0Z11_08475	CDS	1937249	1937584	335	-	hypothetical protein				0	0	0	0	0	0			0	1	0	0	apaJS279_01706	1937249	1937584	-	hypothetical protein
1715	CP025571.3405	C0Z11_08480	CDS	1937918	1938241	323	-	hypothetical protein				0	0	0	0	0	0			0	1	0	0	apaJS279_01707	1937918	1938241	-	hypothetical protein
1716	CP025571.3407	C0Z11_08485	CDS	1938639	1939061	422	-	hypothetical protein				0	0	0	0	0	0			0	1	0	0	apaJS279_01708	1938639	1938842	-	hypothetical protein
1717	CP025571.3409	C0Z11_08490	CDS	1939092	1939568	476	-	hypothetical protein				0	0	0	0	0	0			0	1	0	0	apaJS279_01709	1939092	1939568	-	hypothetical protein
1718	CP025571.3411	C0Z11_08495	CDS	1939595	1940512	917	-	hypothetical protein				0	0	0	0	0	0			0	1	0	0	apaJS279_01710	1939595	1939948	-	hypothetical protein
1719	CP025571.3413	C0Z11_08500	CDS	1940614	1942116	1502	-	DNA-binding protein		PF08797.9		0	0	0	0	0	0			0	1	0	0	apaJS279_01711	1940614	1942116	-	hypothetical protein
1720	CP025571.3415	C0Z11_08505	tmRNA	1942891	1943259	368	-	transfer-messenger RNA	ssrA	RF00023	Derived by automated computational analysis using gene prediction method: cmsearch.	0	0	0	0	0	0			0	0	0	0	apaJS279_01712	1942892	1943259	-	transfer-messenger RNA, SsrA		ssrA
1721	CP025571.3417	C0Z11_08510	CDS	1943382	1944032	650	-	DUF1707 domain-containing protein		PF08044.9		0	0	0	0	0	0			1	0	0	0	apaJS279_01713	1943382	1944023	-	hypothetical protein
1722	CP025571.3419	C0Z11_08515	CDS	1944128	1945591	1463	-	argininosuccinate lyase	argH	WP_009211844.1		0	0	0	0	0	0			1	0	0	0	apaJS279_01714	1944128	1945561	-	Argininosuccinate lyase	4.3.2.1	argH
1723	CP025571.3421	C0Z11_08520	CDS	1945591	1946547	956	-	ornithine carbamoyltransferase	argF	WP_015070726.1		0	0	0	0	0	0			1	0	0	0	apaJS279_01715	1945591	1946547	-	Ornithine carbamoyltransferase	2.1.3.3	argF
1724	CP025571.3423	C0Z11_08525	CDS	1946549	1947781	1232	-	acetylornithine transaminase		WP_015070727.1		0	0	0	0	0	0			1	0	0	0	apaJS279_01716	1946549	1947781	-	Acetylornithine aminotransferase	2.6.1.11	argD
1725	CP025571.3425	C0Z11_08530	CDS	1947774	1948724	950	-	acetylglutamate kinase	argB	WP_015070728.1		0	0	0	0	0	0			1	0	0	0	apaJS279_01717	1947774	1948724	-	Acetylglutamate kinase	2.7.2.8	argB
1726	CP025571.3427	C0Z11_08535	CDS	1948721	1949887	1166	-	bifunctional glutamate N-acetyltransferase/amino-acid acetyltransferase ArgJ		WP_015070729.1		0	0	0	0	0	0			1	0	0	0	apaJS279_01718	1948721	1949887	-	Arginine biosynthesis bifunctional protein ArgJ		argJ
1727	CP025571.3429	C0Z11_08540	CDS	1949936	1951051	1115	-	N-acetyl-gamma-glutamyl-phosphate reductase	argC	WP_002517777.1		0	0	0	0	0	0			1	0	0	0	apaJS279_01719	1949936	1951045	-	N-acetyl-gamma-glutamyl-phosphate reductase	1.2.1.38	argC
1728	CP025571.3431	C0Z11_08545	CDS	1951162	1951644	482	-	SsrA-binding protein SmpB		WP_004811003.1		0	0	0	0	0	1			1	0	0	0	apaJS279_01720	1951162	1951644	-	SsrA-binding protein		smpB
1729	CP025571.3433	C0Z11_08550	CDS	1951931	1952782	851	-	ABC transporter permease		WP_002532030.1		0	0	0	0	0	1			1	0	0	0	apaJS279_01721	1951931	1952833	-	Cell division protein FtsX		ftsX
1730	CP025571.3435	C0Z11_08555	CDS	1952920	1953606	686	-	cell division ATP-binding protein FtsE	ftsE	WP_004811000.1		0	0	0	0	0	1			1	0	0	0	apaJS279_01722	1952920	1953606	-	Cell division ATP-binding protein FtsE		ftsE
1731	CP025571.3437	C0Z11_08560	CDS	1953783	1954889	1106	-	peptide chain release factor 2		WP_015070734.1		0	0	0	0	0	1			1	0	0	0	apaJS279_01723	1953783	1954889	-	Peptide chain release factor 2		prfB
1732	CP025571.3439	C0Z11_08565	tRNA	1955001	1955077	76	+	tRNA-Val				0	0	0	0	0	1			0	0	1	0	apaJS279_01724	1955001	1955076	+	tRNA-Val(tac)
1733	CP025571.3441	C0Z11_08570	CDS	1955174	1955743	569	+	DUF805 domain-containing protein		PF05656.12		0	0	0	0	0	1			1	0	0	0	apaJS279_01725	1955174	1955743	+	Inner membrane protein YhaI		yhaI_1
1734	CP025571.3443	C0Z11_08575	CDS	1955868	1956776	908	+	DUF805 domain-containing protein		WP_018761328.1		0	0	0	0	0	1			0	1	0	0	apaJS279_01726	1955868	1956776	+	Inner membrane protein YhaI		yhaI_2
1735	CP025571.3445	C0Z11_08580	CDS	1956941	1959325	2384	-	DNA translocase FtsK		WP_002519407.1		0	0	0	0	0	1			1	0	0	0	apaJS279_01727	1956941	1959538	-	DNA translocase FtsK		ftsK
1736	CP025571.3447	C0Z11_08585	CDS	1959360	1959683	323	+	hypothetical protein		WP_015582562.1		0	0	0	0	0	0			0	0	0	0
1737	CP025571.3449	C0Z11_08590	CDS	1959644	1960603	959	-	thiamine-phosphate kinase		WP_015070739.1		0	0	0	0	0	0			1	0	0	0	apaJS279_01728	1959644	1960603	-	Thiamine-monophosphate kinase	2.7.4.16	thiL
1738	CP025571.3451	C0Z11_08595	CDS	1960665	1961162	497	+	DUF3515 domain-containing protein		WP_016909909.1		0	0	0	0	0	0			1	0	0	0	apaJS279_01729	1960656	1961162	+	hypothetical protein
1739	CP025571.3453	C0Z11_08600	CDS	1961178	1962368	1190	-	D-alanine--D-alanine ligase		WP_013348791.1		0	0	0	0	0	0			1	0	0	0	apaJS279_01730	1961178	1962368	-	D-alanine--D-alanine ligase	6.3.2.4	ddl
1740	CP025571.3455	C0Z11_08605	CDS	1962399	1963163	764	-	1-acyl-sn-glycerol-3-phosphate acyltransferase		WP_015070743.1		0	0	0	0	0	0			1	0	0	0	apaJS279_01731	1962399	1963178	-	1-acyl-sn-glycerol-3-phosphate acyltransferase	2.3.1.-	plsC_2
1741	CP025571.3457	C0Z11_08610	CDS	1963216	1963821	605	-	3-isopropylmalate dehydratase small subunit	leuD	WP_012922428.1		0	0	0	0	0	0			1	0	0	0	apaJS279_01732	1963216	1963821	-	3-isopropylmalate dehydratase small subunit	4.2.1.33	leuD
1742	CP025571.3459	C0Z11_08615	CDS	1963825	1965240	1415	-	3-isopropylmalate dehydratase large subunit	leuC	WP_015070745.1		0	0	0	0	0	0			1	0	0	0	apaJS279_01733	1963825	1965240	-	3-isopropylmalate dehydratase large subunit	4.2.1.33	leuC
1743	CP025571.3461	C0Z11_08620	CDS	1965333	1966052	719	+	IclR family transcriptional regulator		WP_002545382.1		0	0	0	0	0	0			1	0	0	0	apaJS279_01734	1965333	1966052	+	putative HTH-type transcriptional regulator RhmR		rhmR
1744	CP025571.3463	C0Z11_08625	tRNA	1966177	1966249	72	-	tRNA-Glu				0	0	0	0	0	0			0	0	0	0	apaJS279_01735	1966176	1966249	-	tRNA-Glu(ctc)
1745	CP025571.3465	C0Z11_08630	tRNA	1966452	1966523	71	-	tRNA-Gln				0	0	0	0	0	0			0	0	0	0	apaJS279_01736	1966451	1966523	-	tRNA-Gln(ctg)
1746	CP025571.3467	C0Z11_08635	CDS	1966572	1967675	1103	-	CPBP family intramembrane metalloprotease		WP_002548509.1		0	0	0	0	0	0			1	0	0	0	apaJS279_01737	1966572	1967498	-	hypothetical protein
1747	CP025571.3469	C0Z11_08640	CDS	1967682	1968482	800	-	FAA hydrolase family protein		WP_002532028.1		0	0	0	0	0	0			1	0	0	0	apaJS279_01738	1967682	1968482	-	Ureidoglycolate lyase	4.3.2.3
1748	CP025571.3471	C0Z11_08645	CDS	1968518	1969792	1274	+	thymidine phosphorylase		WP_002526603.1		0	0	0	0	0	0			1	0	0	0	apaJS279_01739	1968518	1969792	+	Thymidine phosphorylase	2.4.2.4	deoA
1749	CP025571.3473	C0Z11_08650	CDS	1969808	1971424	1616	-	citramalate synthase		WP_007516343.1		0	0	0	0	0	0			1	0	0	0	apaJS279_01740	1969808	1971424	-	(R)-citramalate synthase	2.3.1.182	cimA
1750	CP025571.3475	C0Z11_08655	CDS	1971433	1972524	1091	-	branched-chain amino acid aminotransferase		WP_015011617.1	catalyzes the transamination of the branched-chain amino acids to their respective alpha-keto acids	0	0	0	0	0	0			1	0	0	0	apaJS279_01741	1971433	1972524	-	Branched-chain-amino-acid aminotransferase	2.6.1.42	ilvE
1751	CP025571.3477	C0Z11_08660	CDS	1972613	1973698	1085	+	3-isopropylmalate dehydrogenase		WP_014846391.1		0	0	0	0	0	0			1	0	0	0	apaJS279_01742	1972613	1973698	+	3-isopropylmalate dehydrogenase	1.1.1.85	leuB
1752	CP025571.3479	C0Z11_08665	CDS	1973813	1974382	569	+	SAM-dependent methyltransferase		WP_002545131.1		0	0	0	0	0	0			1	0	0	0	apaJS279_01743	1973813	1974382	+	hypothetical protein
1753	CP025571.3481	C0Z11_08670	CDS	1974448	1975476	1028	-	ketol-acid reductoisomerase		WP_002526599.1		0	0	0	0	0	0			1	0	0	0	apaJS279_01744	1974448	1975476	-	Ketol-acid reductoisomerase (NADP(+))	1.1.1.86	ilvC
1754	CP025571.3483	C0Z11_08675	CDS	1975535	1976053	518	-	acetolactate synthase small subunit		WP_015070757.1		0	0	0	0	0	0			1	0	0	0	apaJS279_01745	1975535	1976062	-	Putative acetolactate synthase small subunit	2.2.1.6	ilvH
1755	CP025571.3485	C0Z11_08680	CDS	1976068	1977876	1808	-	acetolactate synthase large subunit		WP_015070759.1	acetolactate synthase large subunit; catalyzes the formation of 2-acetolactate from pyruvate	0	0	0	0	0	0			1	0	0	0	apaJS279_01746	1976068	1977876	-	Acetolactate synthase large subunit IlvB1	2.2.1.6	ilvB1
1756	CP025571.3487	C0Z11_08685	CDS	1978217	1978612	395	-	HIT family protein		WP_015070760.1		0	0	0	0	0	0			1	0	0	0	apaJS279_01747	1978217	1978612	-	putative HIT-like protein
1757	CP025571.3489	C0Z11_08690	CDS	1978702	1979463	761	-	imidazole glycerol phosphate synthase subunit HisF		WP_016667809.1		0	0	0	0	0	0			1	0	0	0	apaJS279_01748	1978702	1979463	-	Imidazole glycerol phosphate synthase subunit HisF	4.1.3.-	hisF
1758	CP025571.3491	C0Z11_08695	CDS	1979493	1982261	2768	-	RNA helicase		WP_002535817.1		0	0	0	0	0	0			1	0	0	0	apaJS279_01749	1979493	1982261	-	putative helicase HelY	3.6.4.-	helY_3
1759	CP025571.3493	C0Z11_08700	CDS	1982346	1983278	932	-	lipid kinase		WP_002526593.1		0	0	0	0	0	0			1	0	0	0	apaJS279_01750	1982346	1983296	-	Diacylglycerol kinase	2.7.1.107	dagK_2
1760	CP025571.3495	C0Z11_08705	CDS	1983323	1984108	785	-	twin-arginine translocase subunit TatC	tatC	WP_002516494.1		0	0	0	0	0	0			1	0	0	0	apaJS279_01751	1983323	1984210	-	Sec-independent protein translocase protein TatC		tatC
1761	CP025571.3497	C0Z11_08710	CDS/pseudogene	1984323	1984493	170	-	Sec-independent protein translocase TatA		WP_011183849.1	incomplete; partial on complete genome; missing stop	0	0	0	0	0	0			1	0	0	0	apaJS279_01752	1984239	1984493	-	Sec-independent protein translocase protein TatAd		tatAd
1762	CP025571.3499	C0Z11_08715	CDS	1984569	1984787	218	-	hypothetical protein		WP_004810945.1		0	0	0	0	0	0			1	0	0	0	apaJS279_01753	1984569	1984787	-	hypothetical protein
1763	CP025571.3501	C0Z11_08720	CDS	1984790	1985773	983	-	WYL domain-containing protein		WP_002526589.1		0	0	0	0	0	0			1	0	0	0	apaJS279_01754	1984790	1985773	-	hypothetical protein
1764	CP025571.3503	C0Z11_08725	CDS	1985770	1986765	995	-	WYL domain-containing protein		WP_002526588.1		0	0	0	0	0	0			1	0	0	0	apaJS279_01755	1985770	1986765	-	hypothetical protein
1765	CP025571.3505	C0Z11_08730	CDS	1986901	1987977	1076	+	tRNA glutamyl-Q(34) synthetase GluQRS		WP_014172523.1		0	0	0	0	0	0			1	0	0	0	apaJS279_01756	1986901	1987977	+	Glutamate--tRNA ligase	6.1.1.17	gltX_1
1766	CP025571.3507	C0Z11_08735	CDS	1987938	1988990	1052	-	peptidylprolyl isomerase		WP_015070770.1		0	0	0	0	0	0			1	0	0	0	apaJS279_01757	1987938	1989026	-	FK506-binding protein	5.2.1.8	fkbP_2
1767	CP025571.3509	C0Z11_08740	CDS	1989096	1989836	740	-	rRNA pseudouridine synthase		WP_016667813.1		0	0	0	0	0	0			1	0	0	0	apaJS279_01758	1989096	1989836	-	putative RNA pseudouridine synthase	5.4.99.-
1768	CP025571.3511	C0Z11_08745	CDS	1989864	1990340	476	-	hypothetical protein		WP_015508091.1		0	0	0	0	0	0			1	0	0	0	apaJS279_01759	1989864	1990073	-	hypothetical protein
1769	CP025571.3513	C0Z11_08750	CDS	1990325	1991245	920	-	chromosome partitioning ATPase		WP_002542428.1		0	0	0	0	0	0			1	0	0	0	apaJS279_01760	1990325	1991245	-	Sporulation initiation inhibitor protein Soj	3.6.-.-	soj_1
1770	CP025571.3515	C0Z11_08755	CDS	1991303	1992286	983	-	site-specific tyrosine recombinase XerD		WP_004810932.1		0	0	0	0	0	0			1	0	0	0	apaJS279_01761	1991303	1992286	-	Tyrosine recombinase XerD		xerD
1771	CP025571.3517	C0Z11_08760	CDS	1992283	1992966	683	-	NUDIX hydrolase		WP_002526581.1		0	0	0	0	0	0			1	0	0	0	apaJS279_01762	1992283	1992966	-	ADP-ribose pyrophosphatase	3.6.1.13	nudF
1772	CP025571.3519	C0Z11_08765	CDS	1992963	1994681	1718	-	CTP synthase		WP_015070776.1		0	0	0	0	0	0			1	0	0	0	apaJS279_01763	1992963	1994681	-	CTP synthase	6.3.4.2	pyrG
1773	CP025571.3521	C0Z11_08770	CDS	1994803	1996506	1703	-	DNA repair protein RecN	recN	WP_015070777.1		0	0	0	0	0	0			1	0	0	0	apaJS279_01764	1994803	1996506	-	DNA repair protein RecN		recN
1774	CP025571.3523	C0Z11_08775	CDS	1996503	1997435	932	-	NAD kinase		WP_013161252.1		0	0	0	0	0	0			1	0	0	0	apaJS279_01765	1996503	1997435	-	NAD kinase	2.7.1.23	ppnK
1775	CP025571.3525	C0Z11_08780	CDS	1997550	1998203	653	-	energy-coupling factor transporter transmembrane protein EcfT		WP_016667821.1		0	0	0	0	0	0			1	0	0	0	apaJS279_01766	1997550	1998203	-	Energy-coupling factor transporter transmembrane protein BioN		bioN
1776	CP025571.3527	C0Z11_08785	CDS	1998200	1998931	731	-	ABC transporter ATP-binding protein		WP_002526572.1		0	0	0	0	0	0			1	0	0	0	apaJS279_01767	1998200	1998931	-	Biotin transport ATP-binding protein BioM	3.6.3.-	bioM
1777	CP025571.3529	C0Z11_08790	CDS	1998924	1999664	740	-	biotin transporter BioY		WP_015582528.1		0	0	0	0	0	0			1	0	0	0	apaJS279_01768	1998924	1999664	-	Biotin transporter BioY		bioY
1778	CP025571.3531	C0Z11_08795	CDS	1999746	2000762	1016	-	hydrolase		WP_015070783.1		0	0	0	0	0	0			1	0	0	0	apaJS279_01769	1999746	2000786	-	D,L-glycerol 3-phosphate phosphatase	3.1.3.21
1779	CP025571.3533	C0Z11_08800	CDS/pseudogene	2000948	2001589	641	-	hypothetical protein		WP_015070784.1	incomplete; partial on complete genome; missing stop	0	0	0	0	0	0			0	1	0	0	apaJS279_01770	2000783	2001556	-	hypothetical protein
1780	CP025571.3535	C0Z11_08805	rRNA	2002666	2002782	116	-	5S ribosomal RNA	rrf	RF00001	Derived by automated computational analysis using gene prediction method: cmsearch.	0	0	0	0	0	0			0	0	1	0	apaJS279_01771	2002671	2002779	-
1781	CP025571.3537	C0Z11_08810	rRNA	2002945	2006046	3101	-	23S ribosomal RNA				0	0	0	0	0	0			0	0	0	0	apaJS279_01772	2002954	2006045	-
1782	CP025571.3539	C0Z11_08815	rRNA	2006363	2007901	1538	-	16S ribosomal RNA				0	0	0	0	0	0			0	0	0	0	apaJS279_01773	2006371	2007895	-
1783	CP025571.3541	C0Z11_08820	CDS	2008803	2009345	542	-	exosortase		WP_015070785.1		0	0	0	0	0	0			1	0	0	0	apaJS279_01774	2008803	2009108	-	hypothetical protein
1784	CP025571.3543	C0Z11_08825	CDS	2009384	2009902	518	+	hypothetical protein				0	0	0	0	0	0			1	0	0	0	apaJS279_01775	2009384	2009902	+	hypothetical protein
1785	CP025571.3545	C0Z11_08830	CDS	2010004	2010900	896	-	ATP phosphoribosyltransferase		WP_015011627.1		0	0	0	0	0	0			1	0	0	0	apaJS279_01776	2010004	2010864	-	ATP phosphoribosyltransferase	2.4.2.17	hisG
1786	CP025571.3547	C0Z11_08835	CDS	2010881	2011147	266	-	phosphoribosyl-ATP diphosphatase		WP_002527222.1		0	0	0	0	0	0			1	0	0	0	apaJS279_01777	2010881	2011147	-	Phosphoribosyl-ATP pyrophosphatase	3.6.1.31	hisE
1787	CP025571.3549	C0Z11_08840	CDS	2011290	2011976	686	-	nicotinamide riboside transporter PnuC		WP_002514228.1		0	0	0	0	0	0			1	0	0	0	apaJS279_01778	2011290	2011976	-	hypothetical protein
1788	CP025571.3551	C0Z11_08845	CDS	2012127	2012708	581	-	DUF3090 domain-containing protein		WP_015070790.1		0	0	0	0	0	0			1	0	0	0	apaJS279_01779	2012127	2012708	-	hypothetical protein
1789	CP025571.3553	C0Z11_08850	CDS	2012817	2013776	959	+	aldo/keto reductase		WP_004808539.1		0	0	0	0	0	0			1	0	0	0	apaJS279_01780	2012817	2013776	+	General stress protein 69	1.1.1.-	yhdN_2
1790	CP025571.3555	C0Z11_08855	CDS	2013817	2015112	1295	-	citrate synthase		WP_015070792.1		0	0	0	0	0	0			1	0	0	0	apaJS279_01781	2013817	2015115	-	Citrate synthase 1	2.3.3.16	gltA2_1
1791	CP025571.3557	C0Z11_08860	CDS	2015115	2016467	1352	-	hypothetical protein		WP_020489290.1		0	0	0	0	0	0			1	0	0	0	apaJS279_01782	2015115	2016467	-	putative succinyl-diaminopimelate desuccinylase	3.5.1.18	dapE_3
1792	CP025571.3559	C0Z11_08865	tRNA	2016602	2016687	85	+	tRNA-Leu				0	0	0	0	0	0			0	0	0	0	apaJS279_01783	2016602	2016688	+	tRNA-Leu(gag)
1793	CP025571.3561	C0Z11_08870	CDS	2017437	2017655	218	+	hypothetical protein				0	0	0	0	0	0			0	1	0	0	apaJS279_01784	2017437	2017655	+	hypothetical protein
1794	CP025571.3563	C0Z11_08875	CDS	2018223	2019530	1307	-	ISL3-like element ISPfr6 family transposase		WP_076612297.1		0	0	0	0	0	0			0	0	1	0	apaJS279_01785	2018223	2019569	-	hypothetical protein
1795	CP025571.3565	C0Z11_08880	CDS	2019925	2021463	1538	+	DUF2079 domain-containing protein		PF09852.7		0	0	0	0	0	0			0	1	0	0	apaJS279_01786	2020027	2021463	+	hypothetical protein
1796	CP025571.3567	C0Z11_08885	CDS	2021973	2022842	869	-	hypothetical protein				0	0	0	0	0	0			0	1	0	0	apaJS279_01787	2021973	2022887	-	hypothetical protein
1797	CP025571.3569	C0Z11_08890	CDS	2022896	2023543	647	-	hypothetical protein				0	0	0	0	0	0			0	1	0	0	apaJS279_01788	2022896	2023543	-	hypothetical protein
1798	CP025571.3571	C0Z11_08895	CDS	2023764	2024306	542	-	ImmA/IrrE family metallo-endopeptidase		WP_015581972.1		0	0	0	0	0	0			0	1	0	0	apaJS279_01789	2023764	2024306	-	hypothetical protein
1799	CP025571.3573	C0Z11_08900	CDS/pseudogene	2024416	2024532	116	-	beta-ketoacyl synthase		WP_004809623.1	incomplete; partial on complete genome; missing start	0	0	0	0	0	0			0	0	0	0
1800	CP025571.3575	C0Z11_08905	CDS	2024792	2024980	188	-	hypothetical protein		WP_017791823.1		0	0	0	0	0	0			0	0	1	0	apaJS279_01790	2024792	2024980	-	hypothetical protein
1801	CP025571.3577	C0Z11_08910	CDS	2025090	2026709	1619	+	CoA-disulfide reductase		WP_013416826.1		0	0	0	0	0	0			0	0	1	0	apaJS279_01791	2025090	2026709	+	Coenzyme A disulfide reductase	1.8.1.14	cdr_1
1802	CP025571.3579	C0Z11_08915	CDS	2026740	2027003	263	-	cytoplasmic protein		WP_015071404.1		0	0	0	0	0	0			0	0	1	0	apaJS279_01792	2026740	2027003	-	Copper-sensing transcriptional repressor CsoR		csoR_1
1803	CP025571.3581	C0Z11_08920	CDS	2027552	2028805	1253	+	Na+/H+ antiporter NhaA	nhaA	WP_006357816.1		0	0	0	0	0	0			0	0	1	0	apaJS279_01793	2027552	2028805	+	Na(+)/H(+) antiporter NhaA		nhaA_4
1804	CP025571.3583	C0Z11_08925	CDS/pseudogene	2029107	2029451	344	+	glycosyl transferase group 1		WP_015071665.1	incomplete; partial on complete genome; missing start	0	0	0	0	0	0			0	1	0	0	apaJS279_01794	2029137	2029451	+	N-acetyl-alpha-D-glucosaminyl L-malate synthase	2.4.1.-	bshA
1805	CP025571.3585	C0Z11_08930	CDS	2029429	2030367	938	-	sensor histidine kinase		PF02518.24		0	0	0	0	0	0			0	0	1	0	apaJS279_01795	2029429	2030367	-	Phosphate regulon sensor protein PhoR	2.7.13.3	phoR
1806	CP025571.3587	C0Z11_08935	CDS	2030421	2031080	659	-	DNA-binding response regulator		WP_015071667.1		0	0	0	0	0	0			0	1	0	0	apaJS279_01796	2030421	2031077	-	Response regulator ArlR		arlR
1807	CP025571.3589	C0Z11_08940	CDS	2031154	2032023	869	-	undecaprenyl-diphosphate phosphatase		WP_002529385.1	phosphatase activity in Escherichia coli not kinase; involved in bacitracin resistance as bacitracin supposedly sequesters undecaprenyl disphosphate which reduces the pool of lipid carrier available to the cell	0	0	0	0	0	0			0	1	0	0	apaJS279_01797	2031154	2032023	-	Undecaprenyl-diphosphatase	3.6.1.27	uppP_1
1808	CP025571.3591	C0Z11_08945	CDS	2032155	2032898	743	+	PAP2 family protein		PF14378.4		1	1	0	0	0	0			0	1	0	0	apaJS279_01798	2032233	2032898	+	Undecaprenyl-diphosphatase BcrC	3.6.1.27	bcrC
1809	CP025571.3593	C0Z11_08950	CDS	2032931	2033653	722	+	ABC transporter permease		WP_002527439.1		1	1	0	0	0	0			0	0	1	0	apaJS279_01799	2032895	2033653	+	putative iron export permease protein FetB		fetB_2
1810	CP025571.3595	C0Z11_08955	CDS	2033793	2034521	728	+	VIT family protein		YP_003770915.1		1	1	0	0	0	0			0	0	1	0	apaJS279_01800	2033793	2034521	+	hypothetical protein
1811	CP025571.3597	C0Z11_08960	CDS/pseudogene	2034610	2034993	383	+	DNA-binding response regulator		WP_015071808.1	incomplete; partial on complete genome; missing stop	1	1	0	0	0	0			0	0	1	0	apaJS279_01801	2034610	2035032	+	putative transcriptional regulatory protein YedW		yedW
1812	CP025571.3599	C0Z11_08965	CDS	2035313	2036944	1631	+	hypothetical protein		PF00654.18		1	1	0	0	0	0			0	0	0	1	apaJS279_01802	2035379	2036944	+	H(+)/Cl(-) exchange transporter ClcA		clcA_2
1813	CP025571.3601	C0Z11_08970	CDS/pseudogene	2037082	2037192	110	+	IS481 family transposase		WP_013160487.1	incomplete; partial on complete genome; missing stop	1	1	0	0	0	0			0	0	0	0
1814	CP025571.3603	C0Z11_08975	CDS	2037674	2038663	989	-	hypothetical protein		WP_009677303.1		1	1	0	0	0	0			0	1	0	0	apaJS279_01803	2037674	2038669	-	hypothetical protein
1815	CP025571.3605	C0Z11_08980	CDS	2039183	2039497	314	-	beta-ketoacyl synthase		WP_004809623.1		1	1	0	0	0	0			0	1	0	0	apaJS279_01804	2039183	2039497	-	hypothetical protein
1816	CP025571.3607	C0Z11_08985	CDS	2039812	2040927	1115	-	IS630 family transposase		WP_014145819.1		1	1	0	0	0	0			0	1	0	0	apaJS279_01805	2039812	2040903	-	hypothetical protein
1817	CP025571.3609	C0Z11_08990	CDS	2041939	2042313	374	-	hypothetical protein				0	0	0	0	0	0			0	1	0	0	apaJS279_01806	2041939	2042313	-	hypothetical protein
1818	CP025571.3611	C0Z11_08995	CDS	2042354	2042596	242	-	hypothetical protein		WP_015581967.1		0	0	0	0	0	0			0	1	0	0	apaJS279_01807	2042354	2042596	-	hypothetical protein
1819	CP025571.3613	C0Z11_09000	CDS	2042776	2043690	914	-	hypothetical protein				0	0	0	0	0	0			0	1	0	0	apaJS279_01808	2042776	2043690	-	hypothetical protein
1820	CP025571.3615	C0Z11_09005	CDS	2043938	2044174	236	-	hypothetical protein				0	0	0	0	0	0			0	1	0	0	apaJS279_01809	2043938	2044081	-	hypothetical protein
1821	CP025571.3617	C0Z11_09010	CDS	2044736	2045263	527	+	hypothetical protein				0	0	0	0	0	0			0	1	0	0	apaJS279_01810	2044573	2045388	+	hypothetical protein
1822	CP025571.3619	C0Z11_09015	ribosomal slippage	2045440	2046686	1246	+	IS3 family transposase		WP_076611170.1	ribosomal_slippage=true	1	1	1	0	0	0			0	0	0	0
1823	Parent=CP025571.3619		CDS	2045440	2045755	315	+					0	0	0	0	0	0			0	1	0	0	apaJS279_01811	2045440	2045769	+	hypothetical protein
1824	Parent=CP025571.3619		CDS	2045755	2046686	931	+					0	0	0	0	0	0			0	1	0	0	apaJS279_01812	2045766	2046686	+	hypothetical protein
1825	CP025571.3623	C0Z11_09020	CDS	2046955	2047557	602	-	XRE family transcriptional regulator		WP_004809612.1		0	0	0	0	0	0			0	0	1	0	apaJS279_01813	2046955	2047557	-	hypothetical protein
1826	CP025571.3625	C0Z11_09025	CDS	2047588	2049888	2300	-	hypothetical protein		PF00149.26,HMM:PF09511.8		0	0	0	0	0	0			0	0	1	0	apaJS279_01814	2047588	2049888	-	Bis(5'-nucleosyl)-tetraphosphatase, symmetrical	3.6.1.41	apaH
1827	CP025571.3627	C0Z11_09030	CDS	2050317	2050502	185	-	hypothetical protein				0	0	0	0	0	0			0	0	0	0
1828	CP025571.3629	C0Z11_09035	CDS	2051359	2052078	719	+	hypothetical protein				0	0	0	0	0	0			0	0	1	0	apaJS279_01815	2051362	2052078	+	hypothetical protein
1829	CP025571.3631	C0Z11_09040	CDS	2052091	2053338	1247	-	DNA-protecting protein DprA	dprA	PF02481.13		0	0	0	0	0	0			1	0	0	0	apaJS279_01816	2052091	2053251	-	Putative DNA processing protein DprA		dprA
1830	CP025571.3633	C0Z11_09045	CDS	2053251	2054777	1526	-	ATP-binding protein		WP_002518375.1		0	0	0	0	0	0			1	0	0	0	apaJS279_01817	2053251	2054777	-	Competence protein ComM		comM
1831	CP025571.3635	C0Z11_09050	CDS	2054774	2055274	500	-	YraN family protein		WP_014598884.1		0	0	0	0	0	0			1	0	0	0	apaJS279_01818	2054774	2055274	-	hypothetical protein
1832	CP025571.3637	C0Z11_09055	CDS	2055415	2055723	308	-	DUF2469 domain-containing protein		WP_002514239.1		0	0	0	0	0	0			1	0	0	0	apaJS279_01819	2055415	2055723	-	hypothetical protein
1833	CP025571.3639	C0Z11_09060	CDS	2055720	2056334	614	-	ribonuclease HII		WP_002519329.1		0	0	0	0	0	0			1	0	0	0	apaJS279_01820	2055720	2056358	-	Ribonuclease HII	3.1.26.4	rnhB
1834	CP025571.3641	C0Z11_09065	CDS	2056355	2057017	662	-	signal peptidase I	lepB	WP_002524757.1		0	0	0	0	0	0			1	0	0	0	apaJS279_01821	2056355	2057137	-	Signal peptidase I	3.4.21.89	lepB
1835	CP025571.3643	C0Z11_09070	CDS	2057353	2057706	353	-	50S ribosomal protein L19		WP_002527199.1		0	0	0	0	0	0			1	0	0	0	apaJS279_01822	2057353	2057706	-	50S ribosomal protein L19		rplS
1836	CP025571.3645	C0Z11_09075	CDS	2057821	2059233	1412	-	hypothetical protein				0	0	0	0	0	0			0	0	0	1	apaJS279_01823	2057821	2059233	-	hypothetical protein
1837	CP025571.3647	C0Z11_09080	CDS	2059432	2060205	773	-	succinate dehydrogenase/fumarate reductase iron-sulfur subunit		WP_002536598.1		0	0	0	0	0	0			1	0	0	0	apaJS279_01824	2059432	2060205	-	Fumarate reductase iron-sulfur subunit	1.3.5.1	frdB_2
1838	CP025571.3649	C0Z11_09085	CDS	2060202	2062226	2024	-	FAD-binding protein	sdhA	WP_015070818.1	part of four member succinate dehydrogenase enzyme complex that forms a trimeric complex (trimer of tetramers); SdhA/B are the catalytic subcomplex and can exhibit succinate dehydrogenase activity in the absence of SdhC/D which are the membrane components and form cytochrome b556; SdhC binds ubiquinone; oxidizes succinate to fumarate while reducing ubiquinone to ubiquinol	0	0	0	0	0	0			1	0	0	0	apaJS279_01825	2060202	2062226	-	Fumarate reductase flavoprotein subunit	1.3.5.4	frdA_2
1839	CP025571.3651	C0Z11_09090	CDS	2062226	2062915	689	-	succinate dehydrogenase		WP_002514246.1		0	0	0	0	0	0			1	0	0	0	apaJS279_01826	2062226	2062885	-	hypothetical protein
1840	CP025571.3653	C0Z11_09095	CDS	2063007	2063702	695	-	tRNA (guanosine(37)-N1)-methyltransferase TrmD		WP_020489313.1		0	0	0	0	0	0			1	0	0	0	apaJS279_01827	2063007	2063714	-	tRNA (guanine-N(1)-)-methyltransferase	2.1.1.228	trmD
1841	CP025571.3655	C0Z11_09100	CDS	2063718	2064266	548	-	ribosome maturation factor RimM		WP_013862541.1		0	0	0	0	0	0			1	0	0	0	apaJS279_01828	2063718	2064266	-	Ribosome maturation factor RimM		rimM
1842	CP025571.3657	C0Z11_09105	CDS	2064357	2064611	254	-	KH domain-containing protein		WP_015070822.1		0	0	0	0	0	0			1	0	0	0	apaJS279_01829	2064357	2064611	-	hypothetical protein
1843	CP025571.3659	C0Z11_09110	CDS	2064613	2065023	410	-	30S ribosomal protein S16		WP_016455593.1		0	0	0	0	0	0			1	0	0	0	apaJS279_01830	2064613	2065023	-	30S ribosomal protein S16		rpsP
1844	CP025571.3661	C0Z11_09115	CDS	2065211	2066401	1190	-	amidohydrolase		WP_014166990.1		0	0	0	0	0	0			1	0	0	0	apaJS279_01831	2065211	2066401	-	hypothetical protein
1845	CP025571.3663	C0Z11_09120	CDS	2066403	2067989	1586	-	signal recognition particle protein		WP_016665670.1		0	0	0	0	0	0			1	0	0	0	apaJS279_01832	2066403	2067989	-	Signal recognition particle protein		ffh
1846	CP025571.3665	C0Z11_09125	CDS	2068058	2069209	1151	-	hypothetical protein		WP_015070826.1		0	0	0	0	0	0			0	0	1	0	apaJS279_01833	2068058	2069215	-	hypothetical protein
1847	CP025571.3667	C0Z11_09130	CDS	2069212	2071179	1967	-	hypothetical protein				0	0	0	0	0	0			0	0	1	0	apaJS279_01834	2069212	2071179	-	hypothetical protein
1848	CP025571.3669	C0Z11_09135	CDS	2071189	2071524	335	-	EamA/RhaT family transporter		PF00892.18		0	0	0	0	0	0			0	0	1	0	apaJS279_01835	2071189	2071524	-	4-amino-4-deoxy-L-arabinose-phosphoundecaprenol flippase subunit ArnE		arnE_1
1849	CP025571.3671	C0Z11_09140	CDS	2071521	2071817	296	-	hypothetical protein		WP_015070829.1		0	0	0	0	0	0			0	0	1	0	apaJS279_01836	2071521	2071871	-	4-amino-4-deoxy-L-arabinose-phosphoundecaprenol flippase subunit ArnE		arnE_2
1850	CP025571.3673	C0Z11_09145	CDS	2071858	2072946	1088	-	glycosyl transferase family 2		WP_004611139.1		0	0	0	0	0	0			0	0	1	0	apaJS279_01837	2071858	2072946	-	Polyprenol monophosphomannose synthase	2.4.1.-	ppm1_2
1851	CP025571.3675	C0Z11_09150	CDS	2072952	2074145	1193	-	signal recognition particle-docking protein FtsY		WP_013161307.1		0	0	0	0	0	0			1	0	0	0	apaJS279_01838	2072952	2074157	-	Signal recognition particle receptor FtsY		ftsY
1852	CP025571.3677	C0Z11_09155	CDS	2074240	2074482	242	-	hypothetical protein				0	0	0	0	0	0			1	0	0	0	apaJS279_01839	2074240	2074482	-	hypothetical protein
1853	CP025571.3679	C0Z11_09160	CDS	2074603	2075187	584	-	GtrA family protein		WP_007433427.1		0	0	0	0	0	0			1	0	0	0	apaJS279_01840	2074603	2075241	-	hypothetical protein
1854	CP025571.3681	C0Z11_09165	CDS	2075190	2076086	896	-	bifunctional DNA-formamidopyrimidine glycosylase/DNA-(apurinic or apyrimidinic site) lyase		WP_016455586.1		0	0	0	0	0	0			1	0	0	0	apaJS279_01841	2075190	2076086	-	Formamidopyrimidine-DNA glycosylase 1	3.2.2.23	fpg1
1855	CP025571.3683	C0Z11_09170	CDS	2076079	2076849	770	-	ribonuclease III		WP_015070840.1		0	0	0	0	0	0			1	0	0	0	apaJS279_01842	2076079	2076849	-	Ribonuclease 3	3.1.26.3	rnc
1856	CP025571.3685	C0Z11_09175	CDS	2076849	2077040	191	-	50S ribosomal protein L32		WP_002514262.1		0	0	0	0	0	0			1	0	0	0	apaJS279_01843	2076849	2077088	-	50S ribosomal protein L32		rpmF_2
1857	CP025571.3687	C0Z11_09180	CDS	2077144	2077719	575	-	DUF177 domain-containing protein		WP_002544845.1		0	0	0	0	0	0			1	0	0	0	apaJS279_01844	2077144	2077719	-	hypothetical protein
1858	CP025571.3689	C0Z11_09185	CDS	2077860	2078333	473	-	pantetheine-phosphate adenylyltransferase		WP_020489331.1		0	0	0	0	0	0			1	0	0	0	apaJS279_01845	2077860	2078333	-	Phosphopantetheine adenylyltransferase	2.7.7.3	coaD
1859	CP025571.3691	C0Z11_09190	CDS	2078330	2078926	596	-	16S rRNA (guanine(966)-N(2))-methyltransferase RsmD	rsmD	WP_002516960.1		0	0	0	0	0	0			1	0	0	0	apaJS279_01846	2078330	2078926	-	Ribosomal RNA small subunit methyltransferase D	2.1.1.171	rsmD
1860	CP025571.3693	C0Z11_09195	CDS	2079065	2079487	422	+	pyridoxamine 5'-phosphate oxidase family protein		WP_004808626.1		0	0	0	0	0	0			1	0	0	0	apaJS279_01847	2079086	2079487	+	hypothetical protein
1861	CP025571.3695	C0Z11_09200	CDS	2079607	2081910	2303	-	ATP-dependent DNA helicase RecG		WP_015070847.1		0	0	0	0	0	0			1	0	0	0	apaJS279_01848	2079607	2081910	-	ATP-dependent DNA helicase RecG	3.6.4.12	recG
1862	CP025571.3697	C0Z11_09205	CDS	2081957	2082142	185	-	50S ribosomal protein L28	rpmB	WP_002514277.1		0	0	0	0	0	0			0	0	1	0	apaJS279_01849	2081957	2082142	-	50S ribosomal protein L28		rpmB_2
1863	CP025571.3699	C0Z11_09210	CDS	2082273	2083961	1688	-	ribonuclease J		WP_014167275.1		0	0	0	0	0	0			1	0	0	0	apaJS279_01850	2082273	2083961	-	Ribonuclease J	3.1.-.-	rnj
1864	CP025571.3701	C0Z11_09215	CDS	2084117	2084668	551	+	N-acetyltransferase		WP_015070850.1		0	0	0	0	0	0			1	0	0	0	apaJS279_01851	2084117	2084668	+	hypothetical protein
1865	CP025571.3703	C0Z11_09220	CDS	2084718	2086457	1739	-	pyruvate oxidase		WP_003783314.1	catalyzes the formation of acetate from pyruvate	0	0	0	0	0	0			1	0	0	0	apaJS279_01852	2084718	2086457	-	Pyruvate dehydrogenase [ubiquinone]	1.2.5.1	poxB
1866	CP025571.3705	C0Z11_09225	CDS	2086587	2087507	920	-	DUF2993 domain-containing protein		PF11209.6		0	0	0	0	0	0			1	0	0	0	apaJS279_01853	2086587	2087507	-	hypothetical protein
1867	CP025571.3707	C0Z11_09230	CDS	2087515	2088255	740	-	4-hydroxy-tetrahydrodipicolinate reductase		WP_004808670.1		0	0	0	0	0	0			1	0	0	0	apaJS279_01854	2087515	2088255	-	4-hydroxy-tetrahydrodipicolinate reductase	1.17.1.8	dapB
1868	CP025571.3709	C0Z11_09235	CDS	2088377	2088577	200	-	LuxR family transcriptional regulator		PF00196.17		0	0	0	0	0	0			0	1	0	0	apaJS279_01855	2088377	2088577	-	Putative HTH-type transcriptional regulator
1869	CP025571.3711	C0Z11_09240	CDS	2088568	2090403	1835	-	hypothetical protein		PF07730.11		0	0	0	0	0	0			1	0	0	0	apaJS279_01856	2088568	2089671	-	Oxygen sensor histidine kinase NreB	2.7.13.3	nreB_1
1870	CP025571.3713	C0Z11_09245	CDS	2090528	2091022	494	+	hypothetical protein				0	0	0	0	0	0			1	0	0	0	apaJS279_01858	2090528	2091022	+	hypothetical protein
1871	CP025571.3715	C0Z11_09250	CDS	2091196	2093397	2201	-	polyribonucleotide nucleotidyltransferase		WP_002516891.1		0	0	0	0	0	0			1	0	0	0	apaJS279_01859	2091196	2093397	-	Polyribonucleotide nucleotidyltransferase	2.7.7.8	pnp
1872	CP025571.3717	C0Z11_09255	CDS	2093668	2096331	2663	-	ABC transporter permease		PF02687.19		0	0	0	0	0	0			1	0	0	0	apaJS279_01860	2093668	2096331	-	hypothetical protein
1873	CP025571.3719	C0Z11_09260	CDS	2096484	2097263	779	-	ABC transporter ATP-binding protein		WP_015069364.1		0	0	0	0	0	0			1	0	0	0	apaJS279_01861	2096484	2097263	-	putative ABC transporter ATP-binding protein YknY	3.6.3.-	yknY_2
1874	CP025571.3721	C0Z11_09265	CDS	2097260	2097889	629	-	PadR family transcriptional regulator		WP_018762375.1		0	0	0	0	0	0			1	0	0	0	apaJS279_01862	2097260	2097889	-	hypothetical protein
1875	CP025571.3723	C0Z11_09270	CDS	2098118	2098381	263	-	30S ribosomal protein S15		WP_002548327.1		0	0	0	0	0	0			1	0	0	0	apaJS279_01863	2098118	2098381	-	30S ribosomal protein S15		rpsO
1876	CP025571.3725	C0Z11_09275	CDS	2098533	2099459	926	-	bifunctional riboflavin kinase/FAD synthetase		WP_002548321.1		0	0	0	0	0	0			1	0	0	0	apaJS279_01864	2098533	2099459	-	Riboflavin biosynthesis protein RibF		ribF
1877	CP025571.3727	C0Z11_09280	CDS	2099506	2100396	890	-	tRNA pseudouridine(55) synthase TruB		WP_002516896.1		0	0	0	0	0	0			1	0	0	0	apaJS279_01865	2099506	2100396	-	tRNA pseudouridine synthase B	5.4.99.25	truB
1878	CP025571.3729	C0Z11_09285	CDS	2100438	2100896	458	-	30S ribosome-binding factor RbfA		WP_018562638.1		0	0	0	0	0	0			1	0	0	0	apaJS279_01866	2100438	2100896	-	Ribosome-binding factor A		rbfA
1879	CP025571.3731	C0Z11_09290	CDS	2101159	2104185	3026	-	translation initiation factor IF-2		WP_004808684.1		0	0	0	0	0	0			1	0	0	0	apaJS279_01867	2101159	2104185	-	Translation initiation factor IF-2		infB
1880	CP025571.3733	C0Z11_09295	CDS	2104486	2104689	203	-	DUF448 domain-containing protein		WP_015070870.1		0	0	0	0	0	0			0	0	0	0
1881	CP025571.3735	C0Z11_09300	CDS	2104758	2105768	1010	-	transcription termination/antitermination protein NusA		WP_002526981.1		0	0	0	0	0	0			1	0	0	0	apaJS279_01868	2104758	2105768	-	Transcription termination/antitermination protein NusA		nusA
1882	CP025571.3737	C0Z11_09305	CDS	2105770	2106297	527	-	ribosome maturation factor RimP		WP_015070872.1		0	0	0	0	0	0			1	0	0	0	apaJS279_01869	2105770	2106297	-	Ribosome maturation factor RimP		rimP
1883	CP025571.3739	C0Z11_09310	CDS	2106368	2107312	944	+	hypothetical protein		PF14530.4		0	0	0	0	0	0			1	0	0	0	apaJS279_01870	2106401	2107312	+	hypothetical protein
1884	CP025571.3741	C0Z11_09315	CDS	2107321	2108103	782	-	hypothetical protein		WP_015070874.1		0	0	0	0	0	0			1	0	0	0	apaJS279_01871	2107321	2108103	-	hypothetical protein
1885	CP025571.3743	C0Z11_09320	CDS	2108108	2109853	1745	-	proline--tRNA ligase		WP_002526986.1		0	0	0	0	0	0			1	0	0	0	apaJS279_01872	2108108	2109853	-	Proline--tRNA ligase	6.1.1.15	proS
1886	CP025571.3745	C0Z11_09325	CDS	2109996	2110838	842	-	transglutaminase family protein		WP_015070878.1		0	0	0	0	0	0			1	0	0	0	apaJS279_01873	2109996	2110838	-	hypothetical protein
1887	CP025571.3747	C0Z11_09330	CDS	2110842	2111741	899	-	alpha-E domain-containing protein		WP_014009835.1		0	0	0	0	0	0			1	0	0	0	apaJS279_01874	2110842	2111753	-	hypothetical protein
1888	CP025571.3749	C0Z11_09335	CDS	2111747	2113381	1634	-	hypothetical protein		WP_015070880.1		0	0	0	0	0	0			1	0	0	0	apaJS279_01875	2111747	2113390	-	hypothetical protein
1889	CP025571.3751	C0Z11_09340	CDS	2113440	2114276	836	-	GNAT family N-acetyltransferase		WP_002526995.1		0	0	0	0	0	0			1	0	0	0	apaJS279_01876	2113440	2114303	-	Mycothiol acetyltransferase	2.3.1.189	mshD
1890	CP025571.3753	C0Z11_09345	CDS	2114278	2115420	1142	-	flavodoxin-dependent (E)-4-hydroxy-3-methylbut-2-enyl-diphosphate synthase		WP_016665740.1		0	0	0	0	0	0			1	0	0	0	apaJS279_01877	2114278	2115420	-	4-hydroxy-3-methylbut-2-en-1-yl diphosphate synthase (flavodoxin)	1.17.7.3	ispG
1891	CP025571.3755	C0Z11_09350	CDS	2115519	2116802	1283	-	peptidase		WP_015070885.1		0	0	0	0	0	0			1	0	0	0	apaJS279_01878	2115519	2116802	-	Zinc metalloprotease Rip1	3.4.24.-	rip1
1892	CP025571.3757	C0Z11_09355	CDS	2116939	2118060	1121	+	ionic transporter y4hA		WP_020647473.1		0	0	0	0	0	0			1	0	0	0	apaJS279_01879	2117005	2118060	+	Sodium-potassium/proton antiporter ChaA		chaA
1893	CP025571.3759	C0Z11_09360	CDS	2118140	2119357	1217	-	dual-specificity RNA methyltransferase RlmN		WP_015070888.1	23S rRNA m2A2503 methyltransferase; methylates the C2 position of the A2530 nucleotide in 23S rRNA; may be involved in antibiotic resistance	0	0	0	0	0	0			1	0	0	0	apaJS279_01880	2118140	2119357	-	putative dual-specificity RNA methyltransferase RlmN	2.1.1.192	rlmN
1894	CP025571.3761	C0Z11_09365	CDS	2119435	2120307	872	-	phosphatidate cytidylyltransferase		WP_013862402.1		0	0	0	0	0	0			1	0	0	0	apaJS279_01881	2119435	2120226	-	Phosphatidate cytidylyltransferase	2.7.7.41	cdsA
1895	CP025571.3763	C0Z11_09370	CDS	2120327	2120884	557	-	ribosome recycling factor		WP_012877956.1		0	0	0	0	0	0			1	0	0	0	apaJS279_01882	2120327	2120884	-	Ribosome-recycling factor		frr
1896	CP025571.3765	C0Z11_09375	CDS	2120932	2121645	713	-	UMP kinase		WP_002548354.1		0	0	0	0	0	0			1	0	0	0	apaJS279_01883	2120932	2121645	-	Uridylate kinase	2.7.4.22	pyrH
1897	CP025571.3767	C0Z11_09380	CDS	2121806	2122618	812	-	elongation factor Ts		WP_002517028.1		0	0	0	0	0	0			1	0	0	0	apaJS279_01884	2121806	2122618	-	Elongation factor Ts		tsf
1898	CP025571.3769	C0Z11_09385	CDS	2122655	2123614	959	-	30S ribosomal protein S2	rpsB	WP_009778254.1		0	0	0	0	0	0			1	0	0	0	apaJS279_01885	2122655	2123614	-	30S ribosomal protein S2		rpsB
1899	CP025571.3771	C0Z11_09390	CDS/pseudogene	2124041	2124502	461	+	M23 family peptidase		WP_011291122.1	incomplete; partial on complete genome; missing stop	0	0	0	0	0	0			1	0	0	0	apaJS279_01886	2123963	2125030	+	Murein DD-endopeptidase MepM	3.4.24.-	mepM
1900	CP025571.3773	C0Z11_09395	CDS	2125040	2125957	917	-	tyrosine recombinase XerC		WP_002516875.1		0	0	0	0	0	0			1	0	0	0	apaJS279_01887	2125040	2126002	-	Tyrosine recombinase XerC		xerC_1
1901	CP025571.3775	C0Z11_09400	CDS	2126026	2127093	1067	+	carboxy-cis,cis-muconate cyclase		PF10282.7		0	0	0	0	0	0			1	0	0	0	apaJS279_01888	2126026	2127093	+	6-phosphogluconolactonase	3.1.1.31	pgl_1
1902	CP025571.3777	C0Z11_09405	CDS	2127162	2127764	602	+	peptide deformylase	def	WP_002514339.1		0	0	0	0	0	0			1	0	0	0	apaJS279_01889	2127162	2127764	+	Peptide deformylase	3.5.1.88	def
1903	CP025571.3779	C0Z11_09410	CDS	2127811	2128626	815	-	RNA methyltransferase		WP_013161349.1		0	0	0	0	0	0			1	0	0	0	apaJS279_01890	2127811	2128626	-	Putative TrmH family tRNA/rRNA methyltransferase	2.1.1.-
1904	CP025571.3781	C0Z11_09415	CDS	2128721	2129713	992	+	bile acid:sodium symporter		WP_015070906.1		0	0	0	0	0	0			1	0	0	0	apaJS279_01891	2128715	2129713	+	hypothetical protein
1905	CP025571.3783	C0Z11_09420	CDS	2129793	2131136	1343	-	SPFH/Band 7/PHB domain protein		WP_015070907.1		0	0	0	0	0	0			1	0	0	0	apaJS279_01892	2129793	2131136	-	Modulator of FtsH protease HflK		hflK
1906	CP025571.3785	C0Z11_09425	CDS	2131222	2131716	494	-	NfeD family protein		WP_015070908.1		0	0	0	0	0	0			1	0	0	0	apaJS279_01893	2131222	2131716	-	hypothetical protein
1907	CP025571.3787	C0Z11_09430	CDS	2131724	2132512	788	-	ABC transporter ATP-binding protein		WP_002516984.1		0	0	0	0	0	0			1	0	0	0	apaJS279_01894	2131724	2132512	-	putative ABC transporter ATP-binding protein YlmA	3.6.3.-	ylmA
1908	CP025571.3789	C0Z11_09435	CDS	2132551	2133636	1085	-	1-deoxy-D-xylulose-5-phosphate reductoisomerase		WP_019182187.1		0	0	0	0	0	0			1	0	0	0	apaJS279_01895	2132551	2133636	-	1-deoxy-D-xylulose 5-phosphate reductoisomerase	1.1.1.267	dxr
1909	CP025571.3791	C0Z11_09440	CDS	2133697	2134455	758	+	hypothetical protein		WP_002549957.1		0	0	0	0	0	0			1	0	0	0	apaJS279_01896	2133697	2134455	+	hypothetical protein
1910	CP025571.3793	C0Z11_09445	CDS	2134708	2136135	1427	+	aspartate ammonia-lyase	aspA	WP_010982753.1	catalyzes the formation of fumarate from aspartate	0	0	0	0	0	0			1	0	0	0	apaJS279_01897	2134708	2136135	+	Aspartate ammonia-lyase	4.3.1.1	aspA
1911	CP025571.3795	C0Z11_09450	CDS	2136247	2137020	773	-	enoyl-[acyl-carrier-protein] reductase FabI		WP_004808724.1		0	0	0	0	0	0			1	0	0	0	apaJS279_01898	2136247	2137020	-	Enoyl-[acyl-carrier-protein] reductase [NADH]	1.3.1.9	inhA
1912	CP025571.3797	C0Z11_09455	CDS	2137068	2137793	725	-	3-oxoacyl-ACP reductase FabG		WP_004808725.1		0	0	0	0	0	0			1	0	0	0	apaJS279_01899	2137068	2137793	-	3-oxoacyl-[acyl-carrier-protein] reductase FabG1	1.1.1.100	fabG1
1913	CP025571.3799	C0Z11_09460	CDS	2137944	2138357	413	+	DUF3099 domain-containing protein		WP_014671879.1		0	0	0	0	0	0			1	0	0	0	apaJS279_01900	2137890	2138357	+	hypothetical protein
1914	CP025571.3801	C0Z11_09465	CDS	2138398	2139261	863	+	SURF1 family protein		WP_002527033.1		0	0	0	0	0	0			1	0	0	0	apaJS279_01901	2138368	2139261	+	putative SURF1-like protein
1915	CP025571.3803	C0Z11_09470	CDS	2139411	2140094	683	+	methyltransferase domain-containing protein		WP_002527034.1		0	0	0	0	0	0			0	1	0	0	apaJS279_01902	2139258	2140094	+	23S rRNA (guanine(748)-N(1))-methyltransferase	2.1.1.188	rlmAII
1916	CP025571.3805	C0Z11_09475	CDS	2140129	2140644	515	-	hypothetical protein		WP_016665769.1		0	0	0	0	0	0			1	0	0	0	apaJS279_01903	2140129	2140644	-	hypothetical protein
1917	CP025571.3807	C0Z11_09480	CDS	2140713	2142311	1598	-	ABC transporter ATP-binding protein		WP_002550870.1		0	0	0	0	0	0			1	0	0	0	apaJS279_01904	2140713	2142311	-	putative ABC transporter ATP-binding protein YheS		yheS
1918	CP025571.3809	C0Z11_09485	CDS	2142368	2142826	458	-	GNAT family N-acetyltransferase		WP_010080020.1		0	0	0	0	0	0			1	0	0	0	apaJS279_01905	2142368	2142826	-	Acetyltransferase	2.3.1.-
1919	CP025571.3811	C0Z11_09490	CDS	2142883	2143242	359	+	hypothetical protein		WP_015070923.1		0	0	0	0	0	0			1	0	0	0	apaJS279_01906	2142883	2143242	+	hypothetical protein
1920	CP025571.3813	C0Z11_09495	CDS	2143367	2144260	893	+	hypothetical protein		WP_004808733.1		0	0	0	0	0	0			1	0	0	0	apaJS279_01907	2143367	2144260	+	hypothetical protein
1921	CP025571.3815	C0Z11_09500	CDS	2144426	2144746	320	-	metal-sulfur cluster assembly factor		WP_002514358.1		0	0	0	0	0	0			1	0	0	0	apaJS279_01908	2144426	2144851	-	hypothetical protein
1922	CP025571.3817	C0Z11_09505	CDS	2144848	2145387	539	-	SUF system NifU family Fe-S cluster assembly protein		WP_015070929.1		0	0	0	0	0	0			1	0	0	0	apaJS279_01909	2144848	2145387	-	Zinc-dependent sulfurtransferase SufU	2.-.-.-	sufU
1923	CP025571.3819	C0Z11_09510	CDS	2145384	2146667	1283	-	SufS family cysteine desulfurase		WP_015070930.1		0	0	0	0	0	0			1	0	0	0	apaJS279_01910	2145384	2146667	-	putative cysteine desulfurase	2.8.1.7	csd
1924	CP025571.3821	C0Z11_09515	CDS	2146667	2147434	767	-	Fe-S cluster assembly ATPase SufC	sufC	WP_002514361.1		0	0	0	0	0	0			1	0	0	0	apaJS279_01911	2146667	2147434	-	Vegetative protein 296		sufC
1925	CP025571.3823	C0Z11_09520	CDS	2147442	2147777	335	-	non-heme iron oxygenase ferredoxin subunit		WP_015070932.1		0	0	0	0	0	0			1	0	0	0	apaJS279_01912	2147442	2147777	-	Biphenyl 2,3-dioxygenase, ferredoxin component		bphA3
1926	CP025571.3825	C0Z11_09525	CDS	2147779	2148879	1100	-	Fe-S cluster assembly protein SufD	sufD	WP_002527054.1		0	0	0	0	0	0			1	0	0	0	apaJS279_01913	2147779	2148987	-	FeS cluster assembly protein SufD		sufD
1927	CP025571.3827	C0Z11_09530	CDS	2149038	2150486	1448	-	Fe-S cluster assembly protein SufB	sufB	WP_002527055.1		0	0	0	0	0	0			1	0	0	0	apaJS279_01914	2149038	2150486	-	FeS cluster assembly protein SufB		sufB
1928	CP025571.3829	C0Z11_09535	CDS	2150593	2151291	698	-	HTH domain-containing protein		WP_014846141.1		0	0	0	0	0	0			0	1	0	0	apaJS279_01915	2150593	2151291	-	hypothetical protein
1929	CP025571.3831	C0Z11_09540	CDS	2151555	2152808	1253	+	maltose ABC transporter substrate-binding protein		WP_015070936.1		0	0	0	0	0	0			0	0	1	0	apaJS279_01916	2151555	2152808	+	Maltose-binding periplasmic protein		malE
1930	CP025571.3833	C0Z11_09545	CDS	2152901	2154514	1613	+	maltose ABC transporter permease		WP_002531863.1		0	0	0	0	0	0			0	0	1	0	apaJS279_01917	2152901	2154514	+	Maltose transport system permease protein MalF		malF
1931	CP025571.3835	C0Z11_09550	CDS	2154516	2155427	911	+	maltose ABC transporter permease		WP_015070939.1		0	0	0	0	0	0			0	0	1	0	apaJS279_01918	2154516	2155427	+	Maltose transport system permease protein MalG		malG
1932	CP025571.3837	C0Z11_09555	CDS	2155429	2156439	1010	+	LacI family DNA-binding transcriptional regulator		WP_016665789.1		0	0	0	0	0	0			0	0	1	0	apaJS279_01919	2155429	2156439	+	HTH-type transcriptional repressor CytR		cytR_1
1933	CP025571.3839	C0Z11_09560	CDS	2156782	2159286	2504	+	sodium-translocating pyrophosphatase		WP_015070944.1		0	0	0	0	0	0			0	0	0	1	apaJS279_01920	2156641	2159286	+	K(+)-stimulated pyrophosphate-energized sodium pump	3.6.1.1	hppA
1934	CP025571.3841	C0Z11_09565	CDS/pseudogene	2159374	2160084	710	+	ABC transporter ATP-binding protein		WP_002546433.1	incomplete; partial on complete genome; missing stop	0	0	0	0	0	0			1	0	0	0	apaJS279_01921	2159374	2160285	+	Daunorubicin/doxorubicin resistance ATP-binding protein DrrA	3.6.3.-	drrA_6
1935	CP025571.3843	C0Z11_09570	CDS	2160287	2161048	761	+	ABC transporter permease		WP_002527060.1		0	0	0	0	0	0			1	0	0	0	apaJS279_01922	2160287	2161048	+	hypothetical protein
1936	CP025571.3845	C0Z11_09575	CDS	2161036	2161932	896	+	cytochrome oxidase assembly protein		WP_015070947.1		0	0	0	0	0	0			1	0	0	0	apaJS279_01923	2161036	2161932	+	Heme A synthase	1.3.-.-	ctaA_2
1937	CP025571.3847	C0Z11_09580	CDS	2162006	2163037	1031	-	hypothetical protein				0	0	0	0	0	0			1	0	0	0	apaJS279_01924	2162006	2163037	-	hypothetical protein
1938	CP025571.3849	C0Z11_09585	CDS	2163532	2164512	980	-	protoheme IX farnesyltransferase		WP_015070948.1		0	0	0	0	0	0			1	0	0	0	apaJS279_01925	2163532	2164512	-	Protoheme IX farnesyltransferase	2.5.1.-	ctaB
1939	CP025571.3851	C0Z11_09590	CDS	2164745	2166301	1556	+	glucose-6-phosphate dehydrogenase		WP_015070949.1		0	0	0	0	0	0			1	0	0	0	apaJS279_01926	2164745	2166301	+	Glucose-6-phosphate 1-dehydrogenase 2	1.1.1.49	zwf2
1940	CP025571.3853	C0Z11_09595	CDS	2166324	2167364	1040	+	OpcA protein		WP_015582387.1		0	0	0	0	0	0			0	0	1	0	apaJS279_01927	2166324	2167364	+	hypothetical protein
1941	CP025571.3855	C0Z11_09600	CDS	2167361	2168095	734	+	6-phosphogluconolactonase	pgl	WP_002521397.1		0	0	0	0	0	0			1	0	0	0	apaJS279_01928	2167361	2168095	+	6-phosphogluconolactonase	3.1.1.31	pgl_2
1942	CP025571.3857	C0Z11_09605	CDS	2168154	2168948	794	+	thioredoxin		WP_015070952.1		0	0	0	0	0	0			0	0	0	1	apaJS279_01929	2168154	2168948	+	hypothetical protein
1943	CP025571.3859	C0Z11_09610	CDS	2169109	2171718	2609	+	valine--tRNA ligase	valS	WP_015070953.1		0	0	0	0	0	0			1	0	0	0	apaJS279_01930	2169151	2171718	+	Valine--tRNA ligase	6.1.1.9	valS
1944	CP025571.3861	C0Z11_09615	CDS	2171719	2172294	575	-	adenylate kinase		WP_015070954.1		0	0	0	0	0	0			1	0	0	0	apaJS279_01931	2171719	2172285	-	hypothetical protein
1945	CP025571.3863	C0Z11_09620	CDS	2172346	2172930	584	-	DinB family protein		WP_015070955.1		0	0	0	0	0	0			0	0	1	0	apaJS279_01932	2172346	2172930	-	hypothetical protein
1946	CP025571.3865	C0Z11_09625	CDS	2172989	2173921	932	+	class I SAM-dependent methyltransferase		YP_003154462.1		0	0	0	0	0	0			0	0	1	0	apaJS279_01933	2172989	2173921	+	hypothetical protein
1947	CP025571.3867	C0Z11_09630	CDS	2173994	2177323	3329	-	peptidase S41		WP_015582383.1		0	0	0	0	0	0			1	0	0	0	apaJS279_01934	2173994	2177323	-	Tricorn protease	3.4.21.-	tri1
1948	CP025571.3869	C0Z11_09635	CDS	2177423	2178712	1289	-	ATP-dependent Clp protease ATP-binding subunit ClpX		WP_016665809.1		0	0	0	0	0	0			1	0	0	0	apaJS279_01935	2177423	2178712	-	ATP-dependent Clp protease ATP-binding subunit ClpX		clpX
1949	CP025571.3871	C0Z11_09640	CDS	2178920	2179630	710	-	ATP-dependent Clp protease proteolytic subunit	clpP	WP_015070959.1	hydrolyzes proteins to small peptides; with the ATPase subunits ClpA or ClpX, ClpP degrades specific substrates	0	0	0	0	0	0			1	0	0	0	apaJS279_01936	2178920	2179645	-	ATP-dependent Clp protease proteolytic subunit 2	3.4.21.92	clpP2
1950	CP025571.3873	C0Z11_09645	CDS	2179654	2180247	593	-	ATP-dependent Clp protease proteolytic subunit		WP_002518392.1		0	0	0	0	0	0			1	0	0	0	apaJS279_01937	2179654	2180289	-	ATP-dependent Clp protease proteolytic subunit 1	3.4.21.92	clpP1
1951	CP025571.3875	C0Z11_09650	CDS	2180381	2181799	1418	-	AI-2E family transporter		WP_002549967.1		0	0	0	0	0	0			1	0	0	0	apaJS279_01938	2180381	2181799	-	AI-2 transport protein TqsA		tqsA
1952	CP025571.3877	C0Z11_09655	CDS	2181949	2183439	1490	-	trigger factor		WP_016665813.1		0	0	0	0	0	0			0	1	0	0	apaJS279_01939	2181949	2183439	-	Trigger factor	5.2.1.8	tig
1953	CP025571.3879	C0Z11_09660	tRNA	2183560	2183633	73	-	tRNA-Gly				0	0	0	0	0	0			0	0	0	0	apaJS279_01940	2183560	2183633	-	tRNA-Gly(tcc)
1954	CP025571.3881	C0Z11_09665	tRNA	2183725	2183797	72	-	tRNA-Pro				0	0	0	0	0	0			0	0	0	0	apaJS279_01941	2183724	2183797	-	tRNA-Pro(tgg)
1955	CP025571.3883	C0Z11_09670	CDS	2183914	2184750	836	-	alpha/beta hydrolase		PF12697.5		0	0	0	0	0	0			1	0	0	0	apaJS279_01942	2183914	2184750	-	hypothetical protein
1956	CP025571.3885	C0Z11_09675	CDS	2184740	2187991	3251	-	bifunctional lysylphosphatidylglycerol synthetase/lysine--tRNA ligase LysX		WP_002527098.1		0	0	0	0	0	0			1	0	0	0	apaJS279_01943	2184740	2187991	-	Lysylphosphatidylglycerol biosynthesis bifunctional protein LysX		lysX
1957	CP025571.3887	C0Z11_09680	CDS	2188186	2189715	1529	-	hypothetical protein				0	0	0	0	0	0			1	0	0	0	apaJS279_01944	2188186	2189748	-	hypothetical protein
1958	CP025571.3889	C0Z11_09685	CDS	2189745	2190560	815	-	Fpg/Nei family DNA glycosylase		WP_015070984.1		0	0	0	0	0	0			1	0	0	0	apaJS279_01945	2189745	2190617	-	Endonuclease 8 1	3.2.2.-	nei1_2
1959	CP025571.3891	C0Z11_09690	CDS/pseudogene	2190592	2190777	185	+	hypothetical protein		WP_004808776.1	incomplete; partial on complete genome; missing stop	0	0	0	0	0	0			0	1	0	0	apaJS279_01946	2190721	2190909	+	hypothetical protein
1960	CP025571.3893	C0Z11_09695	CDS	2190930	2191403	473	-	ribose-5-phosphate isomerase		WP_002516937.1		0	0	0	0	0	0			1	0	0	0	apaJS279_01947	2190930	2191403	-	Ribose-5-phosphate isomerase B	5.3.1.6	rpiB
1961	CP025571.3895	C0Z11_09700	CDS	2191463	2192782	1319	+	GNAT family N-acetyltransferase		WP_002519259.1		0	0	0	0	0	0			1	0	0	0	apaJS279_01948	2191463	2192782	+	N-acetyltransferase Eis	2.3.1.-	eis
1962	CP025571.3897	C0Z11_09705	CDS	2192798	2193400	602	+	N-acetyltransferase		WP_014922612.1		0	0	0	0	0	0			1	0	0	0	apaJS279_01949	2192798	2193400	+	Putative ribosomal N-acetyltransferase YdaF	2.3.1.-	ydaF_2
1963	CP025571.3899	C0Z11_09710	CDS	2193530	2195758	2228	-	NAD-dependent DNA ligase LigA		WP_002521420.1		0	0	0	0	0	0			1	0	0	0	apaJS279_01950	2193530	2195758	-	DNA ligase A	6.5.1.2	ligA
1964	CP025571.3901	C0Z11_09715	CDS	2195793	2196329	536	-	disulfide bond formation protein DsbA		WP_015582370.1		0	0	0	0	0	0			1	0	0	0	apaJS279_01951	2195793	2196395	-	Thioredoxin-like reductase
1965	CP025571.3903	C0Z11_09720	CDS	2196594	2199188	2594	+	aminopeptidase N	pepN	WP_015070991.1		0	0	0	0	0	0			1	0	0	0	apaJS279_01952	2196594	2199188	+	Aminopeptidase N	3.4.11.2	pepN
1966	CP025571.3905	C0Z11_09725	CDS	2199262	2199567	305	-	hypothetical protein				0	0	0	0	0	0			1	0	0	0	apaJS279_01953	2199262	2199588	-	hypothetical protein
1967	CP025571.3907	C0Z11_09730	CDS	2199735	2201186	1451	+	NADP-dependent phosphogluconate dehydrogenase		WP_016665840.1	catalyzes the formation of D-ribulose 5-phosphate from 6-phospho-D-gluconate	0	0	0	0	0	0			0	0	0	1	apaJS279_01954	2199735	2201186	+	6-phosphogluconate dehydrogenase, decarboxylating	1.1.1.44	gnd
1968	CP025571.3909	C0Z11_09735	CDS	2201256	2201753	497	+	XRE family transcriptional regulator				0	0	0	0	0	0			1	0	0	0	apaJS279_01955	2201244	2201753	+	hypothetical protein
1969	CP025571.3911	C0Z11_09740	CDS/pseudogene	2201790	2202790	1000	-	IS481 family transposase		WP_012394229.1	frameshifted	0	0	0	0	0	0			0	1	0	0	apaJS279_01956	2201790	2202209	-	hypothetical protein
1970	CP025571.3913	C0Z11_09745	CDS	2202930	2203742	812	-	thioesterase		WP_002517011.1		0	0	0	0	0	0			1	0	0	0	apaJS279_01957	2202930	2203790	-	hypothetical protein
1971	CP025571.3915	C0Z11_09750	CDS	2203787	2205706	1919	-	long-chain fatty acid--CoA ligase		WP_015070998.1		0	0	0	0	0	0			1	0	0	0	apaJS279_01958	2203787	2205706	-	Long-chain-fatty-acid--CoA ligase FadD15	6.2.1.3
1972	CP025571.3917	C0Z11_09755	CDS	2205751	2207637	1886	-	long-chain fatty acid--CoA ligase		WP_015070999.1		0	0	0	0	0	0			1	0	0	0	apaJS279_01959	2205751	2207637	-	Long-chain-fatty-acid--CoA ligase FadD15	6.2.1.3
1973	CP025571.3919	C0Z11_09760	CDS	2207955	2208452	497	+	MarR family transcriptional regulator		WP_015071000.1		0	0	0	0	0	0			1	0	0	0	apaJS279_01960	2207955	2208452	+	Transcriptional repressor MprA		mprA_3
1974	CP025571.3921	C0Z11_09765	CDS	2208473	2211334	2861	+	FAD-binding oxidoreductase		WP_002520273.1		0	0	0	0	0	0			1	0	0	0	apaJS279_01961	2208458	2211334	+	putative FAD-linked oxidoreductase	1.-.-.-
1975	CP025571.3923	C0Z11_09770	CDS	2211607	2213106	1499	-	HNH endonuclease		PF02720.15		0	0	0	0	0	0			1	0	0	0	apaJS279_01962	2211607	2213106	-	hypothetical protein
1976	CP025571.3925	C0Z11_09775	CDS	2214281	2215534	1253	-	ISL3 family transposase		WP_013838294.1		0	0	0	0	0	0			0	1	0	0	apaJS279_01963	2214281	2215600	-	hypothetical protein
1977	CP025571.3927	C0Z11_09780	CDS	2216241	2217239	998	-	hypothetical protein				0	0	0	0	0	0			1	0	0	0	apaJS279_01964	2216241	2217251	-	hypothetical protein
1978	CP025571.3929	C0Z11_09785	CDS	2217236	2218396	1160	-	hypothetical protein				0	0	0	0	0	0			1	0	0	0	apaJS279_01965	2217236	2218396	-	Sensor histidine kinase LiaS	2.7.13.3	liaS_3
1979	CP025571.3931	C0Z11_09790	CDS	2218397	2219032	635	-	DNA-binding response regulator		WP_019929808.1		0	0	0	0	0	0			1	0	0	0	apaJS279_01966	2218397	2219032	-	Transcriptional regulatory protein LiaR		liaR_5
1980	CP025571.3933	C0Z11_09795	CDS	2219448	2220920	1472	+	amino acid permease		WP_015662897.1		0	0	0	0	0	0			1	0	0	0	apaJS279_01967	2219448	2220920	+	Arginine/ornithine antiporter		arcD
1981	CP025571.3935	C0Z11_09800	CDS	2220956	2222203	1247	+	arginine deiminase		WP_018103445.1		0	0	0	0	0	0			1	0	0	0	apaJS279_01968	2220998	2222203	+	Arginine deiminase	3.5.3.6	arcA_1
1982	CP025571.3937	C0Z11_09805	CDS	2222247	2223791	1544	+	Na+/H+ antiporter NhaC	nhaC	WP_006245080.1		0	0	0	0	0	0			1	0	0	0	apaJS279_01969	2222247	2223791	+	Malate-2H(+)/Na(+)-lactate antiporter		mleN
1983	CP025571.3939	C0Z11_09810	CDS	2223876	2224139	263	-	hypothetical protein				0	0	0	0	0	0			1	0	0	0	apaJS279_01970	2223876	2224139	-	hypothetical protein
1984	CP025571.3941	C0Z11_09815	CDS	2224332	2226020	1688	-	energy-dependent translational throttle protein EttA		WP_015071002.1		1	1	0	0	0	0			1	0	0	0	apaJS279_01971	2224332	2226020	-	Energy-dependent translational throttle protein EttA		ettA_2
1985	CP025571.3943	C0Z11_09820	CDS/pseudogene	2226463	2226843	380	-	single-stranded DNA-binding protein		WP_015071003.1	incomplete; partial on complete genome; missing stop	1	1	0	0	0	0			0	0	1	0	apaJS279_01972	2226235	2226843	-	Single-stranded DNA-binding protein 1		ssb1
1986	CP025571.3945	C0Z11_09825	CDS	2226965	2228224	1259	-	protease PrsW		WP_002527123.1		1	1	0	0	0	0			1	0	0	0	apaJS279_01973	2226965	2228302	-	hypothetical protein
1987	CP025571.3947	C0Z11_09830	tRNA	2228429	2228504	75	-	tRNA-Arg				0	0	0	0	0	0			0	0	1	0	apaJS279_01974	2228429	2228504	-	tRNA-Arg(tct)
1988	CP025571.3949	C0Z11_09835	CDS	2228571	2229194	623	+	oligoribonuclease		PRK05359.1		1	1	0	0	0	0			0	1	0	0	apaJS279_01975	2228580	2229194	+	Oligoribonuclease	3.1.-.-	orn
1989	CP025571.3951	C0Z11_09840	tRNA	2229273	2229348	75	+	tRNA-His				0	0	0	0	0	0			0	0	1	0	apaJS279_01976	2229273	2229348	+	tRNA-His(gtg)
1990	CP025571.3953	C0Z11_09845	CDS	2229752	2230372	620	+	DUF1819 domain-containing protein		WP_013864666.1	BREX	1	1	0	0	0	0			0	1	0	0	apaJS279_01977	2229752	2230372	+	hypothetical protein
1991	CP025571.3955	C0Z11_09850	CDS	2230375	2230974	599	+	DUF1788 domain-containing protein		WP_013864667.1	BREX	1	1	0	0	0	0			0	1	0	0	apaJS279_01978	2230369	2230974	+	hypothetical protein
1992	CP025571.3957	C0Z11_09855	CDS	2230980	2234501	3521	+	BREX system P-loop protein BrxC	brxC	WP_009067068.1	BREX	1	1	0	0	0	0	M1.AjeJS279ORF9860P(II)		0	1	0	0	apaJS279_01979	2230980	2234501	+	hypothetical protein
1993	CP025571.3959	C0Z11_09860	CDS	2234516	2237116	2600	+	BREX-1 system adenine-specific DNA-methyltransferase PglX		WP_013864669.1	BREX	1	1	1	0	0	0	M2.AjeJS279ORF9860P(II)		0	1	0	0	apaJS279_01980	2234516	2237116	+	hypothetical protein
1994	CP025571.3961	C0Z11_09865	CDS	2237094	2238413	1319	-	hypothetical protein			BREX	1	1	1	0	0	0			0	1	0	0	apaJS279_01981	2237094	2238257	-	hypothetical protein
1995	CP025571.3963	C0Z11_09870	CDS	2238420	2239643	1223	+	site-specific integrase		PF00589.20,HMM:PF14659.4	BREX	1	1	1	0	0	0			0	1	0	0	apaJS279_01982	2238420	2239643	+	Tyrosine recombinase XerC		xerC_2
1996	CP025571.3965	C0Z11_09875	CDS	2239746	2240705	959	+	class I SAM-dependent DNA methyltransferase		WP_013864672.1	BREX	1	1	1	0	0	0	AjeJS279ORF9875P(II)		0	1	0	0	apaJS279_01983	2239746	2240705	+	hypothetical protein
1997	CP025571.3967	C0Z11_09880	CDS	2240716	2242239	1523	+	AAA family ATPase		WP_009406083.1	BREX	1	1	1	0	0	0			0	1	0	0	apaJS279_01984	2240716	2242239	+	hypothetical protein
1998	CP025571.3969	C0Z11_09885	CDS	2242236	2244731	2495	+	BREX-1 system phosphatase PglZ type A		WP_010552222.1	BREX	1	1	1	0	0	0			0	1	0	0	apaJS279_01985	2242236	2244731	+	hypothetical protein
1999	CP025571.3971	C0Z11_09890	CDS	2244745	2246898	2153	+	BREX system Lon protease-like protein BrxL		WP_014819593.1	BREX	1	1	0	0	0	0			0	1	0	0	apaJS279_01986	2244745	2246898	+	hypothetical protein
[truncated: 702 more rows]
