# Supplementary material for: Red-Brown Pigmentation of Acidipropionibacterium jensenii Is Tied to Haemolytic Activity and cyl-Like Gene Cluster
Source: Microorganisms. 2019 Oct 30;7(11):512. doi: 10.3390/microorganisms7110512 (PMC6920887; doi:10.3390/microorganisms7110512)
Supplement: Supplementary file 1 [file microorganisms-07-00512-s001.zip › Supplemental table 2 (1).xlsx]

## Sheet: JS280_CP025570
No.	ID	Locus tag	Feature type	Gene start	Gene end	Product size (nt)	Strand	Product	Gene name	Similar to	Note	Island Viewer Predicted by at least one method	IV Island Path	IV SIGI	IV Island Pick	Prophinder(no hits)	Phaster	Rebase	CRISPR	core	unique in JS280	shared with JS279	shared with NCTC 13652	PROKKA locus tag	Gene start (those differing from PGAP annotation by at least 100 nt are marked orange)	Gene end (those differing from PGAP annotation by at least 100 nt are marked orange)	Orientation	Product	EC number	Gene name
1	CP025570.3	C0Z10_00005	CDS	1	1446	1445	+	chromosomal replication initiator protein DnaA		WP_002545020.1		0	0	0	0	0	0			1	0	0	0	apaJS280_00001	1	1446	+	Chromosomal replication initiator protein DnaA		dnaA
2	CP025570.5	C0Z10_00010	CDS	2006	2845	839	+	ABC transporter ATP-binding protein		WP_015068772.1		0	0	0	0	0	0			1	0	0	0	apaJS280_00002	2006	2845	+	putative ABC transporter ATP-binding protein YknY	3.6.3.-	yknY_1
3	CP025570.7	C0Z10_00015	CDS	2874	5471	2597	+	ABC transporter permease		WP_015583678.1		0	0	0	0	0	0			1	0	0	0	apaJS280_00003	2874	5471	+	ABC transporter permease YtrF		ytrF_1
4	CP025570.9	C0Z10_00020	CDS	5641	6801	1160	+	DNA polymerase III subunit beta		WP_002512706.1		0	0	0	0	0	0			1	0	0	0	apaJS280_00004	5641	6801	+	DNA polymerase III subunit beta	2.7.7.7	dnaN
5	CP025570.11	C0Z10_00025	CDS	7172	7867	695	+	hypothetical protein				0	0	0	0	0	0			1	0	0	0	apaJS280_00005	7172	7867	+	hypothetical protein
6	CP025570.13	C0Z10_00030	CDS	8004	9329	1325	+	DNA replication/repair protein RecF		WP_014845168.1		0	0	0	0	0	0			1	0	0	0	apaJS280_00006	8004	9329	+	DNA replication and repair protein RecF		recF_1
7	CP025570.15	C0Z10_00035	CDS	9322	10020	698	+	DUF721 domain-containing protein		WP_015068778.1		0	0	0	0	0	0			1	0	0	0	apaJS280_00007	9322	10020	+	hypothetical protein
8	CP025570.17	C0Z10_00040	CDS	10127	11338	1211	+	mannose-6-phosphate isomerase, class I	manA	WP_002550914.1		0	0	0	0	0	0			1	0	0	0	apaJS280_00008	10127	11338	+	Mannose-6-phosphate isomerase	5.3.1.8	manA_1
9	CP025570.19	C0Z10_00045	CDS	11412	14465	3053	-	beta-mannosidase		PF00703.19		0	0	0	0	0	0			0	0	0	1	apaJS280_00009	11412	14189	-	Exo-beta-D-glucosaminidase	3.2.1.165	csxA
10	CP025570.21	C0Z10_00050	CDS	14281	15288	1007	+	ATPase		PF01869.18		0	0	0	0	0	0			1	0	0	0	apaJS280_00010	14281	15288	+	N-acetylmuramic acid/N-acetylglucosamine kinase	2.7.1.-	murK_1
11	CP025570.23	C0Z10_00055	CDS	15628	17703	2075	+	DNA topoisomerase (ATP-hydrolyzing) subunit B	gyrB	WP_008598438.1		0	0	0	0	0	0			1	0	0	0	apaJS280_00011	15628	17703	+	DNA gyrase subunit B	5.99.1.3	gyrB_1
12	CP025570.25	C0Z10_00060	CDS	17818	20457	2639	+	DNA gyrase subunit A		WP_015068781.1		0	0	0	0	0	0			1	0	0	0	apaJS280_00012	17818	20457	+	DNA gyrase subunit A	5.99.1.3	gyrA_1
13	CP025570.27	C0Z10_00065	CDS	20369	21112	743	+	hypothetical protein		WP_015068782.1		0	0	0	0	0	0			1	0	0	0	apaJS280_00013	20450	21112	+	hypothetical protein
14	CP025570.29	C0Z10_00070	CDS	21200	23092	1892	-	PRD domain-containing protein		PF00359.20,PF08279.10		0	0	0	0	0	0			1	0	0	0	apaJS280_00014	21200	22975	-	putative licABCH operon regulator		licR
15	CP025570.31	C0Z10_00075	CDS	23269	23634	365	+	hypothetical protein		WP_013583699.1		0	0	0	0	0	0			1	0	0	0	apaJS280_00015	23269	23634	+	hypothetical protein
16	CP025570.33	C0Z10_00080	CDS	23634	25259	1625	+	PTS mannitol transporter subunit IIB		WP_013583702.1		0	0	0	0	0	0			1	0	0	0	apaJS280_00016	23631	25259	+	PTS system mannitol-specific EIICB component		mtlA
17	CP025570.35	C0Z10_00085	CDS	25252	25692	440	+	PTS mannitol transporter subunit IIA		WP_015749857.1		0	0	0	0	0	0			1	0	0	0	apaJS280_00017	25252	25692	+	Mannitol-specific phosphotransferase enzyme IIA component	2.7.1.197	mtlF
18	CP025570.37	C0Z10_00090	CDS	25689	26840	1151	+	mannitol-1-phosphate 5-dehydrogenase		WP_012813969.1		0	0	0	0	0	0			1	0	0	0	apaJS280_00018	25689	26840	+	Mannitol-1-phosphate 5-dehydrogenase	1.1.1.17	mtlD
19	CP025570.39	C0Z10_00095	CDS	26978	27964	986	+	gfo/Idh/MocA family oxidoreductase		WP_010523714.1		0	0	0	0	0	0			1	0	0	0	apaJS280_00019	26978	27964	+	1%2C5-anhydro-D-fructose reductase	1.1.1.292	afr_1
20	CP025570.41	C0Z10_00100	CDS	27986	28957	971	-	lactate dehydrogenase		WP_014604278.1		0	0	0	0	0	0			1	0	0	0	apaJS280_00020	27986	28957	-	L-lactate dehydrogenase	1.1.1.27	ldh
21	CP025570.43	C0Z10_00105	tRNA	29148	29224	76	+	tRNA-Ile				0	0	0	0	0	0			0	0	0	0	apaJS280_00021	29148	29223	+	tRNA-Ile(gat)
22	CP025570.45	C0Z10_00110	CDS	29265	29459	194	+	hypothetical protein				1	0	1	0	0	0			0	0	0	0
23	CP025570.47	C0Z10_00115	CDS/pseudogene	29763	29969	206	-	recombinase family protein		PF13408.4	incomplete; partial on complete genome; missing stop; Derived by automated computational analysis using gene prediction method: Protein Homology.	1	0	1	0	0	0			0	0	0	0
24	CP025570.49	C0Z10_00120	CDS/pseudogene	29982	30446	464	-	recombinase family protein		PF07508.11	incomplete; partial on complete genome; missing stop; Derived by automated computational analysis using gene prediction method: Protein Homology.	1	0	1	0	0	0			0	0	0	0
25	CP025570.51	C0Z10_00125	CDS	30516	30707	191	+	hypothetical protein				1	0	1	0	0	0			0	1	0	0	apaJS280_00022	29940	30707	+	hypothetical protein
26	CP025570.53	C0Z10_00130	CDS	31303	31998	695	+	hypothetical protein				1	0	1	0	0	0			0	1	0	0	apaJS280_00023	31303	31998	+	hypothetical protein
27	CP025570.55	C0Z10_00135	CDS	32115	32465	350	-	hypothetical protein		WP_017193976.1		1	0	1	0	0	0			0	1	0	0	apaJS280_00024	32115	32468	-	hypothetical protein
28	CP025570.57	C0Z10_00140	CDS	32524	32979	455	+	MarR family transcriptional regulator		WP_005526582.1		1	0	1	0	0	0			0	1	0	0	apaJS280_00025	32497	32979	+	putative HTH-type transcriptional regulator YusO		yusO
29	CP025570.59	C0Z10_00145	CDS	32976	33647	671	+	M23 family peptidase		WP_018155879.1		1	0	1	0	0	0			0	1	0	0	apaJS280_00026	32976	33647	+	hypothetical protein
30	CP025570.61	C0Z10_00150	CDS	33820	37275	3455	+	TrwC relaxase		WP_009376920.1		0	0	0	0	0	0			0	1	0	0	apaJS280_00027	33811	37275	+	ATP-dependent RecD-like DNA helicase	3.6.4.12	recD2_1
31	CP025570.63	C0Z10_00155	CDS	37272	38288	1016	+	ketopantoate reductase		PF02558.14		0	0	0	0	0	0			0	1	0	0	apaJS280_00028	37272	38288	+	hypothetical protein
32	CP025570.65	C0Z10_00160	CDS	38759	39013	254	+	hypothetical protein				0	0	0	0	0	0			0	0	1	0	apaJS280_00030	38762	39013	+	hypothetical protein
33	CP025570.67	C0Z10_00165	CDS	39071	40414	1343	-	MFS transporter		PF07690.14		0	0	0	0	0	0			1	0	0	0	apaJS280_00031	39071	40288	-	Multidrug resistance protein MdtL		mdtL
34	CP025570.69	C0Z10_00170	CDS	40553	41647	1094	+	L-lactate dehydrogenase		PRK00066.1		0	0	0	0	0	0			0	0	0	1	apaJS280_00032	40685	41647	+	L-lactate dehydrogenase 2	1.1.1.27	ldhB
35	CP025570.71	C0Z10_00175	CDS	41939	42157	218	+	CbtB-domain containing protein		WP_005189804.1		0	0	0	0	0	0			0	0	0	1	apaJS280_00033	41939	42157	+	hypothetical protein
36	CP025570.73	C0Z10_00180	CDS	42344	43309	965	+	cobalt transporter		WP_020509126.1		0	0	0	0	0	0			0	0	0	1	apaJS280_00034	42344	43309	+	hypothetical protein
37	CP025570.75	C0Z10_00185	CDS	43360	44295	935	+	hypothetical protein				0	0	0	0	0	0			0	1	0	0	apaJS280_00035	43360	44295	+	hypothetical protein
38	CP025570.77	C0Z10_00190	CDS	44425	45387	962	-	L-lactate dehydrogenase		WP_002550724.1		0	0	0	0	0	0			0	0	0	1	apaJS280_00036	44425	45387	-	L-lactate dehydrogenase 2	1.1.1.27	ldh2
39	CP025570.79	C0Z10_00195	CDS	46068	47303	1235	-	IS110 family transposase		PF13560.4		0	0	0	0	0	0			0	1	0	0	apaJS280_00037	46068	47303	-	hypothetical protein
40	CP025570.81	C0Z10_00200	CDS/pseudogene	47528	47917	389	-	ISL3 family transposase		WP_076612335.1	incomplete; partial on complete genome; missing start and stop; Derived by automated computational analysis using gene prediction method: Protein Homology.	0	0	0	0	0	0			0	0	0	1	apaJS280_00038	47405	47971	-	hypothetical protein
41	CP025570.83	C0Z10_00205	CDS	48081	49469	1388	-	IS1380 family transposase		WP_009884204.1		0	0	0	0	0	0			0	1	0	0	apaJS280_00039	48081	49469	-	hypothetical protein
42	CP025570.85	C0Z10_00210	CDS/pseudogene	49581	50519	938	-	ISL3 family transposase		WP_076611082.1	incomplete; partial on complete genome; missing stop; Derived by automated computational analysis using gene prediction method: Protein Homology.	0	0	0	0	0	0			0	1	0	0	apaJS280_00040	49572	50519	-	hypothetical protein
43	CP025570.87	C0Z10_00215	CDS	50601	51902	1301	-	ISL3 family transposase		WP_076612250.1		0	0	0	0	0	0			0	0	0	1	apaJS280_00041	50601	51644	-	hypothetical protein
44	CP025570.89	C0Z10_00220	CDS	51996	52628	632	+	hypothetical protein				0	0	0	0	0	0			0	0	0	1	apaJS280_00042	51996	52628	+	hypothetical protein
45	CP025570.91	C0Z10_00225	CDS	52643	53722	1079	+	ABC transporter		WP_014847746.1		0	0	0	0	0	0			0	1	0	0	apaJS280_00043	52628	53722	+	Daunorubicin/doxorubicin resistance ATP-binding protein DrrA	3.6.3.-	drrA_1
46	CP025570.93	C0Z10_00230	CDS	53719	54561	842	+	ABC transporter permease		PF01061.22		0	0	0	0	0	0			0	0	0	1	apaJS280_00044	53719	54561	+	Daunorubicin/doxorubicin resistance ABC transporter permease protein DrrB		drrB_1
47	CP025570.95	C0Z10_00235	CDS	54558	55376	818	+	ABC transporter permease				0	0	0	0	0	0			0	0	0	1	apaJS280_00045	54558	55376	+	hypothetical protein
48	CP025570.97	C0Z10_00240	CDS	55840	56091	251	+	hypothetical protein				0	0	0	0	0	0			0	1	0	0	apaJS280_00047	55945	56091	+	hypothetical protein
49	CP025570.99	C0Z10_00245	CDS	56075	57496	1421	-	carboxylesterase/lipase family protein		PF00135.26		0	0	0	0	0	0			0	0	0	1	apaJS280_00048	56075	57436	-	Para-nitrobenzyl esterase	3.1.1.-	pnbA
50	CP025570.101	C0Z10_00250	CDS	57513	58697	1184	-	pyridoxal phosphate-dependent aminotransferase		WP_015544289.1		0	0	0	0	0	0			1	0	0	0	apaJS280_00049	57513	58697	-	Aspartate aminotransferase	2.6.1.1
51	CP025570.103	C0Z10_00255	CDS	58826	59236	410	-	tautomerase family protein		WP_017887098.1		0	0	0	0	0	0			1	0	0	0	apaJS280_00050	58826	59236	-	hypothetical protein
52	CP025570.105	C0Z10_00260	CDS	59711	61285	1574	+	xylulose kinase		WP_015068864.1		0	0	0	0	0	0			0	0	0	1	apaJS280_00051	59711	61285	+	Xylulose kinase	2.7.1.17	xylB
53	CP025570.107	C0Z10_00265	CDS	61369	62412	1043	+	glycerol-3-phosphate dehydrogenase		WP_004015133.1		0	0	0	0	0	0			0	0	0	1	apaJS280_00052	61369	62412	+	Glycerol-3-phosphate dehydrogenase [NAD(P)+]	1.1.1.94	gpsA_1
54	CP025570.109	C0Z10_00270	CDS	62837	63274	437	+	PTS mannose transporter subunit IID		WP_008732282.1		0	0	0	0	0	0			1	0	0	0	apaJS280_00053	62837	63274	+	PTS system fructose-specific EIIA component	2.7.1.202	levD
55	CP025570.111	C0Z10_00275	CDS	63274	63765	491	+	PTS mannose/fructose/sorbose transporter subunit IIB		WP_003781614.1		0	0	0	0	0	0			1	0	0	0	apaJS280_00054	63274	63765	+	PTS system mannose-specific EIIAB component	2.7.1.191	manX
56	CP025570.113	C0Z10_00280	CDS	63781	64596	815	+	PTS mannose/fructose/sorbose transporter subunit IIC		WP_015770478.1	catalyzes the phosphorylation of incoming sugar substrates concomitant with their translocation across the cell membrane; the IIC domain forms the PTS system translocation channel and contains the specific substrate-binding site; Derived by automated computational analysis using gene prediction method: Protein Homology.	0	0	0	0	0	0			1	0	0	0	apaJS280_00055	63781	64596	+	PTS system sorbose-specific EIIC component		sorC
57	CP025570.115	C0Z10_00285	CDS	64608	65465	857	+	PTS mannose transporter subunit IID		WP_009407764.1	hosphoenolpyruvate-dependent sugar phosphotransferase system catalyzes the phosphorylation of incoming sugar substrates concomitant with their translocation across the cell membrane; IID with IIC forms the translocation channel; Derived by automated computational analysis using gene prediction method: Protein Homology.	0	0	0	0	0	0			1	0	0	0	apaJS280_00056	64608	65465	+	PTS system mannose-specific EIID component		manZ
58	CP025570.117	C0Z10_00290	CDS	65729	66535	806	+	HAD family phosphatase		PF08282.10		0	0	0	0	0	0			1	0	0	0	apaJS280_00057	65762	66535	+	Sugar phosphatase YidA	3.1.3.23	yidA_1
59	CP025570.119	C0Z10_00295	CDS	66532	66978	446	+	hypothetical protein				0	0	0	0	0	0			1	0	0	0	apaJS280_00058	66532	66978	+	hypothetical protein
60	CP025570.121	C0Z10_00300	CDS	66982	68010	1028	+	LacI family transcriptional regulator		WP_009776548.1		0	0	0	0	0	0			1	0	0	0	apaJS280_00059	66982	68010	+	HTH-type transcriptional regulator DegA		degA_1
61	CP025570.123	C0Z10_00305	CDS	68043	68768	725	-	hypothetical protein				0	0	0	0	0	0			1	0	0	0	apaJS280_00060	68043	68768	-	hypothetical protein
62	CP025570.125	C0Z10_00310	CDS	68765	69691	926	-	ABC transporter ATP-binding protein		WP_010851935.1		0	0	0	0	0	0			1	0	0	0	apaJS280_00061	68765	69691	-	ABC transporter ATP-binding protein YtrB		ytrB
63	CP025570.127	C0Z10_00315	CDS	69707	70093	386	-	GntR family transcriptional regulator		WP_010651454.1		0	0	0	0	0	0			1	0	0	0	apaJS280_00062	69707	70093	-	HTH-type transcriptional repressor YtrA		ytrA_1
64	CP025570.129	C0Z10_00320	CDS	70223	71284	1061	-	lipoate--protein ligase family protein		WP_014009321.1		0	0	0	0	0	0			1	0	0	0	apaJS280_00063	70223	71284	-	Lipoate--protein ligase 1	6.3.1.20
65	CP025570.131	C0Z10_00325	CDS	71543	73738	2195	+	amino acid ABC transporter permease		WP_015068875.1		0	0	0	0	0	0			1	0	0	0	apaJS280_00064	71543	73738	+	Glutamine transport system permease protein GlnP		glnP
66	CP025570.133	C0Z10_00330	CDS	73735	74484	749	+	amino acid ABC transporter ATP-binding protein		WP_015068876.1		0	0	0	0	0	0			1	0	0	0	apaJS280_00065	73735	74484	+	Arginine transport ATP-binding protein ArtM		artM
67	CP025570.135	C0Z10_00335	CDS	74833	75912	1079	+	histidinol-phosphate transaminase	hisC	WP_016666623.1		0	0	0	0	0	0			1	0	0	0	apaJS280_00066	74833	75912	+	Putative phenylalanine aminotransferase	2.6.1.-	pat
68	CP025570.137	C0Z10_00340	CDS	75974	76855	881	-	patatin family protein		WP_015068878.1		0	0	0	0	0	0			1	0	0	0	apaJS280_00067	75974	76855	-	hypothetical protein
69	CP025570.139	C0Z10_00345	CDS	77082	78389	1307	-	ISL3 family transposase		WP_076612333.1		0	0	0	0	0	0			0	1	0	0	apaJS280_00068	77082	78389	-	hypothetical protein
70	CP025570.141	C0Z10_00350	CDS	78543	79871	1328	-	ISL3 family transposase		WP_015780449.1		0	0	0	0	0	0			0	1	0	0	apaJS280_00069	78543	79613	-	hypothetical protein
71	CP025570.143	C0Z10_00355	CDS/pseudogene	79993	80454	461	+	sugar ABC transporter permease		WP_015068881.1	incomplete; partial on complete genome; missing start; Derived by automated computational analysis using gene prediction method: Protein Homology.	0	0	0	0	0	0			1	0	0	0	apaJS280_00070	80014	80454	+	Trehalose transport system permease protein SugB		sugB_1
72	CP025570.145	C0Z10_00360	CDS	80675	81328	653	-	precorrin-8X methylmutase		WP_015588638.1	Cobalamin biosynthesis	0	0	0	0	0	0			1	0	0	0	apaJS280_00071	80675	81328	-	Precorrin-8X methylmutase	5.4.99.61	cobH
73	CP025570.147	C0Z10_00365	CDS	81740	82447	707	+	energy-coupling factor ABC transporter permease		WP_002528885.1	Cobalamin biosynthesis	0	0	0	0	0	0			1	0	0	0	apaJS280_00072	81740	82447	+	Cobalt transport protein CbiM		cbiM
74	CP025570.149	C0Z10_00370	CDS	82440	82907	467	+	energy-coupling factor ABC transporter substrate-binding protein		WP_015069637.1	Cobalamin biosynthesis	0	0	0	0	0	0			0	0	0	1	apaJS280_00073	82440	82907	+	Cobalt transport protein CbiN		cbiN
75	CP025570.151	C0Z10_00375	CDS	82904	83707	803	+	cobalt ECF transporter T component CbiQ	cbiQ	WP_015069638.1	Cobalamin biosynthesis	0	0	0	0	0	0			1	0	0	0	apaJS280_00074	82904	83707	+	Cobalt transport protein CbiQ		cbiQ
76	CP025570.153	C0Z10_00380	CDS	83704	84546	842	+	cobalt ABC transporter ATP-binding protein		WP_004810733.1	Cobalamin biosynthesis	0	0	0	0	0	0			1	0	0	0	apaJS280_00075	83698	84546	+	Energy-coupling factor transporter ATP-binding protein EcfA3	3.6.3.-	ecfA3
77	CP025570.155	C0Z10_00385	CDS	84575	85162	587	-	precorrin-6Y C5,15-methyltransferase (decarboxylating) subunit CbiT	cbiT	WP_002543566.1	Cobalamin biosynthesis	0	0	0	0	0	0			1	0	0	0	apaJS280_00076	84575	85162	-	Precorrin-6Y C(5%2C15)-methyltransferase [decarboxylating]	2.1.1.132	cobL
78	CP025570.156		sequence_feature	85293	85370	77	+	Cobalamin riboswitch		RF00174	cobalamin riboswitch; Derived by automated computational analysis using gene prediction method: cmsearch.	0	0	0	0	0	0			0	0	0	0
79	CP025570.158	C0Z10_00390	CDS	85444	86058	614	+	cob(I)yrinic acid a,c-diamide adenosyltransferase	cobO	WP_015069641.1	Cobalamin biosynthesis	0	0	0	0	0	0			1	0	0	0	apaJS280_00077	85444	86058	+	Cob(I)yrinic acid a%2Cc-diamide adenosyltransferase	2.5.1.17	btuR
80	CP025570.160	C0Z10_00395	CDS	86076	88814	2738	+	cobyrinate a,c-diamide synthase		WP_002528879.1	Cobalamin biosynthesis	0	0	0	0	0	0			1	0	0	0	apaJS280_00078	86052	88814	+	Hydrogenobyrinate a%2Cc-diamide synthase	6.3.5.9	cobB_1
81	CP025570.162	C0Z10_00400	CDS	88811	89602	791	+	uroporphyrinogen-III C-methyltransferase	cobA	WP_015069643.1	Cobalamin biosynthesis	0	0	0	0	0	0			1	0	0	0	apaJS280_00079	88811	89602	+	Siroheme synthase		cysG
82	CP025570.164	C0Z10_00405	CDS	89674	90411	737	-	cobalt-precorrin-6A reductase		WP_015583215.1	Cobalamin biosynthesis	0	0	0	0	0	0			1	0	0	0	apaJS280_00080	89674	90420	-	Precorrin-6A reductase	1.3.1.54	cobK
83	CP025570.165		sequence_feature	90418	90612	194	+	Cobalami riboswitch		RF00174	cobalamin riboswitch; Derived by automated computational analysis using gene prediction method: cmsearch.	0	0	0	0	0	0			0	0	0	0
84	CP025570.167	C0Z10_00410	CDS	90723	91883	1160	+	nicotinate-nucleotide--dimethylbenzimidazole phosphoribosyltransferase	cobT	WP_015069645.1	Cobalamin biosynthesis	0	0	0	0	0	0			1	0	0	0	apaJS280_00081	90723	91883	+	Nicotinate-nucleotide--dimethylbenzimidazole phosphoribosyltransferase	2.4.2.21	cobT
85	CP025570.169	C0Z10_00415	CDS	91880	92449	569	+	bifunctional adenosylcobinamide kinase/adenosylcobinamide-phosphate guanylyltransferase		WP_014846180.1	Cobalamin biosynthesis	0	0	0	0	0	0			1	0	0	0	apaJS280_00082	91880	92449	+	Bifunctional adenosylcobalamin biosynthesis protein CobU	2.7.1.156	cobU
86	CP025570.171	C0Z10_00420	CDS	92446	93291	845	+	adenosylcobinamide-GDP ribazoletransferase		WP_014598424.1	Cobalamin biosynthesis	0	0	0	0	0	0			1	0	0	0	apaJS280_00083	92446	93291	+	Adenosylcobinamide-GDP ribazoletransferase	2.7.8.26	cobS
87	CP025570.173	C0Z10_00425	CDS	93344	94117	773	+	cobalamin-binding protein		WP_015069648.1		0	0	0	0	0	0			1	0	0	0	apaJS280_00084	93344	94117	+	Vitamin B12-binding protein		btuF
88	CP025570.175	C0Z10_00430	tRNA	94206	94281	75	+	tRNA-Thr				0	0	0	0	0	0			0	0	1	0	apaJS280_00085	94206	94281	+	tRNA-Thr(tgt)
89	CP025570.177	C0Z10_00435	CDS	94492	94743	251	-	hypothetical protein				0	0	0	0	0	0			0	1	0	0	apaJS280_00086	94492	94743	-	hypothetical protein
90	CP025570.179	C0Z10_00440	CDS	94838	95041	203	+	hypothetical protein				0	0	0	0	0	0			1	0	0	0	apaJS280_00087	94838	95041	+	hypothetical protein
91	CP025570.181	C0Z10_00445	CDS	95078	95542	464	-	S-ribosylhomocysteine lyase		WP_015583212.1		0	0	0	0	0	0			1	0	0	0	apaJS280_00088	95078	95542	-	S-ribosylhomocysteine lyase	4.4.1.21	luxS
92	CP025570.183	C0Z10_00450	CDS	95550	96269	719	-	hypothetical protein				0	0	0	0	0	0			0	0	1	0	apaJS280_00089	95550	96269	-	hypothetical protein
93	CP025570.185	C0Z10_00455	CDS	96280	97170	890	-	hypothetical protein				0	0	0	0	0	0			1	0	0	0	apaJS280_00090	96280	97170	-	hypothetical protein
94	CP025570.187	C0Z10_00460	CDS	97167	98201	1034	-	ABC transporter ATP-binding protein		WP_013428048.1		0	0	0	0	0	0			1	0	0	0	apaJS280_00091	97167	98048	-	putative ABC transporter ATP-binding protein YxlF	3.6.3.-	yxlF_1
95	CP025570.189	C0Z10_00465	CDS	98045	98860	815	-	hypothetical protein		PF13490.4		0	0	0	0	0	0			1	0	0	0	apaJS280_00092	98045	98860	-	hypothetical protein
96	CP025570.191	C0Z10_00470	CDS	98857	99411	554	-	RNA polymerase sigma factor		WP_014740391.1		0	0	0	0	0	0			1	0	0	0	apaJS280_00093	98857	99411	-	ECF RNA polymerase sigma factor SigM		sigM_1
97	CP025570.193	C0Z10_00475	CDS	99505	100707	1202	-	mannose-6-phosphate isomerase, class I	manA	WP_002516659.1		0	0	0	0	0	0			1	0	0	0	apaJS280_00094	99505	100707	-	Mannose-6-phosphate isomerase	5.3.1.8	manA_2
98	CP025570.195	C0Z10_00480	CDS	100706	101104	398	+	DUF3263 domain-containing protein		WP_002513187.1		0	0	0	0	0	0			1	0	0	0	apaJS280_00095	100793	101104	+	hypothetical protein
99	CP025570.197	C0Z10_00485	CDS	101165	102595	1430	-	AAA family ATPase		WP_009748510.1		0	0	0	0	0	0			1	0	0	0	apaJS280_00096	101165	102595	-	ATP-dependent zinc metalloprotease FtsH	3.4.24.-	ftsH_1
100	CP025570.199	C0Z10_00490	CDS	102809	103891	1082	-	hypothetical protein				0	0	0	0	0	0			1	0	0	0	apaJS280_00097	102809	103891	-	Beta-barrel assembly-enhancing protease	3.4.-.-	bepA_1
101	CP025570.201	C0Z10_00495	CDS/pseudogene	104100	104323	223	+	hypothetical protein		WP_002513188.1	frameshifted; incomplete; partial on complete genome; missing stop; Derived by automated computational analysis using gene prediction method: Protein Homology.	0	0	0	0	0	0			0	0	0	0
102	CP025570.203	C0Z10_00500	CDS	104405	106045	1640	+	chaperonin GroEL	groL	WP_002516697.1		0	0	0	0	0	0			1	0	0	0	apaJS280_00098	104405	106045	+	60 kDa chaperonin 2		groL2
103	CP025570.205	C0Z10_00505	CDS	106276	107322	1046	+	aspartate carbamoyltransferase		WP_015072005.1	Catalyzes the conversion of carbamoyl phosphate and l-aspartate to yield orthophosphate and n-carbamoyl-l-aspartate; Derived by automated computational analysis using gene prediction method: Protein Homology.	0	0	0	0	0	0			1	0	0	0	apaJS280_00099	106276	107322	+	Aspartate carbamoyltransferase	2.1.3.2	pyrB
104	CP025570.207	C0Z10_00510	CDS	107587	108942	1355	-	aminopeptidase		WP_015071998.1		0	0	0	0	0	0			1	0	0	0	apaJS280_00101	107587	108942	-	Aminopeptidase C	3.4.22.40	pepC
105	CP025570.209	C0Z10_00515	CDS	109177	109860	683	+	suppressor of fused protein		WP_015071996.1		0	0	0	0	0	0			1	0	0	0	apaJS280_00102	109177	109860	+	Antitoxin YqcF		yqcF
106	CP025570.211	C0Z10_00520	CDS	109979	111730	1751	-	phosphomethylpyrimidine synthase ThiC		WP_006552237.1		0	0	0	0	0	0			0	0	1	0	apaJS280_00103	109979	111787	-	Phosphomethylpyrimidine synthase	4.1.99.17	thiC
107	CP025570.212		sequence_feature	111787	111894	107	-	TPP riboswitch		RF00059	TPP riboswitch; Derived by automated computational analysis using gene prediction method: cmsearch.	0	0	0	0	0	0			0	0	0	0
108	CP025570.214	C0Z10_00525	CDS	112060	113466	1406	-	class II fumarate hydratase	fumC	WP_002515745.1		0	0	0	0	0	0			1	0	0	0	apaJS280_00104	112060	113466	-	Fumarate hydratase class II	4.2.1.2	fumC
109	CP025570.216	C0Z10_00530	CDS	113517	114353	836	-	hypothetical protein				0	0	0	0	0	0			0	1	0	0	apaJS280_00105	113517	114392	-	hypothetical protein
110	CP025570.218	C0Z10_00535	CDS/pseudogene	114455	115755	1300	-	chloride channel protein		WP_016666668.1	frameshifted; Derived by automated computational analysis using gene prediction method: Protein Homology.	0	0	0	0	0	0			1	0	0	0	apaJS280_00106	114472	115755	-	H(+)/Cl(-) exchange transporter ClcA		clcA
111	CP025570.220	C0Z10_00540	CDS	116022	116594	572	+	hypothetical protein		WP_002528444.1		0	0	0	0	0	0			1	0	0	0	apaJS280_00107	115851	116594	+	hypothetical protein
112	CP025570.222	C0Z10_00545	CDS	116981	117505	524	+	flagellar biosynthesis protein FlgA		WP_014172388.1		0	0	0	0	0	0			1	0	0	0	apaJS280_00108	116885	117505	+	hypothetical protein
113	CP025570.224	C0Z10_00550	CDS/pseudogene	117505	117753	248	+	hypothetical protein		WP_015068892.1	incomplete; partial on complete genome; missing stop; Derived by automated computational analysis using gene prediction method: Protein Homology.	0	0	0	0	0	0			1	0	0	0	apaJS280_00109	117505	118548	+	hypothetical protein
114	CP025570.226	C0Z10_00555	CDS	118887	120245	1358	+	CpaF family protein		WP_016454918.1		0	0	0	0	0	0			1	0	0	0	apaJS280_00110	118545	120245	+	Putative conjugal transfer protein
115	CP025570.228	C0Z10_00560	CDS	120236	121186	950	+	hypothetical protein		WP_015068894.1		0	0	0	0	0	0			1	0	0	0	apaJS280_00111	120236	121186	+	hypothetical protein
116	CP025570.230	C0Z10_00565	CDS	121239	122141	902	+	hypothetical protein		WP_015068895.1		0	0	0	0	0	0			1	0	0	0	apaJS280_00112	121179	122141	+	hypothetical protein
117	CP025570.232	C0Z10_00570	CDS	122253	122480	227	+	hypothetical protein		WP_002550924.1		0	0	0	0	0	0			1	0	0	0	apaJS280_00113	122253	122480	+	hypothetical protein
118	CP025570.234	C0Z10_00575	CDS	122534	122845	311	+	hypothetical protein		WP_002550147.1		0	0	0	0	0	0			1	0	0	0	apaJS280_00114	122519	122845	+	hypothetical protein
119	CP025570.236	C0Z10_00580	CDS	122863	123330	467	+	hypothetical protein		WP_016666634.1		0	0	0	0	0	0			1	0	0	0	apaJS280_00115	122848	123330	+	hypothetical protein
120	CP025570.238	C0Z10_00585	CDS	123327	126650	3323	+	LysM peptidoglycan-binding domain-containing protein		PF01476.18, WP_007434297.1		0	0	0	0	0	0			1	0	0	0	apaJS280_00116	123327	126650	+	hypothetical protein
121	CP025570.240	C0Z10_00590	CDS	126875	128356	1481	+	methylmalonate-semialdehyde dehydrogenase (CoA acylating)	mmsA	WP_005710693.1		0	0	0	0	0	0			1	0	0	0	apaJS280_00117	126875	128356	+	Methylmalonate semialdehyde dehydrogenase [acylating]	1.2.1.27	iolA
122	CP025570.242	C0Z10_00595	CDS	128774	129745	971	-	ketopantoate reductase family protein		WP_015068902.1		0	0	0	0	0	0			1	0	0	0	apaJS280_00118	128774	129745	-	2-dehydropantoate 2-reductase	1.1.1.169	panE
123	CP025570.244	C0Z10_00600	CDS	130108	131427	1319	-	MFS transporter		WP_015068903.1		0	0	0	0	0	0			1	0	0	0	apaJS280_00119	130108	131427	-	putative MFS-type transporter
124	CP025570.246	C0Z10_00605	CDS	131456	132340	884	+	fructose bisphosphate aldolase		WP_014847960.1		0	0	0	0	0	0			1	0	0	0	apaJS280_00120	131588	132340	+	Fructose-bisphosphate aldolase class 1	4.1.2.13	fda_1
125	CP025570.248	C0Z10_00610	CDS	132419	133033	614	-	DNA-binding response regulator		WP_009749174.1		0	0	0	0	0	0			1	0	0	0	apaJS280_00121	132419	133033	-	Transcriptional regulatory protein DesR		desR
126	CP025570.250	C0Z10_00615	CDS	133049	134407	1358	-	two-component sensor histidine kinase		PF07730.11		0	0	0	0	0	0			1	0	0	0	apaJS280_00122	133049	134299	-	Sensor histidine kinase DesK	2.7.13.3	desK_1
127	CP025570.252	C0Z10_00620	CDS	134344	135120	776	-	ABC transporter permease		WP_010613572.1		0	0	0	0	0	0			1	0	0	0	apaJS280_00123	134344	135120	-	hypothetical protein
128	CP025570.254	C0Z10_00625	CDS	135117	136109	992	-	ABC transporter ATP-binding protein		WP_009407201.1		0	0	0	0	0	0			1	0	0	0	apaJS280_00124	135117	136109	-	Daunorubicin/doxorubicin resistance ATP-binding protein DrrA	3.6.3.-	drrA_2
129	CP025570.256	C0Z10_00630	CDS	136260	137957	1697	+	formate--tetrahydrofolate ligase		WP_002533964.1		0	0	0	0	0	0			1	0	0	0	apaJS280_00125	136260	137957	+	Formate--tetrahydrofolate ligase	6.3.4.3	fhs
130	CP025570.258	C0Z10_00635	CDS	137987	138382	395	+	hypothetical protein		WP_015068909.1		0	0	0	0	0	0			1	0	0	0	apaJS280_00126	137987	138382	+	hypothetical protein
131	CP025570.260	C0Z10_00640	CDS	138407	138895	488	-	hypothetical protein				0	0	0	0	0	0			1	0	0	0	apaJS280_00127	138407	138922	-	hypothetical protein
132	CP025570.262	C0Z10_00645	CDS	138945	139625	680	-	hypothetical protein				0	0	0	0	0	0			1	0	0	0	apaJS280_00128	138945	139625	-	hypothetical protein
133	CP025570.264	C0Z10_00650	CDS	139827	142331	2504	-	ABC transporter substrate-binding protein		PF02687.19,PF12704.5		0	0	0	0	0	0			1	0	0	0	apaJS280_00129	139827	142331	-	ABC transporter permease YtrF		ytrF_2
134	CP025570.266	C0Z10_00655	CDS	142331	143140	809	-	ABC transporter ATP-binding protein		WP_014142851.1		0	0	0	0	0	0			1	0	0	0	apaJS280_00130	142331	143266	-	Bacitracin export ATP-binding protein BceA		bceA_1
135	CP025570.268	C0Z10_00660	CDS	143415	144071	656	-	DNA-binding response regulator		WP_016666646.1		0	0	0	0	0	0			1	0	0	0	apaJS280_00131	143415	144071	-	Transcriptional regulatory protein LiaR		liaR_1
136	CP025570.270	C0Z10_00665	CDS	144113	145492	1379	-	sensor histidine kinase		WP_002515816.1		0	0	0	0	0	0			1	0	0	0	apaJS280_00132	144113	145561	-	Sensor histidine kinase DesK	2.7.13.3	desK_2
137	CP025570.272	C0Z10_00670	CDS	145601	146590	989	+	UDP-glucose 4-epimerase GalE	galE	WP_015583494.1		0	0	0	0	0	0			1	0	0	0	apaJS280_00133	145601	146590	+	UDP-glucose 4-epimerase	5.1.3.2	galE
138	CP025570.274	C0Z10_00675	CDS	146824	147516	692	+	HAD family hydrolase		WP_008376175.1		0	0	0	0	0	0			1	0	0	0	apaJS280_00135	146824	147516	+	Phosphonoacetaldehyde hydrolase	3.11.1.1	phnX
139	CP025570.276	C0Z10_00680	CDS	147522	148154	632	-	TetR/AcrR family transcriptional regulator		PF00440.21		0	0	0	0	0	0			1	0	0	0	apaJS280_00136	147522	148154	-	HTH-type transcriptional regulator MtrR		mtrR
140	CP025570.278	C0Z10_00685	CDS	148354	151161	2807	+	transporter		WP_015068962.1		0	0	0	0	0	0			1	0	0	0	apaJS280_00137	148354	151161	+	Membrane protein YdfJ		ydfJ_1
141	CP025570.280	C0Z10_00690	CDS	151161	153713	2552	+	hypothetical protein		TIGR03061		0	0	0	0	0	0			1	0	0	0	apaJS280_00138	151161	153713	+	ESX secretion system protein YueB		yueB
142	CP025570.282	C0Z10_00695	CDS	153706	154884	1178	-	Na+/H+ antiporter NhaA	nhaA	WP_015068972.1		0	0	0	0	0	0			1	0	0	0	apaJS280_00139	153706	154884	-	Na(+)/H(+) antiporter NhaA		nhaA_1
143	CP025570.284	C0Z10_00700	CDS	154985	156709	1724	+	NAD-dependent malic enzyme		WP_015068977.1	malic enzyme; oxaloacetate-decarboxylating; NAD-dependent; catalyzes the formation of pyruvate form malate; Derived by automated computational analysis using gene prediction method: Protein Homology.	0	0	0	0	0	0			1	0	0	0	apaJS280_00140	154985	156709	+	putative NAD-dependent malic enzyme 2	1.1.1.38	maeA_1
144	CP025570.286	C0Z10_00705	CDS	156717	157841	1124	-	HlyC/CorC family transporter		WP_015069193.1		0	0	0	0	0	0			1	0	0	0	apaJS280_00141	156717	157841	-	hypothetical protein
145	CP025570.288	C0Z10_00710	CDS	157838	159151	1313	-	HlyC/CorC family transporter		WP_009647558.1		0	0	0	0	0	0			1	0	0	0	apaJS280_00142	157838	159169	-	Magnesium and cobalt efflux protein CorC		corC_1
146	CP025570.290	C0Z10_00715	CDS	159442	159747	305	+	hypothetical protein				0	0	0	0	0	0			1	0	0	0	apaJS280_00143	159442	159747	+	hypothetical protein
147	CP025570.292	C0Z10_00720	CDS	159793	160116	323	+	hypothetical protein				0	0	0	0	0	0			1	0	0	0	apaJS280_00144	159793	160116	+	hypothetical protein
148	CP025570.294	C0Z10_00725	CDS	160238	160513	275	-	acylphosphatase		WP_014013187.1	catalyzes the hydrolysis of acylphosphate; Derived by automated computational analysis using gene prediction method: Protein Homology.	0	0	0	0	0	0			1	0	0	0	apaJS280_00145	160238	160513	-	Acylphosphatase	3.6.1.7	acyP
149	CP025570.296	C0Z10_00730	CDS	160510	161472	962	-	hypothetical protein		WP_015072023.1		0	0	0	0	0	0			1	0	0	0	apaJS280_00146	160510	161487	-	hypothetical protein
150	CP025570.298	C0Z10_00735	CDS	162516	164690	2174	-	CoA-binding protein		PF13549.4,PF13607.4		0	0	0	0	0	0			1	0	0	0	apaJS280_00148	162516	164675	-	Succinate--CoA ligase [ADP-forming] subunit alpha	6.2.1.5	sucD_1
151	CP025570.300	C0Z10_00740	CDS	165037	166461	1424	+	phosphonomutase		WP_015068987.1		0	0	0	0	0	0			1	0	0	0	apaJS280_00149	165037	166461	+	Phosphoglucomutase	5.4.2.2	pgcA
152	CP025570.302	C0Z10_00745	CDS	166487	167857	1370	-	ABC transporter permease		WP_015068988.1		0	0	0	0	0	0			1	0	0	0	apaJS280_00150	166487	167923	-	hypothetical protein
153	CP025570.304	C0Z10_00750	CDS	167920	168723	803	-	ABC transporter ATP-binding protein		WP_020076595.1		0	0	0	0	0	0			1	0	0	0	apaJS280_00151	167920	168723	-	Bacitracin export ATP-binding protein BceA		bceA_2
154	CP025570.306	C0Z10_00755	CDS	168830	170293	1463	+	NAD-dependent succinate-semialdehyde dehydrogenase		WP_018777331.1		0	0	0	0	0	0			1	0	0	0	apaJS280_00152	168821	170293	+	Succinate-semialdehyde dehydrogenase	1.2.1.16	sad_1
155	CP025570.308	C0Z10_00760	CDS	170476	171606	1130	+	6-phosphofructokinase		WP_008598546.1		0	0	0	0	0	0			1	0	0	0	apaJS280_00153	170476	171606	+	ATP-dependent 6-phosphofructokinase 2	2.7.1.11	pfkA2
156	CP025570.310	C0Z10_00765	CDS	171618	172241	623	-	ArsR family transcriptional regulator		WP_015068998.1		0	0	0	0	0	0			1	0	0	0	apaJS280_00154	171618	172241	-	hypothetical protein
157	CP025570.312	C0Z10_00770	CDS	172238	175027	2789	-	nitrite reductase		WP_015068999.1		0	0	0	0	0	0			1	0	0	0	apaJS280_00155	172238	175027	-	Copper-containing nitrite reductase	1.7.2.1	aniA_1
158	CP025570.314	C0Z10_00775	CDS	175020	176057	1037	-	hypothetical protein		WP_002529288.1		0	0	0	0	0	0			1	0	0	0	apaJS280_00156	175020	176090	-	hypothetical protein
159	CP025570.316	C0Z10_00780	CDS	176315	176845	530	+	DNA starvation/stationary phase protection protein		WP_015069006.1		0	0	0	0	0	0			1	0	0	0	apaJS280_00157	176315	176845	+	DNA protection during starvation protein 1	1.16.-.-	dps1
160	CP025570.318	C0Z10_00785	CDS	176937	177227	290	-	N-acetyltransferase		WP_015069012.1		0	0	0	0	0	0			1	0	0	0	apaJS280_00158	176937	177227	-	hypothetical protein
161	CP025570.320	C0Z10_00790	CDS	177295	178428	1133	-	PDZ domain-containing protein		PF00089.24,PF13180.4		0	0	0	0	0	0			1	0	0	0	apaJS280_00159	177295	178428	-	Periplasmic pH-dependent serine endoprotease DegQ	3.4.21.107	degQ
162	CP025570.322	C0Z10_00795	CDS	178471	179022	551	-	hypothetical protein		WP_019179222.1		0	0	0	0	0	0			1	0	0	0	apaJS280_00160	178471	179022	-	hypothetical protein
163	CP025570.324	C0Z10_00800	CDS	179189	180559	1370	-	DUF2252 domain-containing protein		WP_017829625.1		0	0	0	0	0	0			1	0	0	0	apaJS280_00161	179189	180559	-	hypothetical protein
164	CP025570.326	C0Z10_00805	CDS	180713	181090	377	+	hypothetical protein		WP_012866523.1		0	0	0	0	0	0			1	0	0	0	apaJS280_00162	180713	181090	+	hypothetical protein
165	CP025570.328	C0Z10_00810	CDS	181100	181768	668	-	phosphatase		PF13419.4		0	0	0	0	0	0			1	0	0	0	apaJS280_00163	181100	181768	-	Sugar phosphatase YfbT	3.1.3.23	yfbT_1
166	CP025570.330	C0Z10_00815	CDS	182023	182415	392	+	DUF393 domain-containing protein		PF04134.10		0	0	0	0	0	0			1	0	0	0	apaJS280_00164	182023	182415	+	hypothetical protein
167	CP025570.332	C0Z10_00820	CDS	182417	182689	272	-	hypothetical protein		WP_015071878.1		0	0	0	0	0	0			1	0	0	0	apaJS280_00165	182417	182689	-	hypothetical protein
168	CP025570.334	C0Z10_00825	CDS	182734	183939	1205	-	serine protease		WP_015071876.1		0	0	0	0	0	0			1	0	0	0	apaJS280_00166	182734	183939	-	Serine protease	3.4.21.-
169	CP025570.336	C0Z10_00830	CDS	184099	184713	614	+	isopentenyl-diphosphate Delta-isomerase		WP_015071875.1		0	0	0	0	0	0			1	0	0	0	apaJS280_00167	184099	184713	+	Isopentenyl-diphosphate Delta-isomerase	5.3.3.2	idi_1
170	CP025570.338	C0Z10_00835	CDS	184722	186089	1367	-	YibE/F family protein		WP_015071874.1		0	0	0	0	0	0			1	0	0	0	apaJS280_00168	184722	186089	-	hypothetical protein
171	CP025570.340	C0Z10_00840	CDS	186086	187468	1382	-	sensor histidine kinase		WP_002528123.1		0	0	0	0	0	0			1	0	0	0	apaJS280_00169	186086	187522	-	Signal transduction histidine-protein kinase/phosphatase MprB	2.7.13.3	mprB
172	CP025570.342	C0Z10_00845	CDS	187519	188229	710	-	DNA-binding response regulator		WP_002514539.1		0	0	0	0	0	0			1	0	0	0	apaJS280_00170	187519	188229	-	Response regulator MprA		mprA_1
173	CP025570.344	C0Z10_00850	CDS	188243	189127	884	-	peptidase S51				0	0	0	0	0	0			1	0	0	0	apaJS280_00171	188243	189127	-	hypothetical protein
174	CP025570.346	C0Z10_00855	CDS	189124	189609	485	-	low molecular weight phosphotyrosine protein phosphatase		WP_015071861.1		0	0	0	0	0	0			1	0	0	0	apaJS280_00172	189124	189609	-	putative low molecular weight protein-tyrosine-phosphatase	3.1.3.48	ptpA
175	CP025570.348	C0Z10_00860	CDS	189748	191655	1907	+	ABC transporter ATP-binding protein		WP_015071860.1		0	0	0	0	0	0			0	1	0	0	apaJS280_00173	189748	191655	+	Putative multidrug export ATP-binding/permease protein	3.6.3.-
176	CP025570.350	C0Z10_00865	CDS	191730	193547	1817	+	ABC transporter ATP-binding protein		WP_015071859.1		0	0	0	0	0	0			0	1	0	0	apaJS280_00174	191652	193547	+	Multidrug efflux ATP-binding/permease protein	3.6.3.-
177	CP025570.352	C0Z10_00870	CDS	193626	194930	1304	-	ROK family protein		PF00480.18		0	0	0	0	0	0			0	1	0	0	apaJS280_00175	193626	194900	-	N-acetylglucosamine repressor		nagC_1
178	CP025570.354	C0Z10_00875	CDS	195114	196361	1247	+	carbohydrate-binding protein		WP_018776745.1		0	0	0	0	0	0			0	1	0	0	apaJS280_00176	195126	196361	+	Multiple sugar-binding protein		msmE_1
179	CP025570.356	C0Z10_00880	CDS	196386	197312	926	+	sugar ABC transporter permease		WP_015071853.1		0	0	0	0	0	0			0	1	0	0	apaJS280_00177	196386	197312	+	L-arabinose transport system permease protein AraP		araP_1
180	CP025570.358	C0Z10_00885	CDS	197327	198193	866	+	carbohydrate ABC transporter permease		WP_018770023.1		0	0	0	0	0	0			0	1	0	0	apaJS280_00178	197312	198193	+	L-arabinose transport system permease protein AraQ		araQ_1
181	CP025570.360	C0Z10_00890	CDS	198308	200044	1736	+	DUF3459 domain-containing protein		WP_015071856.1		0	0	0	0	0	0			0	1	0	0	apaJS280_00179	198329	200044	+	Oligo-1%2C6-glucosidase	3.2.1.10	malL
182	CP025570.362	C0Z10_00895	CDS	200049	200351	302	-	DivIVA domain-containing protein		TIGR03544		0	0	0	0	0	0			0	1	0	0	apaJS280_00180	200049	200351	-	hypothetical protein
183	CP025570.364	C0Z10_00900	CDS	200350	201072	722	+	MgtC/SapB family protein		WP_015069077.1		0	0	0	0	0	0			0	1	0	0	apaJS280_00181	200353	201072	+	hypothetical protein
184	CP025570.366	C0Z10_00905	CDS	201159	203612	2453	+	glycoside hydrolase		WP_016663123.1		0	0	0	0	0	0			0	1	0	0	apaJS280_00182	201159	203612	+	Oligosaccharide 4-alpha-D-glucosyltransferase	2.4.1.161
185	CP025570.368	C0Z10_00910	CDS/pseudogene	203735	203839	104	-	phosphohydrolase		WP_017822272.1	incomplete; partial on complete genome; missing start and stop; Derived by automated computational analysis using gene prediction method: Protein Homology.	0	0	0	0	0	0			0	0	0	0
186	CP025570.370	C0Z10_00915	CDS	204021	204494	473	+	hypothetical protein				0	0	0	0	0	0			0	0	1	0	apaJS280_00183	204021	204494	+	hypothetical protein
187	CP025570.372	C0Z10_00920	CDS	204509	204841	332	+	hypothetical protein				0	0	0	0	0	0			1	0	0	0	apaJS280_00184	204446	204841	+	hypothetical protein
188	CP025570.374	C0Z10_00925	CDS	204946	206436	1490	+	hypothetical protein		PF08310.9, WP_005445988.1		0	0	0	0	0	0			0	0	1	0	apaJS280_00185	204946	206436	+	Lysozyme M1	3.2.1.17	acm
189	CP025570.376	C0Z10_00930	CDS	206487	206732	245	-	DUF664 domain-containing protein		WP_018331296.1		0	0	0	0	0	0			0	0	1	0	apaJS280_00186	206487	206732	-	hypothetical protein
190	CP025570.378	C0Z10_00935	CDS	206909	208405	1496	+	amino acid permease		WP_011559454.1		0	0	0	0	0	0			1	0	0	0	apaJS280_00187	206909	208405	+	Aromatic amino acid transport protein AroP		aroP_1
191	CP025570.380	C0Z10_00940	CDS	208431	209966	1535	-	hypothetical protein		PF08244.10		0	0	0	0	0	0			0	0	0	1	apaJS280_00188	208431	209966	-	Levanase	3.2.1.80	sacC
192	CP025570.382	C0Z10_00945	CDS	210090	211463	1373	-	DUF222 domain-containing protein		WP_015070925.1		0	0	0	0	0	0			1	0	0	0	apaJS280_00189	210090	211463	-	hypothetical protein
193	CP025570.384	C0Z10_00950	CDS	211615	214245	2630	-	glycoside hydrolase family 65 protein		WP_015071793.1		0	0	0	0	0	0			1	0	0	0	apaJS280_00190	211615	214245	-	Alpha%2Calpha-trehalose phosphorylase	2.4.1.64	treP_1
194	CP025570.386	C0Z10_00955	CDS	214299	215273	974	+	sodium:calcium antiporter		WP_013472732.1		0	0	0	0	0	0			1	0	0	0	apaJS280_00191	214299	215273	+	Inner membrane protein YrbG		yrbG
195	CP025570.388	C0Z10_00960	CDS	215331	216809	1478	+	glutamate--cysteine ligase		WP_005273644.1		0	0	0	0	0	0			1	0	0	0	apaJS280_00192	215331	216809	+	Glutamate--cysteine ligase	6.3.2.2	gshA
196	CP025570.390	C0Z10_00965	CDS	216959	217864	905	+	ectoine/hydroxyectoine ABC transporter substrate-binding protein EhuB	ehuB	YP_887850.1		0	0	0	0	0	0			0	1	0	0	apaJS280_00193	216959	217864	+	putative amino-acid ABC transporter-binding protein
197	CP025570.392	C0Z10_00970	CDS	217874	218569	695	+	ectoine/hydroxyectoine ABC transporter permease subunit EhuC	ehuC	WP_015071791.1		0	0	0	0	0	0			0	1	0	0	apaJS280_00194	217874	218569	+	L-cystine transport system permease protein TcyB		tcyB
198	CP025570.394	C0Z10_00975	CDS	218566	219222	656	+	ectoine/hydroxyectoine ABC transporter permease subunit EhuD	ehuD	WP_010694891.1		0	0	0	0	0	0			0	1	0	0	apaJS280_00195	218569	219222	+	Arginine transport system permease protein ArtQ		artQ
199	CP025570.396	C0Z10_00980	CDS	219275	220027	752	+	amino acid ABC transporter ATP-binding protein		YP_887853.1		0	0	0	0	0	0			0	1	0	0	apaJS280_00196	219206	220027	+	L-cystine import ATP-binding protein TcyC	3.6.3.-	tcyC
200	CP025570.398	C0Z10_00985	CDS	220095	221099	1004	+	D-2-hydroxyacid dehydrogenase		WP_019664703.1		0	0	0	0	0	0			0	1	0	0	apaJS280_00197	220095	221099	+	Glyoxylate/hydroxypyruvate reductase A	1.1.1.79	ghrA_1
201	CP025570.400	C0Z10_00990	CDS	221124	222581	1457	-	NAD-dependent succinate-semialdehyde dehydrogenase		WP_016692758.1		0	0	0	0	0	0			0	1	0	0	apaJS280_00198	221124	222581	-	Succinate-semialdehyde dehydrogenase	1.2.1.16	sad_2
202	CP025570.402	C0Z10_00995	CDS	222633	223886	1253	-	aspartate aminotransferase family protein		WP_015071779.1		0	0	0	0	0	0			0	1	0	0	apaJS280_00199	222633	223886	-	5-aminovalerate aminotransferase DavT	2.6.1.48	davT
203	CP025570.404	C0Z10_01000	CDS	224025	224723	698	+	GntR family transcriptional regulator		PF00392.19,PF07729.10		0	0	0	0	0	0			0	1	0	0	apaJS280_00200	224025	224723	+	putative HTH-type transcriptional regulator
204	CP025570.406	C0Z10_01005	CDS	224806	225990	1184	+	creatinase		WP_015071777.1		0	0	0	0	0	0			0	1	0	0	apaJS280_00201	224809	225990	+	Ectoine hydrolase	3.5.2.-	doeA
205	CP025570.408	C0Z10_01010	CDS	225992	227197	1205	+	PLP-dependent aminotransferase family protein		YP_886832.1		0	0	0	0	0	0			0	1	0	0	apaJS280_00202	225992	227197	+	2-aminoadipate transaminase	2.6.1.39	lysN_1
206	CP025570.410	C0Z10_01015	CDS	227194	228351	1157	+	acetylornithine deacetylase		PF01546.26		0	0	0	0	0	0			0	1	0	0	apaJS280_00203	227194	228351	+	Acetylornithine deacetylase	3.5.1.16	argE
207	CP025570.412	C0Z10_01020	CDS	228317	231457	3140	-	alpha-mannosidase		WP_014151472.1		0	0	0	0	0	0			0	1	0	0	apaJS280_00204	228317	231457	-	Mannosylglycerate hydrolase	3.2.1.170	mngB
208	CP025570.414	C0Z10_01025	CDS	231506	232756	1250	-	radical SAM/SPASM domain-containing protein		WP_016666270.1		0	0	0	0	0	0			1	0	0	0	apaJS280_00205	231506	232756	-	Putative mycofactocin radical SAM maturase MftC	2.-.-.-	mftC
209	CP025570.416	C0Z10_01030	CDS	233078	234202	1124	+	pyruvate dehydrogenase (acetyl-transferring) E1 component subunit alpha		WP_002530735.1		0	0	0	0	0	0			1	0	0	0	apaJS280_00206	232997	234202	+	3-methyl-2-oxobutanoate dehydrogenase subunit alpha	1.2.4.4	bkdA
210	CP025570.418	C0Z10_01035	CDS	234199	235170	971	+	alpha-ketoacid dehydrogenase subunit beta		WP_014845456.1		0	0	0	0	0	0			1	0	0	0	apaJS280_00207	234199	235170	+	3-methyl-2-oxobutanoate dehydrogenase subunit beta	1.2.4.4	bkdB
211	CP025570.420	C0Z10_01040	CDS	235184	236671	1487	+	2-oxo acid dehydrogenase subunit E2		WP_002528107.1		0	0	0	0	0	0			1	0	0	0	apaJS280_00208	235184	236671	+	Dihydrolipoyllysine-residue acetyltransferase component of pyruvate dehydrogenase complex	2.3.1.12	pdhC
212	CP025570.422	C0Z10_01045	CDS	236700	237587	887	-	DUF4282 domain-containing protein		PF14110.4		0	0	0	0	0	0			1	0	0	0	apaJS280_00209	236700	237587	-	hypothetical protein
213	CP025570.424	C0Z10_01050	CDS	237649	238791	1142	-	alanine racemase	alr	WP_002543368.1		0	0	0	0	0	0			1	0	0	0	apaJS280_00210	237649	238791	-	Alanine racemase 1	5.1.1.1	alr1
214	CP025570.426	C0Z10_01055	CDS	238836	239516	680	-	hypothetical protein		WP_004809377.1		0	0	0	0	0	0			1	0	0	0	apaJS280_00211	238836	239516	-	hypothetical protein
215	CP025570.428	C0Z10_01060	CDS	239639	240469	830	+	leucyl/phenylalanyl-tRNA--protein transferase		WP_015071760.1		0	0	0	0	0	0			1	0	0	0	apaJS280_00212	239633	240469	+	Leucyl/phenylalanyl-tRNA--protein transferase	2.3.2.6	aat
216	CP025570.430	C0Z10_01065	CDS	240614	240862	248	+	hypothetical protein				0	0	0	0	0	0			0	0	0	0
217	CP025570.432	C0Z10_01070	CDS	241194	242147	953	+	prephenate dehydratase		WP_004809749.1		0	0	0	0	0	0			1	0	0	0	apaJS280_00213	241194	242147	+	Prephenate dehydratase	4.2.1.51	pheA
218	CP025570.434	C0Z10_01075	CDS	242231	243502	1271	+	serine--tRNA ligase		WP_014845465.1		0	0	0	0	0	0			1	0	0	0	apaJS280_00214	242231	243502	+	Serine--tRNA ligase	6.1.1.11	serS
219	CP025570.436	C0Z10_01080	CDS	243516	244853	1337	+	DUF4921 domain-containing protein		WP_016666427.1		0	0	0	0	0	0			1	0	0	0	apaJS280_00215	243507	244853	+	hypothetical protein
220	CP025570.438	C0Z10_01085	CDS	244837	246243	1406	-	beta-glucosidase		WP_012879197.1		0	0	0	0	0	0			1	0	0	0	apaJS280_00216	244837	246243	-	Bifunctional beta-D-glucosidase/beta-D-fucosidase	3.2.1.21
221	CP025570.440	C0Z10_01090	CDS	246278	247072	794	-	HAD family phosphatase		WP_002549083.1		0	0	0	0	0	0			1	0	0	0	apaJS280_00217	246278	247072	-	5-amino-6-(5-phospho-D-ribitylamino)uracil phosphatase YitU	3.1.3.-	yitU
222	CP025570.442	C0Z10_01095	CDS	247129	247626	497	-	transcription factor WhiB		WP_015071748.1		0	0	0	0	0	0			1	0	0	0	apaJS280_00218	247129	247695	-	Transcriptional regulator WhiB		whiB_1
223	CP025570.444	C0Z10_01100	CDS	247995	249413	1418	-	argininosuccinate synthase		WP_015583649.1		0	0	0	0	0	0			0	0	1	0	apaJS280_00219	247995	249413	-	Argininosuccinate synthase	6.3.4.5	argG
224	CP025570.446	C0Z10_01105	CDS	249458	249958	500	-	hypothetical protein		WP_016666417.1		0	0	0	0	0	0			0	0	1	0	apaJS280_00220	249458	249958	-	hypothetical protein
225	CP025570.448	C0Z10_01110	tRNA	250015	250100	85	-	tRNA-Ser				0	0	0	0	0	0			0	0	0	0	apaJS280_00221	250016	250100	-	tRNA-Ser(tga)
226	CP025570.450	C0Z10_01115	CDS	250192	251193	1001	+	NAD(P)H-quinone oxidoreductase		WP_002522659.1		0	0	0	0	0	0			0	0	1	0	apaJS280_00222	250192	251193	+	2-haloacrylate reductase	1.3.1.103
227	CP025570.452	C0Z10_01120	CDS	251331	252533	1202	+	galactokinase	galK	WP_013770311.1		0	0	0	0	0	0			0	0	1	0	apaJS280_00223	251331	252533	+	Galactokinase	2.7.1.6	galK_1
228	CP025570.454	C0Z10_01125	CDS	252546	253622	1076	+	LacI family transcriptional regulator		WP_002518219.1		0	0	0	0	0	0			1	0	0	0	apaJS280_00224	252546	253622	+	Lactose operon repressor		lacI
229	CP025570.456	C0Z10_01130	CDS	253644	255404	1760	-	LytR family transcriptional regulator		WP_002528224.1		0	0	0	0	0	0			1	0	0	0	apaJS280_00225	253644	255608	-	Biofilm regulatory protein A		brpA
230	CP025570.458	C0Z10_01135	tRNA	255815	255908	93	+	tRNA-Ser				0	0	0	0	0	0			0	0	0	0	apaJS280_00226	255815	255908	+	tRNA-Ser(gct)
231	CP025570.460	C0Z10_01140	tRNA	256013	256085	72	+	tRNA-Arg				0	0	0	0	0	0			0	0	0	0	apaJS280_00227	256013	256086	+	tRNA-Arg(acg)
232	CP025570.462	C0Z10_01145	CDS	256137	256439	302	-	hypothetical protein				0	0	0	0	0	0			0	1	0	0	apaJS280_00228	256137	256502	-	hypothetical protein
233	CP025570.464	C0Z10_01150	CDS	256684	257406	722	+	glycerophosphodiester phosphodiesterase		WP_004809706.1		0	0	0	0	0	0			1	0	0	0	apaJS280_00229	256684	257406	+	Glycerophosphodiester phosphodiesterase	3.1.4.46	glpQ_1
234	CP025570.466	C0Z10_01155	CDS	257444	259480	2036	-	S9 family peptidase		PF00326.19		0	0	0	0	0	0			1	0	0	0	apaJS280_00230	257444	259480	-	Dipeptidyl-peptidase 5	3.4.14.-	dpp5
235	CP025570.468	C0Z10_01160	CDS	259510	261399	1889	-	1,4-alpha-glucan branching protein		WP_020490748.1		0	0	0	0	0	0			1	0	0	0	apaJS280_00231	259510	261399	-	1%2C4-alpha-glucan branching enzyme GlgB	2.4.1.18	glgB_1
236	CP025570.470	C0Z10_01165	CDS	261447	261968	521	+	hypothetical protein		WP_007401058.1		0	0	0	0	0	0			0	0	1	0	apaJS280_00232	261447	261968	+	hypothetical protein
237	CP025570.472	C0Z10_01170	CDS	262097	262951	854	-	acyl dehydratase		WP_002528215.1		0	0	0	0	0	0			0	0	1	0	apaJS280_00233	262097	262867	-	Mesaconyl-C(4)-CoA hydratase	4.2.1.153	meh
238	CP025570.474	C0Z10_01175	CDS	262935	263561	626	-	uracil phosphoribosyltransferase		WP_002534602.1		0	0	0	0	0	0			1	0	0	0	apaJS280_00234	262935	263561	-	Uracil phosphoribosyltransferase	2.4.2.9	upp
239	CP025570.476	C0Z10_01180	CDS	263742	264488	746	+	tRNA adenosine deaminase		WP_015071723.1		0	0	0	0	0	0			1	0	0	0	apaJS280_00235	263742	264488	+	hypothetical protein
240	CP025570.478	C0Z10_01185	CDS	264550	265017	467	+	nucleoside deaminase		WP_015071722.1		0	0	0	0	0	0			1	0	0	0	apaJS280_00236	264550	265017	+	tRNA-specific adenosine deaminase	3.5.4.33	tadA_1
241	CP025570.480	C0Z10_01190	CDS	265202	266521	1319	+	RfbX		WP_002550472.1		0	0	0	0	0	0			1	0	0	0	apaJS280_00237	265061	266521	+	hypothetical protein
242	CP025570.482	C0Z10_01195	tRNA	266599	266686	87	+	tRNA-Ser				0	0	0	0	0	0			0	0	1	0	apaJS280_00238	266599	266686	+	tRNA-Ser(cga)
243	CP025570.484	C0Z10_01200	CDS	266867	267061	194	+	hypothetical protein		WP_005511817.1		0	0	0	0	0	0			0	0	1	0	apaJS280_00239	266867	267061	+	hypothetical protein
244	CP025570.486	C0Z10_01205	CDS/pseudogene	267125	268035	910	+	PadR family transcriptional regulator		YP_884881.1	frameshifted; Derived by automated computational analysis using gene prediction method: Protein Homology.	0	0	0	0	0	0			0	1	0	0	apaJS280_00240	267125	267280	+	hypothetical protein
245	CP025570.488	C0Z10_01210	CDS	268028	268966	938	-	hypothetical protein				0	0	0	0	0	0			0	0	0	1	apaJS280_00242	268028	268999	-	hypothetical protein
246	CP025570.490	C0Z10_01215	CDS	269335	269586	251	+	hypothetical protein				0	0	0	0	0	0			1	0	0	0	apaJS280_00243	269335	269586	+	hypothetical protein
247	CP025570.492	C0Z10_01220	CDS	269614	271134	1520	-	2', 3'-cyclic nucleotide 2'-phosphodiesterase		PF00144.22		0	0	0	0	0	0			1	0	0	0	apaJS280_00244	269614	271134	-	D-alanyl-D-alanine carboxypeptidase	3.4.16.4
248	CP025570.494	C0Z10_01225	CDS	271353	272261	908	-	glycine/betaine ABC transporter substrate-binding protein		WP_015071712.1		0	0	0	0	0	0			1	0	0	0	apaJS280_00245	271353	272276	-	Osmoprotectant-binding protein OsmX		osmX
249	CP025570.496	C0Z10_01230	CDS	272341	273036	695	-	ABC transporter permease		WP_015071711.1		0	0	0	0	0	0			1	0	0	0	apaJS280_00246	272341	273036	-	Glycine betaine/carnitine/choline transport system permease protein OpuCB		opuCB
250	CP025570.498	C0Z10_01235	CDS	273033	273683	650	-	ABC transporter permease		WP_006590634.1		0	0	0	0	0	0			1	0	0	0	apaJS280_00247	273033	273683	-	Osmoprotectant import permease protein OsmW		osmW
251	CP025570.500	C0Z10_01240	CDS	273680	274795	1115	-	proline/glycine betaine ABC transporter ATP-binding protein		WP_007927762.1		0	0	0	0	0	0			1	0	0	0	apaJS280_00248	273680	274795	-	Osmoprotectant import ATP-binding protein OsmV	3.6.3.-	osmV
252	CP025570.502	C0Z10_01245	CDS	274815	276323	1508	+	potassium/proton antiporter		WP_002528210.1		0	0	0	0	0	0			1	0	0	0	apaJS280_00249	274815	276323	+	K(+)/H(+) antiporter NhaP2		nhaP2
253	CP025570.504	C0Z10_01250	CDS	276333	276914	581	-	hypothetical protein		PF13399.4		0	0	0	0	0	0			1	0	0	0	apaJS280_00250	276333	276914	-	hypothetical protein
254	CP025570.506	C0Z10_01255	CDS	276927	277220	293	-	antitoxin VapB		WP_013865904.1		0	0	0	0	0	0			1	0	0	0	apaJS280_00251	276927	277220	-	hypothetical protein
255	CP025570.508	C0Z10_01260	CDS	277410	278570	1160	+	aminotransferase		WP_016666404.1		0	0	0	0	0	0			1	0	0	0	apaJS280_00252	277410	278570	+	Cystathionine beta-lyase	4.4.1.8	metC
256	CP025570.510	C0Z10_01265	CDS	278782	279960	1178	+	hypothetical protein		PF05239.14		0	0	0	0	0	0			1	0	0	0	apaJS280_00253	278782	279960	+	hypothetical protein
257	CP025570.512	C0Z10_01270	CDS	280058	281017	959	-	septal ring lytic transglycosylase RlpA family protein		PF03330.16,PF08239.9		0	0	0	0	0	0			0	0	1	0	apaJS280_00254	280058	281017	-	Endolytic peptidoglycan transglycosylase RlpA	4.2.2.-	rlpA_1
258	CP025570.514	C0Z10_01275	CDS	281263	282639	1376	-	acetylornithine deacetylase		WP_015069182.1		0	0	0	0	0	0			1	0	0	0	apaJS280_00255	281263	282639	-	Succinyl-diaminopimelate desuccinylase	3.5.1.18	dapE_1
259	CP025570.516	C0Z10_01280	CDS	282955	283989	1034	+	LacI family transcriptional regulator		WP_015068784.1		0	0	0	0	0	0			1	0	0	0	apaJS280_00256	282955	283989	+	HTH-type transcriptional regulator DegA		degA_2
260	CP025570.518	C0Z10_01285	CDS	284013	285497	1484	+	sugar ABC transporter ATP-binding protein		WP_014598358.1		0	0	0	0	0	0			1	0	0	0	apaJS280_00257	284001	285497	+	Ribose import ATP-binding protein RbsA	3.6.3.17	rbsA_1
261	CP025570.520	C0Z10_01290	CDS	285587	286561	974	+	ABC transporter permease		WP_015068786.1		0	0	0	0	0	0			1	0	0	0	apaJS280_00258	285587	286561	+	Ribose import permease protein RbsC		rbsC
262	CP025570.522	C0Z10_01295	CDS	286636	287589	953	+	D-ribose ABC transporter substrate-binding protein		WP_002520913.1		1	1	0	0	0	0			1	0	0	0	apaJS280_00259	286636	287589	+	Ribose import binding protein RbsB		rbsB
263	CP025570.524	C0Z10_01300	CDS	287586	288509	923	+	ribokinase		WP_015068788.1		1	1	0	0	0	0			1	0	0	0	apaJS280_00260	287586	288509	+	Ribokinase	2.7.1.15	rbsK_1
264	CP025570.526	C0Z10_01305	CDS	288506	288889	383	+	D-ribose pyranase		WP_016666608.1		1	1	0	0	0	0			1	0	0	0	apaJS280_00261	288506	288889	+	D-ribose pyranase	5.4.99.62	rbsD
265	CP025570.528	C0Z10_01310	CDS	288989	289585	596	+	gfo/Idh/MocA family oxidoreductase		WP_015071693.1		1	1	0	0	0	0			0	0	0	1	apaJS280_00262	288989	289585	+	putative oxidoreductase YhhX	1.-.-.-	yhhX
266	CP025570.530	C0Z10_01315	CDS	289611	290603	992	-	integrase		WP_018639840.1		1	1	0	0	0	0			0	1	0	0	apaJS280_00263	289611	290603	-	Tyrosine recombinase XerD		xerD_1
267	CP025570.532	C0Z10_01320	CDS	290596	291567	971	-	integrase		PF00589.20		1	1	0	0	0	0			0	1	0	0	apaJS280_00264	290596	291567	-	Tyrosine recombinase XerD		xerD_2
268	CP025570.534	C0Z10_01325	CDS	291528	292469	941	-	integrase		PF00589.20		1	1	0	0	0	0			0	1	0	0	apaJS280_00265	291528	292469	-	Tyrosine recombinase XerD		xerD_3
269	CP025570.536	C0Z10_01330	CDS	292610	293935	1325	-	ISL3 family transposase		WP_076612250.1		1	1	0	0	0	0			0	1	0	0	apaJS280_00266	292610	293677	-	hypothetical protein
270	CP025570.538	C0Z10_01335	CDS	294310	298590	4280	+	hypothetical protein				1	1	0	1	0	0			0	1	0	0	apaJS280_00267	294310	298590	+	Beta-barrel assembly-enhancing protease	3.4.-.-	bepA_2
271	CP025570.540	C0Z10_01340	CDS	298609	299844	1235	-	IS110 family transposase		PF13560.4		1	1	0	1	0	0			0	1	0	0	apaJS280_00268	298609	299844	-	hypothetical protein
272	CP025570.542	C0Z10_01345	CDS/pseudogene	300073	300708	635	-	ISL3 family transposase		WP_076612335.1	incomplete; partial on complete genome; missing start; Derived by automated computational analysis using gene prediction method: Protein Homology.	1	1	0	1	0	0			0	0	0	1	apaJS280_00269	300073	300684	-	hypothetical protein
273	CP025570.544	C0Z10_01350	CDS	300972	302360	1388	-	IS1380 family transposase		WP_009884204.1		1	1	0	0	0	0			0	1	0	0	apaJS280_00270	300972	302360	-	hypothetical protein
274	CP025570.546	C0Z10_01355	CDS/pseudogene	302521	304164	1643	+	IS1634 family transposase		WP_016666799.1	frameshifted; Derived by automated computational analysis using gene prediction method: Protein Homology.	1	1	0	0	0	0			0	0	0	1	apaJS280_00271	302521	303603	+	hypothetical protein
275	CP025570.548	C0Z10_01360	CDS	304217	304978	761	-	UTRA domain-containing protein		PF00392.19,PF07702.11		1	1	0	0	0	0			0	1	0	0	apaJS280_00273	304217	304978	-	putative HTH-type transcriptional regulator YurK		yurK
276	CP025570.550	C0Z10_01365	CDS	305171	306052	881	-	fructoselysine 6-kinase		PF00294.22		1	1	0	0	0	0			0	1	0	0	apaJS280_00274	305171	306052	-	Fructosamine kinase FrlD	2.7.1.-	frlD
277	CP025570.552	C0Z10_01370	CDS	306049	306882	833	-	carbohydrate ABC transporter permease		PF00528.20		1	1	0	0	0	0			0	1	0	0	apaJS280_00275	306049	306882	-	L-arabinose transport system permease protein AraQ		araQ_2
278	CP025570.554	C0Z10_01375	CDS	306886	307767	881	-	sugar ABC transporter permease		WP_014470989.1		1	1	0	0	0	0			0	1	0	0	apaJS280_00276	306886	307767	-	L-arabinose transport system permease protein AraP		araP_2
279	CP025570.556	C0Z10_01380	CDS	307828	309102	1274	-	sugar ABC transporter substrate-binding protein		PF13416.4		1	1	0	0	0	0			0	1	0	0	apaJS280_00277	307828	309102	-	Multiple sugar-binding protein		msmE_2
280	CP025570.558	C0Z10_01385	CDS	309115	310116	1001	-	SIS domain-containing protein		PF01380.20		1	1	0	0	0	0			0	1	0	0	apaJS280_00278	309115	310116	-	Fructosamine deglycase FrlB	3.5.-.-	frlB
281	CP025570.560	C0Z10_01390	CDS	310296	311288	992	-	right-handed parallel beta-helix repeat-containing protein		PF13229.4		1	1	0	0	0	0			0	1	0	0	apaJS280_00279	310296	311141	-	hypothetical protein
282	CP025570.562	C0Z10_01395	CDS	311189	311908	719	-	DedA family protein		WP_015069184.1		1	1	0	0	0	0			0	1	0	0	apaJS280_00280	311189	311908	-	putative membrane protein
283	CP025570.564	C0Z10_01400	CDS	312033	312683	650	+	ATP:cob(I)alamin adenosyltransferase		WP_015070632.1		1	1	0	0	0	0			0	1	0	0	apaJS280_00281	312033	312683	+	Cob(I)yrinic acid a%2Cc-diamide adenosyltransferase	2.5.1.17
284	CP025570.566	C0Z10_01405	CDS	312739	313050	311	+	hypothetical protein				1	1	0	0	0	0			0	1	0	0	apaJS280_00282	312739	313050	+	hypothetical protein
285	CP025570.568	C0Z10_01410	CDS/pseudogene	313245	313616	371	-	IS481 family transposase		WP_015069097.1	incomplete; partial on complete genome; missing start; Derived by automated computational analysis using gene prediction method: Protein Homology.	1	1	0	0	0	0			0	0	0	1	apaJS280_00283	313245	313538	-	hypothetical protein
286	CP025570.570	C0Z10_01415	CDS/pseudogene	313623	314930	1307	-	ISL3 family transposase		WP_076612297.1	internal stop; Derived by automated computational analysis using gene prediction method: Protein Homology.	1	1	0	0	0	0			0	1	0	0	apaJS280_00284	313623	314699	-	hypothetical protein
287	CP025570.572	C0Z10_01420	CDS	315205	316452	1247	-	ISL3 family transposase		WP_017824271.1		1	1	0	0	0	0			0	1	0	0	apaJS280_00285	315205	316542	-	hypothetical protein
288	CP025570.573		repeat_region	316696	320684	3988	+	alignment:crt:1.2	alignment:pilercr:v1.02	rpt_family=CRISPR	rpt_type=direct	1	1	0	0	0	0		CRISPR1	0	0	0	0	note=CRISPR with 56 repeat units	316696	320684	.	rpt_type=direct (56x)
289	CP025570.575	C0Z10_01425	CDS	320933	322180	1247	+	ISL3 family transposase		WP_017824271.1		1	1	0	0	0	0		CRISPR-splitting-transposase	0	1	0	0	apaJS280_00286	320843	322180	+	hypothetical protein
290	CP025570.576		repeat_region	322193	323308	1115	+	alignment:crt:1.2	alignment:pilercr:v1.02	rpt_family=CRISPR	rpt_type=direct	1	1	0	0	0	0		CRISPR2	0	0	0	0	note=CRISPR with 16 repeat units	322193	323308	.	rpt_type=direct (16x)
291	CP025570.578	C0Z10_01430	CDS	323496	323795	299	-	CRISPR-associated endonuclease Cas2	cas2	WP_013160296.1		1	1	1	0	0	0		CRISPR-Cas type IU	0	1	0	0	apaJS280_00287	323496	323795	-	CRISPR-associated endoribonuclease Cas2	3.1.-.-	cas2
292	CP025570.580	C0Z10_01435	CDS	323792	325396	1604	-	CRISPR-associated endonuclease Cas1		WP_013160297.1		1	1	1	0	0	0		CRISPR-Cas type IU	0	1	0	0	apaJS280_00288	323792	325396	-	CRISPR-associated exonuclease Cas4/endonuclease Cas1 fusion	3.1.-.-	cas4-cas1
293	CP025570.582	C0Z10_01440	CDS	325368	326381	1013	-	hypothetical protein				1	1	1	0	0	0		CRISPR-Cas type IU	0	1	0	0	apaJS280_00289	325368	326381	-	hypothetical protein
294	CP025570.584	C0Z10_01445	CDS	326378	329002	2624	-	type I-U CRISPR-associated helicase/endonuclease Cas3	cas3u	TIGR02621		1	1	1	0	0	0		CRISPR-Cas type IU	0	1	0	0	apaJS280_00290	326378	329002	-	CRISPR-associated nuclease/helicase Cas3	3.1.-.-	cas3
295	CP025570.586	C0Z10_01450	CDS	328999	330585	1586	-	type I-U CRISPR-associated protein Cas5/Cas6	cas5u6u	TIGR02165		1	1	1	0	0	0		CRISPR-Cas type IU	0	1	0	0	apaJS280_00291	328999	330585	-	hypothetical protein
296	CP025570.588	C0Z10_01455	CDS	330588	331796	1208	-	type I-U CRISPR-associated protein Cas7	cas7u	WP_013160301.1		0	0	0	0	0	0		CRISPR-Cas type IU	0	1	0	0	apaJS280_00292	330588	331796	-	hypothetical protein
297	CP025570.590	C0Z10_01460	CDS	332442	332939	497	-	hypothetical protein				0	0	0	0	0	0		CRISPR-Cas type IU	0	1	0	0	apaJS280_00293	332442	332921	-	hypothetical protein
298	CP025570.592	C0Z10_01465	CDS	333045	333281	236	+	hypothetical protein		WP_015071641.1		0	0	0	0	0	0			0	0	0	0
299	CP025570.594	C0Z10_01470	CDS	333343	334347	1004	+	IS481-like element ISPfr15 family transposase		WP_049770842.1		0	0	0	0	0	0			0	1	0	0	apaJS280_00294	333343	334347	+	hypothetical protein
300	CP025570.596	C0Z10_01475	CDS	334352	335464	1112	+	MFS transporter		WP_015071641.1		0	0	0	0	0	0			0	0	0	1	apaJS280_00295	334352	335464	+	2-nitroimidazole transporter		nimT
301	CP025570.598	C0Z10_01480	CDS	336013	337305	1292	+	aminopeptidase		WP_015011787.1		0	0	0	0	0	0			1	0	0	0	apaJS280_00296	336013	337305	+	Proline iminopeptidase	3.4.11.5	pip_1
302	CP025570.600	C0Z10_01485	CDS	337369	338277	908	+	hypothetical protein				0	0	0	0	0	0			1	0	0	0	apaJS280_00297	337369	338277	+	hypothetical protein
303	CP025570.602	C0Z10_01490	CDS	338313	338993	680	+	bifunctional (p)ppGpp synthetase/guanosine-3',5'-bis(diphosphate) 3'-pyrophosphohydrolase		WP_009380869.1		0	0	0	0	0	0			0	1	0	0	apaJS280_00298	338313	338993	+	hypothetical protein
304	CP025570.604	C0Z10_01495	CDS	338998	340122	1124	-	hypothetical protein		PF09983.7		0	0	0	0	0	0			1	0	0	0	apaJS280_00299	338998	340122	-	hypothetical protein
305	CP025570.606	C0Z10_01500	CDS	340119	343553	3434	-	ATPase		PF13558.4		0	0	0	0	0	0			1	0	0	0	apaJS280_00300	340119	343553	-	Chromosome partition protein Smc		smc
306	CP025570.608	C0Z10_01505	CDS	343550	344308	758	-	DUF4194 domain-containing protein		PF13835.4		0	0	0	0	0	0			1	0	0	0	apaJS280_00301	343550	344308	-	hypothetical protein
307	CP025570.610	C0Z10_01510	CDS	344292	345860	1568	-	DUF3375 domain-containing protein		PF11855.6		0	0	0	0	0	0			1	0	0	0	apaJS280_00302	344292	345791	-	hypothetical protein
308	CP025570.612	C0Z10_01515	CDS	345920	346516	596	-	DNA polymerase III subunit epsilon		PF00929.22		0	0	0	0	0	0			1	0	0	0	apaJS280_00303	345920	346516	-	DNA polymerase III PolC-type	2.7.7.7	polC_1
309	CP025570.614	C0Z10_01520	CDS	346602	347327	725	+	NAD-dependent protein deacylase		WP_015071606.1		0	0	0	0	0	0			1	0	0	0	apaJS280_00304	346602	347327	+	NAD-dependent protein deacetylase	3.5.1.-	cobB_2
310	CP025570.616	C0Z10_01525	CDS	347490	350684	3194	+	hypothetical protein		PF00140.18,PF04851.13		0	0	0	0	0	0			1	0	0	0	apaJS280_00305	347490	350684	+	RNA polymerase principal sigma factor HrdB		hrdB_1
311	CP025570.618	C0Z10_01530	CDS	350647	351264	617	-	nucleoside/nucleotide kinase family protein		WP_015071603.1		0	0	0	0	0	0			1	0	0	0	apaJS280_00306	350647	351264	-	Uridine kinase	2.7.1.48	udk_1
312	CP025570.620	C0Z10_01535	CDS	351324	351893	569	-	N-acetyltransferase		WP_017885014.1		0	0	0	0	0	0			1	0	0	0	apaJS280_00307	351324	351893	-	hypothetical protein
313	CP025570.622	C0Z10_01540	CDS	351928	352920	992	+	alpha/beta hydrolase		PF07859.11		0	0	0	0	0	0			0	1	0	0	apaJS280_00308	351937	352920	+	Carboxylesterase NlhH	3.1.1.1	nlhH_1
314	CP025570.624	C0Z10_01545	CDS	353170	353535	365	-	peptidylprolyl isomerase		WP_002530302.1		0	0	0	0	0	0			1	0	0	0	apaJS280_00309	353170	353535	-	FK506-binding protein	5.2.1.8	fkbP_1
315	CP025570.626	C0Z10_01550	CDS	353598	354416	818	-	peroxide stress protein YaaA		WP_015071599.1		0	0	0	0	0	0			1	0	0	0	apaJS280_00310	353598	354416	-	hypothetical protein
316	CP025570.628	C0Z10_01555	CDS	354304	355671	1367	+	hypothetical protein		PF10092.7		0	0	0	0	0	0			1	0	0	0	apaJS280_00311	354628	355671	+	hypothetical protein
317	CP025570.630	C0Z10_01560	CDS	355646	356758	1112	-	dipeptide ABC transporter ATP-binding protein		WP_010852136.1		0	0	0	0	0	0			1	0	0	0	apaJS280_00312	355646	356758	-	Oligopeptide transport ATP-binding protein OppF		oppF_1
318	CP025570.632	C0Z10_01565	CDS	356745	357704	959	-	ABC transporter ATP-binding protein		WP_002528174.1		0	0	0	0	0	0			1	0	0	0	apaJS280_00313	356745	357776	-	Oligopeptide transport ATP-binding protein OppD		oppD_1
319	CP025570.634	C0Z10_01570	CDS	357794	358795	1001	-	ABC transporter permease		WP_014144686.1		0	0	0	0	0	0			1	0	0	0	apaJS280_00314	357794	358795	-	Oligopeptide transport system permease protein OppC		oppC
320	CP025570.636	C0Z10_01575	CDS	358788	359711	923	-	ABC transporter permease		WP_015581951.1		0	0	0	0	0	0			1	0	0	0	apaJS280_00315	358788	359711	-	Glutathione transport system permease protein GsiC		gsiC_1
321	CP025570.638	C0Z10_01580	CDS	359786	361441	1655	-	ABC transporter substrate-binding protein		WP_016666374.1		0	0	0	0	0	0			1	0	0	0	apaJS280_00316	359786	361441	-	Oligopeptide-binding protein OppA		oppA
322	CP025570.640	C0Z10_01585	CDS	361648	362211	563	-	hypothetical protein				0	0	0	0	0	0			0	0	0	1	apaJS280_00317	361648	362211	-	hypothetical protein
323	CP025570.642	C0Z10_01590	CDS	362363	363286	923	+	MarR family transcriptional regulator		WP_007859265.1		0	0	0	0	0	0			1	0	0	0	apaJS280_00318	362363	363286	+	Transcriptional regulator SlyA		slyA_1
324	CP025570.644	C0Z10_01595	tRNA	363427	363503	76	-	tRNA-Pro				0	0	0	0	0	0			0	0	1	0	apaJS280_00319	363427	363503	-	tRNA-Pro(cgg)
325	CP025570.646	C0Z10_01600	CDS	363597	364511	914	-	metallophosphoesterase		WP_002544899.1		0	0	0	0	0	0			1	0	0	0	apaJS280_00320	363597	364511	-	hypothetical protein
326	CP025570.648	C0Z10_01605	CDS	364517	366961	2444	-	PASTA domain-containing protein		WP_004809643.1		0	0	0	0	0	0			1	0	0	0	apaJS280_00321	364517	367015	-	Penicillin-binding protein 1A/1B		ponA
327	CP025570.650	C0Z10_01610	CDS	367151	367459	308	+	WhiB family transcriptional regulator		WP_002517165.1		0	0	0	0	0	0			0	1	0	0	apaJS280_00322	367202	367459	+	Transcriptional regulator WhiB4		whiB4
328	CP025570.652	C0Z10_01615	CDS	367708	368163	455	+	RidA family protein		WP_004810370.1		0	0	0	0	0	0			1	0	0	0	apaJS280_00324	367708	368163	+	hypothetical protein
329	CP025570.654	C0Z10_01620	CDS	368204	368908	704	-	Crp/Fnr family transcriptional regulator		WP_015071576.1		0	0	0	0	0	0			1	0	0	0	apaJS280_00325	368204	369001	-	CRP-like cAMP-activated global transcriptional regulator		glxR
330	CP025570.656	C0Z10_01625	CDS	369169	369822	653	+	endonuclease III	nth	WP_002548222.1		0	0	0	0	0	0			1	0	0	0	apaJS280_00326	369169	369822	+	Endonuclease III	4.2.99.18	nth_1
331	CP025570.658	C0Z10_01630	CDS	369819	370541	722	+	TlpA family protein disulfide reductase		PF08534.8		0	0	0	0	0	0			1	0	0	0	apaJS280_00327	369819	370541	+	Thiol:disulfide interchange protein CycY		cycY
332	CP025570.660	C0Z10_01635	CDS	370538	371254	716	+	CoA pyrophosphatase		WP_002517131.1		0	0	0	0	0	0			1	0	0	0	apaJS280_00328	370538	371254	+	putative Nudix hydrolase NudL	3.6.1.-	nudL
333	CP025570.662	C0Z10_01640	CDS	371273	371743	470	-	phage holin family protein		WP_015071572.1		1	1	0	0	0	0			1	0	0	0	apaJS280_00329	371273	371743	-	hypothetical protein
334	CP025570.664	C0Z10_01645	CDS	371830	372588	758	-	methyltransferase domain-containing protein		WP_015583357.1		1	1	0	0	0	0			1	0	0	0	apaJS280_00330	371830	372588	-	putative methyltransferase	2.1.1.-
335	CP025570.666	C0Z10_01650	CDS	372856	373845	989	+	pilus assembly protein CpaE		WP_002549714.1		1	1	0	0	0	0			1	0	0	0	apaJS280_00331	372841	373845	+	hypothetical protein
336	CP025570.668	C0Z10_01655	CDS	373838	375106	1268	+	pilus assembly protein CpaF		WP_002529114.1		1	1	0	0	0	0			1	0	0	0	apaJS280_00332	373913	375106	+	Putative conjugal transfer protein
337	CP025570.670	C0Z10_01660	CDS	375589	375900	311	+	hypothetical protein		WP_002531217.1		1	1	0	0	0	0			1	0	0	0	apaJS280_00333	375103	375900	+	hypothetical protein
338	CP025570.672	C0Z10_01665	CDS	376263	376685	422	+	type II secretion protein F		WP_002529111.1		1	1	0	0	0	0			1	0	0	0	apaJS280_00334	375897	376685	+	hypothetical protein
339	CP025570.674	C0Z10_01670	CDS	377023	377289	266	+	DUF4244 domain-containing protein		WP_017546687.1		1	1	0	0	0	0			1	0	0	0	apaJS280_00335	377023	377289	+	hypothetical protein
340	CP025570.676	C0Z10_01675	CDS	377403	377723	320	+	hypothetical protein		WP_002529109.1		1	1	0	0	0	0			1	0	0	0	apaJS280_00336	377403	377723	+	hypothetical protein
341	CP025570.678	C0Z10_01680	CDS	377720	378127	407	+	pilus assembly protein TadE		WP_004008705.1		1	1	0	0	0	0			1	0	0	0	apaJS280_00337	377720	378127	+	hypothetical protein
342	CP025570.680	C0Z10_01685	CDS	378230	379405	1175	+	ATP-binding protein		WP_003887703.1		1	1	0	0	0	0			1	0	0	0	apaJS280_00338	378230	379405	+	hypothetical protein
343	CP025570.682	C0Z10_01690	CDS	379422	381707	2285	-	DUF1998 domain-containing protein		WP_014604326.1		0	0	0	0	0	0			1	0	0	0	apaJS280_00339	379422	381707	-	RNA helicase CrhR	3.6.4.13	crhR
344	CP025570.684	C0Z10_01695	CDS	381801	382394	593	+	hypothetical protein				0	0	0	0	0	0			1	0	0	0	apaJS280_00340	381801	382394	+	hypothetical protein
345	CP025570.686	C0Z10_01700	CDS	382446	382739	293	+	DUF2249 domain-containing protein		WP_002541928.1		0	0	0	0	0	0			1	0	0	0	apaJS280_00341	382446	382739	+	hypothetical protein
346	CP025570.688	C0Z10_01705	CDS	382887	385769	2882	+	type I DNA topoisomerase	topA	WP_013865799.1		0	0	0	0	0	0			1	0	0	0	apaJS280_00342	382887	385769	+	DNA topoisomerase 1	5.99.1.2	topA
347	CP025570.690	C0Z10_01710	CDS	385816	387330	1514	+	hypothetical protein				0	0	0	0	0	0			1	0	0	0	apaJS280_00343	385816	387330	+	hypothetical protein
348	CP025570.692	C0Z10_01715	CDS	387327	387980	653	+	dTMP kinase	tmk	WP_015071549.1		0	0	0	0	0	0			1	0	0	0	apaJS280_00344	387327	387980	+	Thymidylate kinase	2.7.4.9	tmk
349	CP025570.694	C0Z10_01720	CDS	387977	389176	1199	+	DNA polymerase III subunit delta'		WP_020490546.1		0	0	0	0	0	0			1	0	0	0	apaJS280_00345	388001	389176	+	DNA polymerase III subunit gamma/tau	2.7.7.7	dnaX_1
350	CP025570.696	C0Z10_01725	CDS	389394	390191	797	+	DoxX family protein		PF07681.10		0	0	0	0	0	0			1	0	0	0	apaJS280_00346	389394	390191	+	hypothetical protein
351	CP025570.698	C0Z10_01730	CDS	390235	391053	818	+	hypothetical protein		WP_004810394.1		0	0	0	0	0	0			1	0	0	0	apaJS280_00347	390223	391053	+	hypothetical protein
352	CP025570.700	C0Z10_01735	CDS	391065	392819	1754	+	alpha/beta hydrolase		WP_007433959.1		0	0	0	0	0	0			1	0	0	0	apaJS280_00348	391050	392819	+	Carboxylesterase B	3.1.1.-	caeB
353	CP025570.702	C0Z10_01740	CDS	393038	393373	335	+	hypothetical protein		WP_015071544.1		0	0	0	0	0	0			1	0	0	0	apaJS280_00349	393038	393373	+	hypothetical protein
354	CP025570.704	C0Z10_01745	CDS	393435	395144	1709	-	DUF885 domain-containing protein		WP_002529094.1		0	0	0	0	0	0			1	0	0	0	apaJS280_00350	393435	395168	-	hypothetical protein
355	CP025570.706	C0Z10_01750	tRNA	395273	395348	75	+	tRNA-Thr				0	0	0	0	0	0			0	0	0	0	apaJS280_00351	395273	395347	+	tRNA-Thr(cgt)
356	CP025570.708	C0Z10_01755	CDS	395569	397467	1898	+	hypothetical protein		PF01844.21,PF02720.15		0	0	0	0	0	0			0	0	0	1	apaJS280_00352	395659	397467	+	hypothetical protein
357	CP025570.710	C0Z10_01760	CDS	397651	398244	593	+	N-acetyltransferase		PF00583.23		0	0	0	0	0	0			1	0	0	0	apaJS280_00353	397651	398244	+	hypothetical protein
358	CP025570.712	C0Z10_01765	CDS	398317	401199	2882	+	hypothetical protein		PF00486.26		0	0	0	0	0	0			1	0	0	0	apaJS280_00354	398323	401199	+	Putative HTH-type transcriptional regulator
359	CP025570.714	C0Z10_01770	CDS	401324	401809	485	+	DUF1453 domain-containing protein		PF07301.9		0	0	0	0	0	0			1	0	0	0	apaJS280_00355	401324	401809	+	hypothetical protein
360	CP025570.716	C0Z10_01775	CDS	401806	402282	476	+	DUF1269 domain-containing protein		PF06897.10		0	0	0	0	0	0			1	0	0	0	apaJS280_00356	401806	402282	+	hypothetical protein
361	CP025570.718	C0Z10_01780	CDS	402445	403488	1043	+	zinc-binding dehydrogenase		WP_016666222.1		0	0	0	0	0	0			1	0	0	0	apaJS280_00357	402445	403488	+	Alcohol dehydrogenase	1.1.1.1
362	CP025570.720	C0Z10_01785	CDS	403593	404135	542	-	hypothetical protein				0	0	0	0	0	0			0	1	0	0	apaJS280_00358	403593	404135	-	hypothetical protein
363	CP025570.722	C0Z10_01790	CDS	404394	405743	1349	+	FAD-binding protein		WP_014847728.1		0	0	0	0	0	0			1	0	0	0	apaJS280_00359	404394	405743	+	Putative flavin-containing monoamine oxidase AofH	1.4.3.-	aofH
364	CP025570.724	C0Z10_01795	CDS	405768	406343	575	-	NADPH-dependent oxidoreductase		WP_015071538.1		0	0	0	0	0	0			1	0	0	0	apaJS280_00360	405768	406343	-	Chromate reductase	1.6.5.2	chrR
365	CP025570.726	C0Z10_01800	CDS	406492	408018	1526	-	2', 3'-cyclic nucleotide 2'-phosphodiesterase		WP_005188677.1		0	0	0	0	0	0			1	0	0	0	apaJS280_00361	406492	408105	-	D-alanyl-D-alanine-carboxypeptidase/endopeptidase AmpH	3.4.-.-	ampH
366	CP025570.728	C0Z10_01805	CDS	408102	408824	722	-	type 1 glutamine amidotransferase		WP_019175537.1		0	0	0	0	0	0			1	0	0	0	apaJS280_00362	408102	408824	-	Gamma-glutamyl-L-1-hydroxyisopropylamide hydrolase	3.4.-.-	ipuF
367	CP025570.730	C0Z10_01810	CDS	408824	409921	1097	-	membrane dipeptidase		WP_002533941.1		0	0	0	0	0	0			1	0	0	0	apaJS280_00363	408824	409921	-	hypothetical protein
368	CP025570.732	C0Z10_01815	CDS	409926	410798	872	-	aminodeoxychorismate lyase		WP_018173079.1		0	0	0	0	0	0			1	0	0	0	apaJS280_00364	409926	410798	-	D-alanine aminotransferase	2.6.1.21	dat
369	CP025570.734	C0Z10_01820	CDS	411253	413097	1844	+	ABC transporter substrate-binding protein		WP_015071534.1		0	0	0	0	0	0			1	0	0	0	apaJS280_00365	411253	413097	+	Nickel-binding periplasmic protein		nikA_1
370	CP025570.736	C0Z10_01825	CDS	413224	414255	1031	+	ABC transporter permease		WP_015071533.1		0	0	0	0	0	0			1	0	0	0	apaJS280_00366	413224	414255	+	Dipeptide transport system permease protein DppB		dppB_1
371	CP025570.738	C0Z10_01830	CDS	414303	415178	875	+	ABC transporter permease		WP_019617946.1		0	0	0	0	0	0			1	0	0	0	apaJS280_00367	414252	415178	+	Dipeptide transport system permease protein DppC		dppC
372	CP025570.740	C0Z10_01835	CDS	415182	416840	1658	+	ABC transporter ATP-binding protein		WP_018173070.1		0	0	0	0	0	0		PossibleCRISPR3	1	0	0	0	apaJS280_00368	415182	416840	+	Glutathione import ATP-binding protein GsiA	3.6.3.-	gsiA_1
373	CP025570.742	C0Z10_01840	CDS	416837	417880	1043	+	LD-carboxypeptidase		WP_015071530.1		0	0	0	0	0	0			1	0	0	0	apaJS280_00369	416837	417880	+	putative murein peptide carboxypeptidase	3.4.16.-	ykfA
374	CP025570.744	C0Z10_01845	CDS	417843	418340	497	+	Lrp/AsnC family transcriptional regulator		PF01037.19,PF13412.4		0	0	0	0	0	0			1	0	0	0	apaJS280_00370	417882	418340	+	Leucine-responsive regulatory protein		lrp_1
375	CP025570.746	C0Z10_01850	CDS	418405	419280	875	+	serine hydrolase		WP_015071528.1		0	0	0	0	0	0			1	0	0	0	apaJS280_00371	418405	419280	+	hypothetical protein
376	CP025570.748	C0Z10_01855	CDS	419277	420335	1058	+	cysteine protease		WP_005188713.1		0	0	0	0	0	0			1	0	0	0	apaJS280_00372	419277	420335	+	hypothetical protein
377	CP025570.750	C0Z10_01860	CDS	420332	421168	836	+	serine hydrolase		WP_015071526.1		0	0	0	0	0	0			1	0	0	0	apaJS280_00373	420332	421168	+	hypothetical protein
378	CP025570.752	C0Z10_01865	CDS	421380	421718	338	-	transcriptional regulator		WP_018162731.1	indirectly regulates nitrogen metabolism; at high nitrogen levels P-II prevents the phosphorylation of NR-I, the transcriptional activator of the glutamine synthetase gene (glnA); at low nitrogen levels P-II is uridylylated to form PII-UMP and interacts with an adenylyltransferase (GlnE) that activates GlnA; Derived by automated computational analysis using gene prediction method: Protein Homolog…	0	0	0	0	0	0			1	0	0	0	apaJS280_00374	421380	421718	-	Nitrogen regulatory protein P-II		glnB
379	CP025570.754	C0Z10_01870	CDS	421715	423073	1358	-	ammonium transporter		WP_013161879.1		0	0	0	0	0	0			1	0	0	0	apaJS280_00375	421715	422995	-	Ammonia channel		amt
380	CP025570.756	C0Z10_01875	CDS	423235	424188	953	-	hypothetical protein				0	0	0	0	0	0			1	0	0	0	apaJS280_00376	423235	424188	-	hypothetical protein
381	CP025570.758	C0Z10_01880	CDS	424305	425084	779	+	hypothetical protein				0	0	0	0	0	0			0	1	0	0	apaJS280_00377	424305	425084	+	hypothetical protein
382	CP025570.760	C0Z10_01885	CDS	425133	425621	488	-	phosphoglycerate mutase		WP_015071520.1		0	0	0	0	0	0			1	0	0	0	apaJS280_00378	425133	425621	-	hypothetical protein
383	CP025570.762	C0Z10_01890	CDS	425714	426715	1001	+	acetylxylan esterase		WP_015011340.1		0	0	0	0	0	0			1	0	0	0	apaJS280_00379	425714	426715	+	Cephalosporin-C deacetylase	3.1.1.41	axeA
384	CP025570.764	C0Z10_01895	CDS	426778	427794	1016	-	SAM-dependent methyltransferase		WP_014847717.1		0	0	0	0	0	0			1	0	0	0	apaJS280_00380	426778	427800	-	hypothetical protein
385	CP025570.766	C0Z10_01900	CDS	427941	428501	560	-	inorganic pyrophosphatase		WP_004810415.1		0	0	0	0	0	0			1	0	0	0	apaJS280_00381	427941	428501	-	Inorganic pyrophosphatase	3.6.1.1	ppa
386	CP025570.768	C0Z10_01905	CDS	428572	430047	1475	+	D-alanyl-D-alanine carboxypeptidase/D-alanyl-D-alanine-endopeptidase	dacB	WP_015071516.1		0	0	0	0	0	0			1	0	0	0	apaJS280_00382	428572	430047	+	D-alanyl-D-alanine carboxypeptidase DacB	3.4.16.4	dacB
387	CP025570.770	C0Z10_01910	CDS	430102	431106	1004	+	tRNA lysidine(34) synthetase TilS	tilS	WP_020490566.1		0	0	0	0	0	0			1	0	0	0	apaJS280_00383	430102	431106	+	tRNA(Ile)-lysidine synthase	6.3.4.19	tilS
388	CP025570.772	C0Z10_01915	CDS	431176	431727	551	+	hypoxanthine phosphoribosyltransferase	hpt	WP_002529072.1		0	0	0	0	0	0			1	0	0	0	apaJS280_00384	431233	431727	+	Hypoxanthine-guanine phosphoribosyltransferase	2.4.2.8	hpt
389	CP025570.774	C0Z10_01920	CDS	431806	434076	2270	+	ATP-dependent zinc metalloprotease FtsH		WP_015071513.1		0	0	0	0	0	0			1	0	0	0	apaJS280_00385	431806	434076	+	ATP-dependent zinc metalloprotease FtsH	3.4.24.-	ftsH_2
390	CP025570.776	C0Z10_01925	CDS	434139	434747	608	+	GTP cyclohydrolase I FolE	folE	WP_002549559.1		0	0	0	0	0	0			1	0	0	0	apaJS280_00386	434115	434747	+	GTP cyclohydrolase 1	3.5.4.16	folE
391	CP025570.778	C0Z10_01930	CDS	434796	435659	863	+	dihydropteroate synthase	folP	WP_002534721.1		0	0	0	0	0	0			1	0	0	0	apaJS280_00387	434850	435659	+	Dihydropteroate synthase	2.5.1.15	folP1
392	CP025570.780	C0Z10_01935	CDS	435731	436123	392	+	dihydroneopterin aldolase	folB	WP_015071510.1		0	0	0	0	0	0			1	0	0	0	apaJS280_00388	435731	436123	+	Dihydroneopterin aldolase	4.1.2.25	folB
393	CP025570.782	C0Z10_01940	CDS	436114	436674	560	+	2-amino-4-hydroxy-6- hydroxymethyldihydropteridine diphosphokinase	folK	WP_015071509.1		0	0	0	0	0	0			1	0	0	0	apaJS280_00389	436114	436674	+	2-amino-4-hydroxy-6-hydroxymethyldihydropteridine pyrophosphokinase	2.7.6.3	folK
394	CP025570.784	C0Z10_01945	CDS	436671	437231	560	+	DUF3180 domain-containing protein		WP_015583310.1		0	0	0	0	0	0			1	0	0	0	apaJS280_00390	436671	437231	+	hypothetical protein
395	CP025570.786	C0Z10_01950	CDS	437331	437999	668	+	cell division topological specificity factor MinE		WP_002517219.1		0	0	0	0	0	0			1	0	0	0	apaJS280_00391	437340	437999	+	hypothetical protein
396	CP025570.788	C0Z10_01955	CDS	438531	438851	320	+	Lsr2 family protein		WP_002529039.1		0	0	0	0	0	0			1	0	0	0	apaJS280_00392	438531	438851	+	Nucleoid-associated protein Lsr2		lsr2
397	CP025570.790	C0Z10_01960	CDS	439183	441714	2531	+	ATP-dependent Clp protease ATP-binding subunit		WP_002549658.1		0	0	0	0	0	0			1	0	0	0	apaJS280_00393	439183	441714	+	ATP-dependent Clp protease ATP-binding subunit ClpC1		clpC1
398	CP025570.792	C0Z10_01965	CDS	441875	442681	806	+	DUF3883 domain-containing protein		PF13020.4		0	0	0	0	0	0			0	1	0	0	apaJS280_00394	441836	442681	+	hypothetical protein
399	CP025570.794	C0Z10_01970	CDS	442860	444680	1820	+	hypothetical protein				0	0	0	0	0	0			1	0	0	0	apaJS280_00395	442860	444680	+	hypothetical protein
400	CP025570.796	C0Z10_01975	CDS	444704	445567	863	+	hypothetical protein				0	0	0	0	0	0			1	0	0	0	apaJS280_00396	444680	445567	+	hypothetical protein
401	CP025570.798	C0Z10_01980	CDS	445564	446343	779	+	hypothetical protein				0	0	0	0	0	0			1	0	0	0	apaJS280_00397	445564	446343	+	hypothetical protein
402	CP025570.800	C0Z10_01985	CDS	446380	446814	434	-	pyrimidine dimer DNA glycosylase		WP_005273507.1		0	0	0	0	0	0			1	0	0	0	apaJS280_00398	446380	446814	-	hypothetical protein
403	CP025570.802	C0Z10_01990	CDS	446811	448979	2168	-	MMPL family transporter		WP_020075488.1		0	0	0	0	0	0			1	0	0	0	apaJS280_00399	446811	448979	-	Membrane protein YdfJ		ydfJ_2
404	CP025570.804	C0Z10_01995	CDS	449085	449984	899	+	TIGR01777 family protein		WP_002524676.1		0	0	0	0	0	0			1	0	0	0	apaJS280_00400	449085	449984	+	Epimerase family protein
405	CP025570.806	C0Z10_02000	CDS	449981	450670	689	+	rhomboid family intramembrane serine protease		WP_002524677.1		0	0	0	0	0	0			1	0	0	0	apaJS280_00401	449981	450670	+	Rhomboid protease GluP	3.4.21.105	gluP
406	CP025570.808	C0Z10_02005	CDS	450777	451277	500	-	cobalt ABC transporter		WP_012298904.1		0	0	0	0	0	0			1	0	0	0	apaJS280_00402	450777	451376	-	hypothetical protein
			PossibleCRISPR	451624	451750															0	0	0	0
407	CP025570.809		sequence_feature	451861	451979	118	+	TPP riboswitch		RF00059	TPP riboswitch; Derived by automated computational analysis using gene prediction method: cmsearch.	0	0	0	0	0	0			0	0	0	0
408	CP025570.811	C0Z10_02010	CDS	452045	453127	1082	+	thiamine ABC transporter substrate-binding protein		WP_015071490.1		0	0	0	0	0	0			1	0	0	0	apaJS280_00403	452045	453127	+	Thiamine-binding periplasmic protein		thiB
409	CP025570.813	C0Z10_02015	CDS	453103	454791	1688	+	iron ABC transporter permease		WP_015884287.1		0	0	0	0	0	0			1	0	0	0	apaJS280_00404	453124	454791	+	Putative 2-aminoethylphosphonate transport system permease protein PhnU		phnU
410	CP025570.815	C0Z10_02020	CDS	454842	455879	1037	+	ABC transporter ATP-binding protein		WP_015071488.1		0	0	0	0	0	0			1	0	0	0	apaJS280_00405	454785	455879	+	Sulfate/thiosulfate import ATP-binding protein CysA	3.6.3.25	cysA
411	CP025570.817	C0Z10_02025	CDS	455876	456295	419	+	hypothetical protein		PF02195.16		0	0	0	0	0	0			1	0	0	0	apaJS280_00406	455930	456295	+	hypothetical protein
412	CP025570.819	C0Z10_02030	CDS	456300	457730	1430	-	MFS transporter		PF00083.22		0	0	0	0	0	0			1	0	0	0	apaJS280_00407	456300	457730	-	putative metabolite transport protein CsbC		csbC
413	CP025570.821	C0Z10_02035	CDS	457975	460329	2354	-	FAD-dependent oxidoreductase		WP_007731939.1		0	0	0	0	0	0			1	0	0	0	apaJS280_00408	457975	460329	-	tRNA uridine 5-carboxymethylaminomethyl modification enzyme MnmG		mnmG
414	CP025570.823	C0Z10_02040	CDS	460515	461540	1025	-	LacI family transcriptional regulator		PF00356.19,PF00532.19		0	0	0	0	0	0			1	0	0	0	apaJS280_00409	460515	461540	-	HTH-type transcriptional regulator DegA		degA_3
415	CP025570.825	C0Z10_02045	CDS	461644	463092	1448	-	catalase		WP_002512810.1		0	0	0	0	0	0			1	0	0	0	apaJS280_00410	461644	463092	-	Catalase	1.11.1.6	katA
416	CP025570.827	C0Z10_02050	CDS	463311	464081	770	-	A/G-specific adenine glycosylase	mutY	WP_002529013.1		0	0	0	0	0	0			1	0	0	0	apaJS280_00411	463311	464216	-	Adenine DNA glycosylase	3.2.2.-	mutY
417	CP025570.829	C0Z10_02055	CDS	464232	465548	1316	-	glutamate-1-semialdehyde-2,1-aminomutase	hemL	WP_016666917.1	Cobalamin biosynthesis	0	0	0	0	0	0			1	0	0	0	apaJS280_00412	464232	465548	-	Glutamate-1-semialdehyde 2%2C1-aminomutase	5.4.3.8	hemL
418	CP025570.831	C0Z10_02060	CDS	465686	466696	1010	-	porphobilinogen synthase	hemB	WP_015071484.1	Cobalamin biosynthesis	0	0	0	0	0	0			1	0	0	0	apaJS280_00413	465686	466696	-	Delta-aminolevulinic acid dehydratase	4.2.1.24	hemB
419	CP025570.833	C0Z10_02065	CDS	466693	467445	752	-	uroporphyrinogen-III synthase	hemD	WP_002517184.1	Cobalamin biosynthesis	0	0	0	0	0	0			1	0	0	0	apaJS280_00414	466693	467454	-	hypothetical protein
420	CP025570.835	C0Z10_02070	CDS	467451	468497	1046	-	hydroxymethylbilane synthase	hemC	WP_007433292.1	Cobalamin biosynthesis	0	0	0	0	0	0			1	0	0	0	apaJS280_00415	467451	468497	-	Porphobilinogen deaminase	2.5.1.61	hemC
421	CP025570.837	C0Z10_02075	CDS	468655	470055	1400	-	FAD-dependent oxidoreductase	hemY	WP_015071480.1		0	0	0	0	0	0			1	0	0	0	apaJS280_00416	468655	470055	-	Protoporphyrinogen oxidase	1.3.3.4	hemY
422	CP025570.839	C0Z10_02080	CDS	470135	471328	1193	-	uroporphyrinogen decarboxylase	hemE	WP_014846811.1		0	0	0	0	0	0			1	0	0	0	apaJS280_00417	470135	471328	-	Uroporphyrinogen decarboxylase	4.1.1.37	hemE
423	CP025570.841	C0Z10_02085	CDS	471449	472933	1484	+	glutamyl-tRNA reductase	hemA	WP_015588633.1		0	0	0	0	0	0			1	0	0	0	apaJS280_00418	471410	472933	+	Glutamyl-tRNA reductase	1.2.1.70	hemA
424	CP025570.843	C0Z10_02090	CDS	472930	475077	2147	+	ferrochelatase	hemH	WP_015071477.1		0	0	0	0	0	0			1	0	0	0	apaJS280_00419	472930	475077	+	Ferrochelatase	4.99.1.1	hemH_1
425	CP025570.845	C0Z10_02095	CDS	475670	475987	317	+	hypothetical protein				0	0	0	0	0	0			1	0	0	0	apaJS280_00420	475235	475987	+	hypothetical protein
426	CP025570.847	C0Z10_02100	CDS	476029	476256	227	-	transcriptional regulator		WP_020488278.1		0	0	0	0	0	0			1	0	0	0	apaJS280_00421	476029	476256	-	hypothetical protein
427	CP025570.849	C0Z10_02105	CDS	476258	476902	644	-	hypothetical protein				0	0	0	0	0	0			0	1	0	0	apaJS280_00422	476258	476902	-	hypothetical protein
428	CP025570.851	C0Z10_02110	CDS	477016	478110	1094	-	DNA integrity scanning protein DisA		WP_015071475.1		0	0	0	0	0	0			1	0	0	0	apaJS280_00423	477016	478110	-	DNA integrity scanning protein DisA	2.7.7.85	disA
429	CP025570.853	C0Z10_02115	CDS	478136	479554	1418	-	DNA repair protein RadA		WP_004810510.1		0	0	0	0	0	0			1	0	0	0	apaJS280_00424	478136	479554	-	DNA repair protein RadA	3.6.4.-	radA
430	CP025570.855	C0Z10_02120	CDS	479728	480366	638	-	VOC family protein		WP_002544240.1		0	0	0	0	0	0			1	0	0	0	apaJS280_00425	479728	480366	-	hypothetical protein
431	CP025570.857	C0Z10_02125	CDS	480528	481367	839	+	sugar phosphate isomerase/epimerase		WP_002528998.1		0	0	0	0	0	0			1	0	0	0	apaJS280_00426	480549	481367	+	hypothetical protein
432	CP025570.859	C0Z10_02130	CDS	481396	482310	914	+	proline dehydrogenase		WP_002518720.1		0	0	0	0	0	0			1	0	0	0	apaJS280_00427	481396	482310	+	Proline dehydrogenase 1	1.5.5.2	fadM
433	CP025570.861	C0Z10_02135	CDS	482445	483428	983	+	CPBP family intramembrane metalloprotease		WP_004810523.1		0	0	0	0	0	0			1	0	0	0	apaJS280_00428	482307	483428	+	hypothetical protein
434	CP025570.863	C0Z10_02140	CDS	483560	484603	1043	+	aspartate-semialdehyde dehydrogenase		WP_002531683.1		0	0	0	0	0	0			1	0	0	0	apaJS280_00429	483614	484603	+	Aspartate-semialdehyde dehydrogenase	1.2.1.11	asd
435	CP025570.865	C0Z10_02145	CDS	484600	485403	803	+	pyrroline-5-carboxylate reductase	proC	WP_002528994.1		0	0	0	0	0	0			1	0	0	0	apaJS280_00430	484600	485403	+	Pyrroline-5-carboxylate reductase	1.5.1.2	proC_1
436	CP025570.867	C0Z10_02150	CDS	485632	485733	101	+	AURKAIP1/COX24 domain-containing protein		WP_003402602.1		0	0	0	0	0	0			0	0	1	0	apaJS280_00431	485632	485733	+	hypothetical protein
437	CP025570.869	C0Z10_02155	CDS	485810	486112	302	+	glutaredoxin family protein		WP_002531194.1		0	0	0	0	0	0			0	0	1	0	apaJS280_00432	485897	486112	+	hypothetical protein
438	CP025570.871	C0Z10_02160	CDS	486398	488035	1637	+	bifunctional uroporphyrinogen-III C-methyltransferase/uroporphyrinogen-III synthase		WP_002549627.1		0	0	0	0	0	0			1	0	0	0	apaJS280_00433	486398	488035	+	Uroporphyrinogen-III C-methyltransferase	2.1.1.107	nasF
439	CP025570.873	C0Z10_02165	CDS	488165	488887	722	+	histidine phosphatase family protein		WP_004810532.1		0	0	0	0	0	0			1	0	0	0	apaJS280_00434	488165	488887	+	hypothetical protein
440	CP025570.875	C0Z10_02170	CDS	488884	489453	569	+	TlpA family protein disulfide reductase		WP_004810534.1		0	0	0	0	0	0			1	0	0	0	apaJS280_00435	488884	489453	+	Thiol-disulfide oxidoreductase ResA		resA_1
441	CP025570.877	C0Z10_02175	CDS	489528	490259	731	+	cytochrome C biogenesis protein		WP_002545769.1		0	0	0	0	0	0			1	0	0	0	apaJS280_00436	489450	490259	+	Thiol:disulfide interchange protein DsbD	1.8.1.8	dsbD
442	CP025570.879	C0Z10_02180	CDS	490366	491925	1559	+	cytochrome c biogenesis protein ResB		WP_015583281.1		0	0	0	0	0	0			0	0	0	1	apaJS280_00437	490366	491925	+	Cytochrome c biogenesis protein CcsB		ccsB
443	CP025570.881	C0Z10_02185	CDS	491922	492851	929	+	c-type cytochrome biogenesis protein CcsB	ccsB	WP_015583280.1		0	0	0	0	0	0			0	0	0	1	apaJS280_00438	491922	492851	+	Cytochrome c biogenesis protein CcsA		ccsA
444	CP025570.883	C0Z10_02190	CDS	492866	494407	1541	+	hypothetical protein		PF10646.7		0	0	0	0	0	0			0	0	0	1	apaJS280_00439	492866	494407	+	hypothetical protein
445	CP025570.885	C0Z10_02195	CDS	494442	495263	821	-	NAD(P)-dependent oxidoreductase		WP_002517548.1		0	0	0	0	0	0			0	0	0	1	apaJS280_00440	494442	495263	-	NADP-dependent 3-hydroxy acid dehydrogenase YdfG	1.1.1.381	ydfG
446	CP025570.887	C0Z10_02200	CDS	495308	497191	1883	-	hypothetical protein		PF00999.19		0	0	0	0	0	0			0	0	0	1	apaJS280_00441	495308	497107	-	Sodium%2C potassium%2C lithium and rubidium/H(+) antiporter		nhaK
447	CP025570.889	C0Z10_02205	CDS	497134	498651	1517	-	threonine ammonia-lyase, biosynthetic	ilvA	WP_002528983.1		0	0	0	0	0	0			0	0	0	1	apaJS280_00442	497134	498732	-	L-threonine dehydratase biosynthetic IlvA	4.3.1.19	ilvA
448	CP025570.891	C0Z10_02210	CDS/pseudogene	498849	500720	1871	-	dihydroxy-acid dehydratase		WP_015583277.1	incomplete; partial on complete genome; missing stop; Derived by automated computational analysis using gene prediction method: Protein Homology.	0	0	0	0	0	0			1	0	0	0	apaJS280_00443	498735	500720	-	Dihydroxy-acid dehydratase	4.2.1.9	ilvD
449	CP025570.893	C0Z10_02215	CDS	500954	501688	734	-	DUF5134 domain-containing protein		WP_002517191.1		0	0	0	0	0	0			1	0	0	0	apaJS280_00444	500954	501688	-	hypothetical protein
450	CP025570.895	C0Z10_02220	CDS	501836	503254	1418	+	mycothione reductase		WP_015071448.1		0	0	0	0	0	0			1	0	0	0	apaJS280_00445	501830	503254	+	Mycothione reductase	1.8.1.15	mtr
451	CP025570.897	C0Z10_02225	CDS	503295	504257	962	-	siderophore-interacting protein		WP_013285758.1		0	0	0	0	0	0			1	0	0	0	apaJS280_00446	503295	504257	-	Vibriobactin utilization protein ViuB		viuB
452	CP025570.899	C0Z10_02230	CDS	504254	505156	902	-	ABC transporter ATP-binding protein		WP_013117804.1		0	0	0	0	0	0			1	0	0	0	apaJS280_00447	504254	505156	-	Ferric enterobactin transport ATP-binding protein FepC		fepC
453	CP025570.901	C0Z10_02235	CDS	505153	506097	944	-	ABC transporter permease		WP_013117803.1		0	0	0	0	0	0			1	0	0	0	apaJS280_00448	505153	506190	-	Ferric enterobactin transport system permease protein FepG		fepG
454	CP025570.903	C0Z10_02240	CDS	506187	507263	1076	-	iron ABC transporter permease		WP_013586724.1		0	0	0	0	0	0			1	0	0	0	apaJS280_00449	506187	507254	-	putative siderophore transport system permease protein YfiZ		yfiZ
455	CP025570.905	C0Z10_02245	CDS	507260	508306	1046	-	iron-siderophore ABC transporter substrate-binding protein		WP_019135218.1		0	0	0	0	0	0			1	0	0	0	apaJS280_00450	507260	508366	-	putative siderophore-binding lipoprotein YfiY		yfiY
456	CP025570.907	C0Z10_02250	CDS	508670	510661	1991	+	ABC transporter ATP-binding protein		PF00005.25,PF00664.21		0	0	0	0	0	0			0	0	0	1	apaJS280_00451	508907	510661	+	Heterocyst differentiation ATP-binding protein HepA		hepA
457	CP025570.909	C0Z10_02255	CDS	510658	512397	1739	+	ABC transporter ATP-binding protein		PF00664.21		0	0	0	0	0	0		Possible CRISPR4 (512373-512467)	1	0	0	0	apaJS280_00452	510658	512397	+	putative ABC transporter ATP-binding protein
458	CP025570.911	C0Z10_02260	CDS	512541	512711	170	-	50S ribosomal protein L32	rpmF	WP_016467157.1		0	0	0	0	0	0			0	0	1	0	apaJS280_00453	512541	512711	-	50S ribosomal protein L32		rpmF_1
459	CP025570.913	C0Z10_02265	CDS	512716	513021	305	-	30S ribosomal protein S14		WP_015011783.1		0	0	0	0	0	0			1	0	0	0	apaJS280_00454	512716	513021	-	30S ribosomal protein S14		rpsN
460	CP025570.915	C0Z10_02270	CDS	513021	513191	170	-	50S ribosomal protein L33	rpmG	WP_013584775.1		0	0	0	0	0	0			1	0	0	0	apaJS280_00455	513021	513191	-	50S ribosomal protein L33 2		rpmG2_1
461	CP025570.917	C0Z10_02275	CDS	513475	513720	245	+	type B 50S ribosomal protein L31		WP_018843457.1		0	0	0	0	0	0			1	0	0	0	apaJS280_00456	513475	513720	+	50S ribosomal protein L31 type B		rpmE2
462	CP025570.919	C0Z10_02280	CDS	514198	514434	236	-	50S ribosomal protein L28	rpmB	WP_016666379.1		0	0	0	0	0	0			0	0	0	1	apaJS280_00457	514198	514434	-	50S ribosomal protein L28		rpmB_1
463	CP025570.921	C0Z10_02285	CDS	514897	515673	776	-	phosphate ABC transporter ATP-binding protein		WP_007032582.1		0	0	0	0	0	0			1	0	0	0	apaJS280_00458	514897	515673	-	Phosphate import ATP-binding protein PstB 1	3.6.3.27	pstB1
464	CP025570.923	C0Z10_02290	CDS	515720	516739	1019	-	phosphate ABC transporter, permease protein PstA	pstA	WP_015583269.1		0	0	0	0	0	0			1	0	0	0	apaJS280_00459	515720	516739	-	Phosphate transport system permease protein PstA 1		pstA1
465	CP025570.925	C0Z10_02295	CDS	516736	517779	1043	-	phosphate ABC transporter permease subunit PstC	pstC	WP_007433306.1		0	0	0	0	0	0			1	0	0	0	apaJS280_00460	516736	517779	-	Phosphate transport system permease protein PstC 2		pstC2
466	CP025570.927	C0Z10_02300	CDS	517914	519071	1157	-	phosphate ABC transporter substrate-binding protein PstS	pstS	WP_002523042.1		0	0	0	0	0	0			1	0	0	0	apaJS280_00461	517914	519092	-	Phosphate-binding protein PstS3		pstS3
467	CP025570.929	C0Z10_02305	CDS	519301	520212	911	-	NUDIX hydrolase		WP_015071423.1		0	0	0	0	0	0			1	0	0	0	apaJS280_00462	519301	520212	-	putative 8-oxo-dGTP diphosphatase 1	3.6.1.55	mutT1
468	CP025570.931	C0Z10_02310	CDS	520209	522356	2147	-	RNA degradosome polyphosphate kinase		WP_007433308.1	catalyzes the reversible transfer of the terminal phosphate of ATP to form a long chain polyphosphate; Derived by automated computational analysis using gene prediction method: Protein Homology.	0	0	0	0	0	0			1	0	0	0	apaJS280_00463	520209	522356	-	Polyphosphate kinase	2.7.4.1	ppk
469	CP025570.933	C0Z10_02315	CDS	522495	523193	698	-	DNA-binding response regulator		WP_004810576.1		0	0	0	0	0	0			1	0	0	0	apaJS280_00464	522495	523193	-	Sensory transduction protein regX3		regX3_1
470	CP025570.935	C0Z10_02320	CDS	523377	523865	488	+	hypothetical protein				0	0	0	0	0	0			1	0	0	0	apaJS280_00465	523560	523865	+	hypothetical protein
471	CP025570.937	C0Z10_02325	CDS/pseudogene	523874	524929	1055	-	alkane 1-monooxygenase		WP_009407218.1	internal stop; Derived by automated computational analysis using gene prediction method: Protein Homology.	0	0	0	0	0	0			0	1	0	0	apaJS280_00466	523874	524203	-	hypothetical protein
472	CP025570.939	C0Z10_02330	CDS	524992	526473	1481	-	MFS transporter		WP_006769029.1		0	0	0	0	0	0			1	0	0	0	apaJS280_00468	524992	526473	-	hypothetical protein
473	CP025570.941	C0Z10_02335	CDS	526629	527066	437	-	D-tyrosyl-tRNA(Tyr) deacylase		WP_002528964.1		0	0	0	0	0	0			1	0	0	0	apaJS280_00469	526629	527066	-	D-aminoacyl-tRNA deacylase	3.1.1.96	dtd
474	CP025570.943	C0Z10_02340	CDS	527063	527281	218	-	hypothetical protein		WP_015071414.1		0	0	0	0	0	0			1	0	0	0	apaJS280_00470	527063	527281	-	hypothetical protein
475	CP025570.945	C0Z10_02345	CDS	527510	528007	497	+	FABP family protein		WP_002517150.1		0	0	0	0	0	0			1	0	0	0	apaJS280_00472	527510	528007	+	hypothetical protein
476	CP025570.947	C0Z10_02350	CDS	528004	528972	968	+	folate-binding protein		WP_002549728.1		0	0	0	0	0	0			1	0	0	0	apaJS280_00473	528007	528972	+	tRNA-modifying protein YgfZ		ygfZ
477	CP025570.949	C0Z10_02355	CDS	529004	530416	1412	+	sugar transferase		WP_015071411.1		0	0	0	0	0	0			1	0	0	0	apaJS280_00474	529019	530416	+	UDP-N-acetylgalactosamine-undecaprenyl-phosphate N-acetylgalactosaminephosphotransferase	2.7.8.40	wecA_1
478	CP025570.951	C0Z10_02360	CDS	530460	531005	545	-	cysteine hydrolase		PF00857.18		0	0	0	0	0	0			1	0	0	0	apaJS280_00475	530460	531005	-	Streptothricin hydrolase	3.5.2.19	sttH
479	CP025570.953	C0Z10_02365	CDS	531197	532462	1265	-	hypothetical protein		WP_014604220.1		0	0	0	0	0	0			0	1	0	0	apaJS280_00476	531197	532462	-	hypothetical protein
480	CP025570.955	C0Z10_02370	CDS	532594	533109	515	-	murein L,D-transpeptidase		WP_007444136.1		0	0	0	0	0	0			1	0	0	0	apaJS280_00477	532594	533718	-	hypothetical protein
481	CP025570.957	C0Z10_02375	CDS	533893	535755	1862	-	translational GTPase TypA	typA	WP_016666201.1		0	0	0	0	0	0			1	0	0	0	apaJS280_00478	533893	535755	-	GTP-binding protein TypA/BipA		typA
482	CP025570.959	C0Z10_02380	CDS	535973	537145	1172	+	MFS transporter		WP_015070995.1		0	0	0	0	0	0			1	0	0	0	apaJS280_00479	535973	537145	+	Multidrug efflux protein YfmO		yfmO
483	CP025570.961	C0Z10_02385	CDS	537217	537405	188	-	hypothetical protein		WP_005963540.1		0	0	0	0	0	0			0	0	1	0	apaJS280_00480	537217	537405	-	hypothetical protein
484	CP025570.963	C0Z10_02390	CDS/pseudogene	537516	539136	1620	+	CoA-disulfide reductase		WP_020141926.1	frameshifted; Derived by automated computational analysis using gene prediction method: Protein Homology.	0	0	0	0	0	0			0	1	0	0	apaJS280_00481	537516	538157	+	Coenzyme A disulfide reductase	1.8.1.14	cdr_1
485	CP025570.965	C0Z10_02395	CDS	539168	539431	263	-	cytoplasmic protein		WP_013494261.1		0	0	0	0	0	0			1	0	0	0	apaJS280_00483	539168	539431	-	Copper-sensing transcriptional repressor CsoR		csoR_1
486	CP025570.967	C0Z10_02400	CDS/pseudogene	539594	539995	401	+	DUF3151 domain-containing protein		WP_017599144.1	incomplete; partial on complete genome; missing stop; Derived by automated computational analysis using gene prediction method: Protein Homology.	0	0	0	0	0	0			1	0	0	0	apaJS280_00484	539594	540205	+	hypothetical protein
487	CP025570.969	C0Z10_02405	CDS	540234	541079	845	+	N-acetyltransferase		WP_002527981.1		0	0	0	0	0	0			1	0	0	0	apaJS280_00485	540234	541079	+	hypothetical protein
488	CP025570.971	C0Z10_02410	CDS	541271	542557	1286	+	adenylosuccinate synthase		WP_008597801.1		0	0	0	0	0	0			1	0	0	0	apaJS280_00486	541271	542557	+	Adenylosuccinate synthetase	6.3.4.4	purA
489	CP025570.973	C0Z10_02415	CDS	542538	543506	968	-	EamA family transporter		PF00892.18		0	0	0	0	0	0			1	0	0	0	apaJS280_00487	542538	543524	-	putative inner membrane transporter YicL		yicL
490	CP025570.975	C0Z10_02420	CDS	543630	544973	1343	+	phosphoribosylamine--glycine ligase		WP_016666191.1		0	0	0	0	0	0			1	0	0	0	apaJS280_00488	543630	544973	+	Phosphoribosylamine--glycine ligase	6.3.4.13	purD
491	CP025570.977	C0Z10_02425	CDS	545056	546489	1433	+	adenylosuccinate lyase		WP_015582083.1		0	0	0	0	0	0			1	0	0	0	apaJS280_00489	545056	546489	+	Adenylosuccinate lyase	4.3.2.2	purB
492	CP025570.979	C0Z10_02430	CDS	546477	547400	923	-	hydrogen peroxide-inducible genes activator		WP_002527974.1		0	0	0	0	0	0			1	0	0	0	apaJS280_00490	546477	547400	-	Hydrogen peroxide-inducible genes activator		oxyR
493	CP025570.981	C0Z10_02435	CDS	547418	548998	1580	-	alkyl hydroperoxide reductase subunit F		WP_015071394.1		0	0	0	0	0	0			1	0	0	0	apaJS280_00491	547418	548998	-	NADH dehydrogenase	1.6.99.3	ahpF
494	CP025570.983	C0Z10_02440	CDS	549124	549687	563	-	peroxiredoxin	ahpC	WP_002550276.1		0	0	0	0	0	0			1	0	0	0	apaJS280_00492	549124	549687	-	Alkyl hydroperoxide reductase subunit C	1.11.1.15	ahpC
495	CP025570.985	C0Z10_02445	CDS	549870	551057	1187	+	phosphoribosylaminoimidazolesuccinocarboxamide synthase		WP_015071392.1		0	0	0	0	0	0			1	0	0	0	apaJS280_00493	549870	551057	+	Phosphoribosylaminoimidazole-succinocarboxamide synthase	6.3.2.6	purC
496	CP025570.987	C0Z10_02450	CDS	551059	551736	677	+	phosphoribosylformylglycinamidine synthase subunit PurQ		WP_015071391.1		0	0	0	0	0	0			1	0	0	0	apaJS280_00494	551059	551736	+	Phosphoribosylformylglycinamidine synthase subunit PurQ	6.3.5.3	purQ
497	CP025570.989	C0Z10_02455	CDS	551861	553249	1388	+	amino acid permease		WP_004804999.1		0	0	0	0	0	0			1	0	0	0	apaJS280_00495	551780	553249	+	L-asparagine permease 2		ansP2
498	CP025570.991	C0Z10_02460	CDS	553269	554267	998	+	asparaginase		WP_015583253.1		0	0	0	0	0	0			1	0	0	0	apaJS280_00496	553269	554267	+	L-asparaginase 1	3.5.1.1	ansA
499	CP025570.993	C0Z10_02465	CDS	554336	555646	1310	-	MFS transporter		WP_002544870.1		0	0	0	0	0	0			1	0	0	0	apaJS280_00497	554336	555646	-	putative L-galactonate transporter		lgoT
500	CP025570.995	C0Z10_02470	CDS	555855	557270	1415	+	aspartate aminotransferase family protein		WP_013116670.1		0	0	0	0	0	0			1	0	0	0	apaJS280_00498	555855	557270	+	Taurine--pyruvate aminotransferase	2.6.1.77	tpa
501	CP025570.997	C0Z10_02475	CDS	557467	558501	1034	+	methylmalonyl Co-A mutase-associated GTPase MeaB		WP_015071385.1		0	0	0	0	0	0			1	0	0	0	apaJS280_00499	557467	558501	+	putative GTPase	3.6.-.-
502	CP025570.999	C0Z10_02480	CDS	558566	560824	2258	+	phosphoribosylformylglycinamidine synthase subunit PurL		WP_015071384.1		0	0	0	0	0	0			1	0	0	0	apaJS280_00500	558566	560824	+	Phosphoribosylformylglycinamidine synthase subunit PurL	6.3.5.3	purL
503	CP025570.1001	C0Z10_02485	CDS/pseudogene	560956	563193	2237	+	nitric-oxide reductase large subunit		WP_002527951.1	incomplete; partial on complete genome; missing stop; Derived by automated computational analysis using gene prediction method: Protein Homology.	0	0	0	0	0	0			1	0	0	0	apaJS280_00501	560905	563274	+	Nitric oxide reductase subunit B	1.7.2.5	norB
504	CP025570.1003	C0Z10_02490	CDS	563271	564014	743	+	hypothetical protein		WP_015071382.1		0	0	0	0	0	0			1	0	0	0	apaJS280_00502	563271	564014	+	hypothetical protein
505	CP025570.1005	C0Z10_02495	CDS	564011	564814	803	+	hypothetical protein		WP_016666176.1		0	0	0	0	0	0			1	0	0	0	apaJS280_00503	564011	564814	+	hypothetical protein
506	CP025570.1007	C0Z10_02500	CDS	564932	566290	1358	+	dipeptidase		WP_015582102.1		0	0	0	0	0	0			0	0	0	1	apaJS280_00504	564932	566290	+	Succinyl-diaminopimelate desuccinylase	3.5.1.18	dapE_2
			PossibleCRISPR	566346	566434	88						-	-	-	-	-	-		Possible CRISPR5
507	CP025570.1009	C0Z10_02505	CDS	566551	567843	1292	+	MFS transporter		WP_015071378.1		0	0	0	0	0	0			1	0	0	0	apaJS280_00505	566551	567843	+	hypothetical protein
508	CP025570.1011	C0Z10_02510	CDS	567875	569395	1520	+	amidophosphoribosyltransferase		WP_015071377.1		0	0	0	0	0	0			1	0	0	0	apaJS280_00506	567875	569395	+	Amidophosphoribosyltransferase	2.4.2.14	purF
509	CP025570.1013	C0Z10_02515	CDS	569392	570537	1145	+	phosphoribosylformylglycinamidine cyclo-ligase		WP_014847503.1		0	0	0	0	0	0			1	0	0	0	apaJS280_00507	569392	570537	+	Phosphoribosylformylglycinamidine cyclo-ligase	6.3.3.1	purM
510	CP025570.1015	C0Z10_02520	CDS	570648	570857	209	+	DUF3073 domain-containing protein		WP_002527944.1		0	0	0	0	0	0			1	0	0	0	apaJS280_00508	570648	570857	+	hypothetical protein
511	CP025570.1017	C0Z10_02525	CDS	570906	571856	950	+	alpha/beta hydrolase		WP_004809165.1		0	0	0	0	0	0			1	0	0	0	apaJS280_00509	570906	571856	+	hypothetical protein
512	CP025570.1019	C0Z10_02530	CDS	572047	573363	1316	+	sugar ABC transporter substrate-binding protein		WP_002515410.1		0	0	0	0	0	0			1	0	0	0	apaJS280_00510	572047	573363	+	putative sugar-binding periplasmic protein
513	CP025570.1021	C0Z10_02535	CDS	573487	574383	896	+	sugar ABC transporter permease		WP_002520120.1		0	0	0	0	0	0			1	0	0	0	apaJS280_00511	573487	574383	+	Lactose transport system permease protein LacF		lacF
514	CP025570.1023	C0Z10_02540	CDS	574383	575279	896	+	carbohydrate ABC transporter permease		WP_015071371.1		0	0	0	0	0	0			1	0	0	0	apaJS280_00512	574383	575279	+	L-arabinose transport system permease protein AraQ		araQ_3
515	CP025570.1025	C0Z10_02545	CDS	575468	576946	1478	+	branched-chain amino acid ABC transporter permease		PF02653.14		0	0	0	0	0	0			1	0	0	0	apaJS280_00513	575537	576946	+	High-affinity branched-chain amino acid transport system permease protein LivH		livH
516	CP025570.1027	C0Z10_02550	CDS	576960	577952	992	+	branched-chain amino acid ABC transporter permease		WP_007270629.1		0	0	0	0	0	0			1	0	0	0	apaJS280_00514	576960	577952	+	hypothetical protein
517	CP025570.1029	C0Z10_02555	CDS	577945	579006	1061	+	ABC transporter ATP-binding protein		WP_017828271.1		0	0	0	0	0	0			1	0	0	0	apaJS280_00515	577945	579006	+	Lipopolysaccharide export system ATP-binding protein LptB	3.6.3.-	lptB
518	CP025570.1031	C0Z10_02560	CDS	579003	579737	734	+	ABC transporter ATP-binding protein		WP_015071367.1		0	0	0	0	0	0			1	0	0	0	apaJS280_00516	579003	579737	+	High-affinity branched-chain amino acid transport ATP-binding protein LivF		livF
519	CP025570.1033	C0Z10_02565	CDS	579883	580365	482	-	GNAT family N-acetyltransferase				0	0	0	0	0	0			1	0	0	0	apaJS280_00517	579883	580365	-	hypothetical protein
520	CP025570.1035	C0Z10_02570	CDS	580494	581801	1307	-	branched-chain amino acid ABC transporter substrate-binding protein		WP_015491157.1		0	0	0	0	0	0			1	0	0	0	apaJS280_00518	580494	581801	-	Leu/Ile/Val-binding protein
521	CP025570.1037	C0Z10_02575	tRNA	582062	582135	73	-	tRNA-Phe				0	0	0	0	0	0			0	0	0	0	apaJS280_00519	582061	582135	-	tRNA-Phe(gaa)
522	CP025570.1039	C0Z10_02580	tRNA	582200	582273	73	-	tRNA-Asp				0	0	0	0	0	0			0	0	1	0	apaJS280_00520	582199	582273	-	tRNA-Asp(gtc)
523	CP025570.1041	C0Z10_02585	tRNA	582465	582540	75	-	tRNA-Glu				0	0	0	0	0	0			0	0	1	0	apaJS280_00521	582465	582540	-	tRNA-Glu(ttc)
524	CP025570.1043	C0Z10_02590	CDS	582638	583942	1304	-	SH3 domain-containing protein		PF08239.9		0	0	0	0	0	0			1	0	0	0	apaJS280_00522	582638	583942	-	hypothetical protein
525	CP025570.1045	C0Z10_02595	CDS	584227	584874	647	-	hypothetical protein				0	0	0	0	0	0			1	0	0	0	apaJS280_00523	584227	584874	-	hypothetical protein
526	CP025570.1047	C0Z10_02600	tRNA	584929	585002	73	+	tRNA-Lys				0	0	0	0	0	0			0	0	0	0	apaJS280_00524	584929	585003	+	tRNA-Lys(ttt)
527	CP025570.1049	C0Z10_02605	CDS	585313	586104	791	-	aquaporin Z		WP_020016012.1		0	0	0	0	0	0			0	0	1	0	apaJS280_00525	585313	586104	-	Aquaporin Z		aqpZ
528	CP025570.1051	C0Z10_02610	CDS	586581	587279	698	+	AAA family ATPase				0	0	0	0	0	0			1	0	0	0	apaJS280_00526	586581	587279	+	hypothetical protein
529	CP025570.1053	C0Z10_02615	CDS	587279	590449	3170	+	YhgE/Pip domain-containing protein		PF12698.5,TIGR03061		0	0	0	0	0	0			1	0	0	0	apaJS280_00527	587279	590449	+	hypothetical protein
530	CP025570.1055	C0Z10_02620	CDS	590536	591204	668	+	TetR/AcrR family transcriptional regulator		PF00440.21		0	0	0	0	0	0			0	0	0	1	apaJS280_00528	590536	591204	+	HTH-type transcriptional regulator TtgR		ttgR
531	CP025570.1057	C0Z10_02625	CDS	591221	592372	1151	-	type 2 isopentenyl-diphosphate Delta-isomerase		WP_014987446.1		0	0	0	0	0	0			1	0	0	0	apaJS280_00529	591221	592372	-	Isopentenyl-diphosphate delta-isomerase	5.3.3.2	fni
532	CP025570.1059	C0Z10_02630	CDS	592369	593475	1106	-	phosphomevalonate kinase		WP_015071339.1		0	0	0	0	0	0			1	0	0	0	apaJS280_00530	592369	593475	-	Phosphomevalonate kinase	2.7.4.2
533	CP025570.1061	C0Z10_02635	CDS	593472	594467	995	-	diphosphomevalonate decarboxylase	mvaD	WP_019617957.1		0	0	0	0	0	0			1	0	0	0	apaJS280_00531	593472	594467	-	hypothetical protein
534	CP025570.1063	C0Z10_02640	CDS	594478	595614	1136	-	mevalonate kinase	mvk	TIGR00549		0	0	0	0	0	0			1	0	0	0	apaJS280_00532	594478	595503	-	Galactokinase	2.7.1.6	galK_2
535	CP025570.1065	C0Z10_02645	CDS	595623	596393	770	-	N(G),N(G)-dimethylarginine dimethylaminohydrolase		WP_017884306.1		0	0	0	0	0	0			1	0	0	0	apaJS280_00533	595623	596393	-	N(G)%2CN(G)-dimethylarginine dimethylaminohydrolase	3.5.3.18
536	CP025570.1067	C0Z10_02650	CDS	596491	597948	1457	-	amino acid permease		WP_014738586.1		0	0	0	0	0	0			1	0	0	0	apaJS280_00534	596491	597948	-	putative amino acid permease YhdG		yhdG_1
537	CP025570.1069	C0Z10_02655	CDS	598098	598889	791	+	TIGR01457 family HAD-type hydrolase		WP_015071333.1		0	0	0	0	0	0			1	0	0	0	apaJS280_00535	598098	598889	+	Ribonucleotide monophosphatase NagD	3.1.3.5	nagD
538	CP025570.1071	C0Z10_02660	CDS	599048	600616	1568	-	patatin		WP_002520113.1		0	0	0	0	0	0			1	0	0	0	apaJS280_00536	599048	600616	-	hypothetical protein
539	CP025570.1073	C0Z10_02665	CDS	600660	601514	854	-	hypothetical protein				0	0	0	0	0	0			1	0	0	0	apaJS280_00537	600660	601514	-	hypothetical protein
540	CP025570.1075	C0Z10_02670	CDS	601752	602612	860	+	cation transporter		WP_002551239.1		0	0	0	0	0	0			1	0	0	0	apaJS280_00538	601641	602612	+	Ferrous-iron efflux pump FieF		fieF_1
541	CP025570.1077	C0Z10_02675	CDS	602617	603819	1202	-	galactokinase		WP_002515823.1		0	0	0	0	0	0			1	0	0	0	apaJS280_00539	602617	603840	-	Galactokinase	2.7.1.6	galK_3
542	CP025570.1079	C0Z10_02680	CDS	603837	604742	905	-	nucleotidyltransferase family protein		WP_007434253.1		0	0	0	0	0	0			1	0	0	0	apaJS280_00540	603837	604742	-	D-glycero-alpha-D-manno-heptose 1-phosphate guanylyltransferase	2.7.7.71	hddC
543	CP025570.1081	C0Z10_02685	CDS	604955	605407	452	+	cell division protein DedD		WP_015071327.1		0	0	0	0	0	0			1	0	0	0	apaJS280_00541	604955	605407	+	tRNA-specific adenosine deaminase	3.5.4.33	tadA_2
544	CP025570.1083	C0Z10_02690	CDS	605537	605977	440	-	dihydroxyacetone kinase		WP_015071326.1		0	0	0	0	0	0			1	0	0	0	apaJS280_00542	605537	605977	-	Protein-lysine deacetylase	3.5.1.-	dhaM
545	CP025570.1085	C0Z10_02695	CDS	606012	606641	629	-	dihydroxyacetone kinase subunit L	dhaL	WP_002514949.1		0	0	0	0	0	0			1	0	0	0	apaJS280_00543	606012	606641	-	PEP-dependent dihydroxyacetone kinase%2C ADP-binding subunit DhaL	2.7.-.-	dhaL
546	CP025570.1087	C0Z10_02700	CDS	606645	607646	1001	-	dihydroxyacetone kinase subunit DhaK		WP_004809143.1		0	0	0	0	0	0			1	0	0	0	apaJS280_00544	606645	607646	-	PEP-dependent dihydroxyacetone kinase%2C dihydroxyacetone-binding subunit DhaK	2.7.-.-	dhaK
547	CP025570.1089	C0Z10_02705	CDS	607726	609003	1277	-	MFS transporter		WP_015071323.1		0	0	0	0	0	0			1	0	0	0	apaJS280_00545	607726	609012	-	Enterobactin exporter EntS		entS
548	CP025570.1091	C0Z10_02710	CDS	609265	610143	878	+	1,4-dihydroxy-2-naphthoate polyprenyltransferase		WP_002527927.1		0	0	0	0	0	0			1	0	0	0	apaJS280_00546	609265	610143	+	1%2C4-dihydroxy-2-naphthoate octaprenyltransferase	2.5.1.74	menA
549	CP025570.1093	C0Z10_02715	CDS	610216	610500	284	+	antibiotic biosynthesis monooxygenase		WP_012681544.1		0	0	0	0	0	0			1	0	0	0	apaJS280_00547	610216	610500	+	(4S)-4-hydroxy-5-phosphonooxypentane-2%2C3-dione isomerase	5.3.1.32	lsrG
550	CP025570.1095	C0Z10_02720	CDS	610565	612361	1796	-	ABC transporter ATP-binding protein		WP_016666156.1		0	0	0	0	0	0			1	0	0	0	apaJS280_00548	610565	612361	-	Lipid A export ATP-binding/permease protein MsbA	3.6.3.-	msbA_1
551	CP025570.1097	C0Z10_02725	CDS	612402	614237	1835	-	nuclease		WP_002530658.1		0	0	0	0	0	0			1	0	0	0	apaJS280_00549	612402	614228	-	hypothetical protein
552	CP025570.1099	C0Z10_02730	CDS	614225	614923	698	-	demethylmenaquinone methyltransferase		WP_015071318.1		0	0	0	0	0	0			1	0	0	0	apaJS280_00550	614225	614923	-	Demethylmenaquinone methyltransferase	2.1.1.163	menG_1
553	CP025570.1101	C0Z10_02735	CDS	615013	615657	644	+	heme ABC exporter ATP-binding protein CcmA	ccmA	WP_002527920.1		0	0	0	0	0	0			1	0	0	0	apaJS280_00551	615013	615657	+	SkfA peptide export ATP-binding protein SkfE	3.6.3.25	skfE
554	CP025570.1103	C0Z10_02740	CDS	615654	617393	1739	+	ABC transporter permease		WP_002514939.1		0	0	0	0	0	0			1	0	0	0	apaJS280_00552	615654	617393	+	hypothetical protein
555	CP025570.1105	C0Z10_02745	CDS	617509	617664	155	-	zinc transporter permease		WP_005052448.1		0	0	0	0	0	0			0	0	0	1	apaJS280_00553	617509	617994	-	HTH-type transcriptional repressor SmtB		smtB
556	CP025570.1107	C0Z10_02750	CDS/pseudogene	617707	617994	287	-	transcriptional regulator		WP_013169736.1	incomplete; partial on complete genome; missing stop; Derived by automated computational analysis using gene prediction method: Protein Homology.	0	0	0	0	0	0			0	0	0	0
557	CP025570.1109	C0Z10_02755	CDS	618101	619240	1139	-	isochorismate synthase		WP_002527918.1		0	0	0	0	0	0			1	0	0	0	apaJS280_00554	618101	619345	-	Putative isochorismate synthase MenF	5.4.4.2	menF
558	CP025570.1111	C0Z10_02760	CDS	619635	620978	1343	+	FAD-dependent oxidoreductase		WP_014167070.1		0	0	0	0	0	0			1	0	0	0	apaJS280_00555	619650	620978	+	Menaquinone reductase	1.3.-.-	menJ
559	CP025570.1113	C0Z10_02765	CDS	621138	621506	368	+	NADH-quinone oxidoreductase subunit A		WP_020391927.1		0	0	0	0	0	0			1	0	0	0	apaJS280_00556	621138	621506	+	NADH-quinone oxidoreductase subunit A	1.6.5.11	nuoA
560	CP025570.1115	C0Z10_02770	CDS	621548	622123	575	+	NADH-quinone oxidoreductase subunit NuoB		WP_015071309.1		0	0	0	0	0	0			1	0	0	0	apaJS280_00557	621548	622123	+	NADH-quinone oxidoreductase subunit B	1.6.5.11	nuoB
561	CP025570.1117	C0Z10_02775	CDS	622120	622848	728	+	NADH-quinone oxidoreductase subunit C		WP_016666150.1		0	0	0	0	0	0			1	0	0	0	apaJS280_00558	622120	622848	+	NADH-quinone oxidoreductase subunit C	1.6.5.11	nuoC
562	CP025570.1119	C0Z10_02780	CDS	622848	624164	1316	+	NADH-quinone oxidoreductase subunit NuoD		WP_015582129.1		0	0	0	0	0	0			1	0	0	0	apaJS280_00559	622848	624164	+	NADH-quinone oxidoreductase subunit D	1.6.5.11	nuoD
563	CP025570.1121	C0Z10_02785	CDS	624161	624928	767	+	NADH-quinone oxidoreductase subunit NuoE		WP_015071306.1		0	0	0	0	0	0			1	0	0	0	apaJS280_00560	624161	624928	+	NADH-quinone oxidoreductase subunit E	1.6.5.11	nuoE
564	CP025570.1123	C0Z10_02790	CDS	624952	626310	1358	+	NADH oxidoreductase (quinone) subunit F		WP_002529861.1	part of NADH-ubiquinone oxidoreductase complex I; shuttles electrons from NADH, via FMN and iron-sulfur (Fe-S) centers, to quinones in the respiratory chain; NuoF is part of the soluble NADH dehydrogenase fragment, which represents the electron input part of NADH dehydrogenase; Derived by automated computational analysis using gene prediction method: Protein Homology.	0	0	0	0	0	0			1	0	0	0	apaJS280_00561	624925	626310	+	NADH-quinone oxidoreductase subunit F	1.6.5.11	nuoF
565	CP025570.1125	C0Z10_02795	CDS	626307	628832	2525	+	NADH-quinone oxidoreductase subunit G		WP_015071304.1	Catalyzes the transfer of electrons from NADH to quinone; Derived by automated computational analysis using gene prediction method: Protein Homology.	0	0	0	0	0	0			1	0	0	0	apaJS280_00562	626307	628832	+	NADH-quinone oxidoreductase subunit G	1.6.5.11	nuoG
566	CP025570.1127	C0Z10_02800	CDS	628829	630211	1382	+	NADH-quinone oxidoreductase subunit NuoH		WP_013160445.1		0	0	0	0	0	0			1	0	0	0	apaJS280_00563	628829	630211	+	NADH-quinone oxidoreductase subunit H	1.6.5.11	nuoH
567	CP025570.1129	C0Z10_02805	CDS	630211	630753	542	+	NADH-quinone oxidoreductase subunit NuoI		WP_016668047.1		0	0	0	0	0	0			1	0	0	0	apaJS280_00564	630211	630753	+	NADH-quinone oxidoreductase subunit I	1.6.5.11	nuoI
568	CP025570.1131	C0Z10_02810	CDS	630753	631595	842	+	NADH-quinone oxidoreductase subunit J		WP_020488487.1		0	0	0	0	0	0			1	0	0	0	apaJS280_00565	630753	631595	+	NADH-quinone oxidoreductase subunit J	1.6.5.11	nuoJ
569	CP025570.1133	C0Z10_02815	CDS	631592	631891	299	+	NADH-quinone oxidoreductase subunit NuoK		WP_018505165.1		0	0	0	0	0	0			1	0	0	0	apaJS280_00566	631592	631891	+	NADH-quinone oxidoreductase subunit 11	1.6.5.11
570	CP025570.1135	C0Z10_02820	CDS	631966	633810	1844	+	NADH-quinone oxidoreductase subunit L		WP_020391938.1		0	0	0	0	0	0			1	0	0	0	apaJS280_00567	631903	633810	+	NADH-quinone oxidoreductase subunit L	1.6.5.11	nuoL
571	CP025570.1137	C0Z10_02825	CDS	633824	635374	1550	+	NADH-quinone oxidoreductase subunit M		WP_002515375.1		0	0	0	0	0	0			1	0	0	0	apaJS280_00568	633824	635374	+	NADH-quinone oxidoreductase subunit M	1.6.5.11	nuoM
572	CP025570.1139	C0Z10_02830	CDS	635392	636972	1580	+	NADH-quinone oxidoreductase subunit NuoN		WP_014847362.1		0	0	0	0	0	0			1	0	0	0	apaJS280_00569	635371	636972	+	NADH-quinone oxidoreductase subunit N	1.6.5.11	nuoN
573	CP025570.1141	C0Z10_02835	CDS	637136	638110	974	+	geranylgeranyl pyrophosphate synthase		WP_003866463.1		0	0	0	0	0	0			1	0	0	0	apaJS280_00570	637136	638110	+	Heptaprenyl diphosphate synthase component 2	2.5.1.30	hepT
574	CP025570.1143	C0Z10_02840	CDS	638281	639696	1415	+	ethanolamine ammonia-lyase subunit EutB		WP_008357036.1		0	0	0	0	0	0			1	0	0	0	apaJS280_00571	638281	639696	+	Ethanolamine ammonia-lyase heavy chain	4.3.1.7	eutB
575	CP025570.1145	C0Z10_02845	CDS	639693	640568	875	+	ethanolamine ammonia-lyase subunit EutC		WP_006369970.1		0	0	0	0	0	0			1	0	0	0	apaJS280_00572	639693	640568	+	Ethanolamine ammonia-lyase light chain	4.3.1.7	eutC
576	CP025570.1147	C0Z10_02850	CDS	640682	641506	824	+	CoA ester lyase		WP_002519594.1		0	0	0	0	0	0			1	0	0	0	apaJS280_00573	640682	641506	+	(3S)-malyl-CoA thioesterase	3.1.2.30	mcl2
577	CP025570.1149	C0Z10_02855	CDS	641597	643591	1994	-	peptidase M13		WP_004809108.1		0	0	0	0	0	0			1	0	0	0	apaJS280_00574	641597	643591	-	Neutral endopeptidase	3.4.24.-	pepO
578	CP025570.1151	C0Z10_02860	CDS	643605	644411	806	-	protease PrsW		PF13367.4		0	0	0	0	0	0			1	0	0	0	apaJS280_00575	643605	644411	-	hypothetical protein
579	CP025570.1153	C0Z10_02865	CDS	644465	645655	1190	-	2-oxoacid:ferredoxin oxidoreductase subunit beta		WP_013160456.1		0	0	0	0	0	0			1	0	0	0	apaJS280_00576	644465	645655	-	2-oxoglutarate oxidoreductase subunit KorB	1.2.7.3	korB
580	CP025570.1155	C0Z10_02870	CDS	645652	647658	2006	-	2-oxoacid:acceptor oxidoreductase subunit alpha		WP_002533854.1		0	0	0	0	0	0			1	0	0	0	apaJS280_00577	645652	647658	-	2-oxoglutarate oxidoreductase subunit KorA	1.2.7.3	korA
581	CP025570.1157	C0Z10_02875	CDS/pseudogene	648220	649380	1160	+	DUF2029 domain-containing protein		WP_002519380.1	incomplete; partial on complete genome; missing stop; Derived by automated computational analysis using gene prediction method: Protein Homology.	0	0	0	0	0	0			1	0	0	0	apaJS280_00578	647752	649485	+	Alpha-(1->6)-mannopyranosyltransferase A	2.4.1.-	mptA_1
582	CP025570.1159	C0Z10_02880	CDS	649482	650411	929	+	enoyl-CoA hydratase		WP_002549865.1		0	0	0	0	0	0			1	0	0	0	apaJS280_00579	649482	650411	+	putative enoyl-CoA hydratase echA8	4.2.1.17	echA8
583	CP025570.1161	C0Z10_02885	CDS	650443	651330	887	+	exodeoxyribonuclease III		WP_016666135.1		0	0	0	0	0	0			1	0	0	0	apaJS280_00580	650443	651330	+	Exodeoxyribonuclease	3.1.11.2	exoA
584	CP025570.1163	C0Z10_02890	CDS	651318	651863	545	-	hypothetical protein		PF07885.14		0	0	0	0	0	0			1	0	0	0	apaJS280_00581	651318	651470	-	pH-gated potassium channel KcsA		kcsA
585	CP025570.1165	C0Z10_02895	CDS	652002	652496	494	-	YajQ family cyclic di-GMP-binding protein		WP_017567270.1		0	0	0	0	0	0			1	0	0	0	apaJS280_00583	652002	652496	-	hypothetical protein
586	CP025570.1167	C0Z10_02900	tRNA	652684	652765	81	+	tRNA-Tyr				0	0	0	0	0	0			0	0	1	0	apaJS280_00584	652684	652766	+	tRNA-Tyr(gta)
587	CP025570.1169	C0Z10_02905	tRNA	652939	653011	72	+	tRNA-Thr				0	0	0	0	0	0			0	0	1	0	apaJS280_00585	652939	653012	+	tRNA-Thr(ggt)
588	CP025570.1171	C0Z10_02910	tRNA	653076	653150	74	+	tRNA-Met				0	0	0	0	0	0			0	0	0	0	apaJS280_00586	653076	653150	+	tRNA-Met(cat)
589	CP025570.1173	C0Z10_02915	CDS	653209	653379	170	+	50S ribosomal protein L33	rpmG	YP_003155538.1		0	0	0	0	0	0			0	0	1	0	apaJS280_00587	653209	653379	+	50S ribosomal protein L33 2		rpmG2_2
590	CP025570.1175	C0Z10_02920	CDS	653548	653994	446	+	hypothetical protein		WP_020488511.1		0	0	0	0	0	0			1	0	0	0	apaJS280_00588	653548	653994	+	hypothetical protein
591	CP025570.1177	C0Z10_02925	CDS	653991	654428	437	+	dehydratase		WP_002522005.1		0	0	0	0	0	0			1	0	0	0	apaJS280_00589	653991	654428	+	hypothetical protein
592	CP025570.1179	C0Z10_02930	CDS	654425	655582	1157	+	UDP-N-acetylmuramate dehydrogenase		WP_015071273.1		0	0	0	0	0	0			1	0	0	0	apaJS280_00590	654425	655582	+	UDP-N-acetylenolpyruvoylglucosamine reductase	1.3.1.98	murB
593	CP025570.1181	C0Z10_02935	CDS	655696	656961	1265	+	aminotransferase		WP_002516082.1		0	0	0	0	0	0			1	0	0	0	apaJS280_00591	655717	656961	+	Putative aminotransferase/MSMEI_6121
594	CP025570.1183	C0Z10_02940	tRNA	657106	657181	75	+	tRNA-Trp				0	0	0	0	0	0			0	0	1	0	apaJS280_00592	657106	657179	+	tRNA-Trp(cca)
595	CP025570.1185	C0Z10_02945	CDS	657296	657946	650	+	preprotein translocase subunit SecE	secE	WP_002528791.1		0	0	0	0	0	0			1	0	0	0	apaJS280_00593	657296	657946	+	Protein translocase subunit SecE		secE
596	CP025570.1187	C0Z10_02950	CDS	658024	658941	917	+	transcription termination/antitermination protein NusG		WP_003866460.1		0	0	0	0	0	0			1	0	0	0	apaJS280_00594	658006	658941	+	Transcription termination/antitermination protein NusG		nusG
597	CP025570.1189	C0Z10_02955	CDS	659090	659521	431	+	50S ribosomal protein L11	rplK	WP_016666126.1		0	0	0	0	0	0			1	0	0	0	apaJS280_00595	659090	659521	+	50S ribosomal protein L11		rplK
598	CP025570.1191	C0Z10_02960	CDS	659648	660349	701	+	50S ribosomal protein L1		WP_004809077.1		0	0	0	0	0	0			1	0	0	0	apaJS280_00596	659648	660349	+	50S ribosomal protein L1		rplA
599	CP025570.1193	C0Z10_02965	CDS	660793	661371	578	+	50S ribosomal protein L10		WP_015071267.1		0	0	0	0	0	0			1	0	0	0	apaJS280_00597	660793	661371	+	50S ribosomal protein L10		rplJ
600	CP025570.1195	C0Z10_02970	CDS	661443	661832	389	+	50S ribosomal protein L7/L12		WP_015582150.1		0	0	0	0	0	0			1	0	0	0	apaJS280_00598	661443	661832	+	50S ribosomal protein L7/L12		rplL
601	CP025570.1197	C0Z10_02975	CDS	662104	665640	3536	+	DNA-directed RNA polymerase subunit beta		WP_002528784.1		0	0	0	0	0	0			1	0	0	0	apaJS280_00599	662158	665640	+	DNA-directed RNA polymerase subunit beta	2.7.7.6	rpoB
602	CP025570.1199	C0Z10_02980	CDS	665865	669743	3878	+	DNA-directed RNA polymerase subunit beta'		WP_015011733.1		0	0	0	0	0	0			1	0	0	0	apaJS280_00600	665865	669743	+	DNA-directed RNA polymerase subunit beta'	2.7.7.6	rpoC
603	CP025570.1201	C0Z10_02985	CDS	670993	672012	1019	-	gfo/Idh/MocA family oxidoreductase		PF01408.20		0	0	0	0	0	0			1	0	0	0	apaJS280_00602	670993	672012	-	1%2C5-anhydro-D-fructose reductase	1.1.1.292	afr_2
604	CP025570.1203	C0Z10_02990	CDS	672272	672643	371	+	30S ribosomal protein S12		WP_020488528.1		0	0	0	0	0	0			1	0	0	0	apaJS280_00603	672272	672643	+	30S ribosomal protein S12		rpsL
605	CP025570.1205	C0Z10_02995	CDS	672647	673117	470	+	30S ribosomal protein S7		WP_004809065.1		0	0	0	0	0	0			1	0	0	0	apaJS280_00604	672647	673117	+	30S ribosomal protein S7		rpsG
606	CP025570.1207	C0Z10_03000	CDS	673336	675429	2093	+	elongation factor G	fusA	WP_002528776.1		0	0	0	0	0	0			1	0	0	0	apaJS280_00605	673336	675429	+	Elongation factor G		fusA
607	CP025570.1209	C0Z10_03005	CDS	675718	676911	1193	+	elongation factor Tu	tuf	WP_002546211.1		0	0	0	0	0	0			1	0	0	0	apaJS280_00606	675718	676911	+	Elongation factor Tu		tuf
608	CP025570.1211	C0Z10_03010	CDS	677039	678850	1811	-	hypothetical protein		WP_015071255.1		0	0	0	0	0	0			1	0	0	0	apaJS280_00607	677039	678850	-	hypothetical protein
609	CP025570.1213	C0Z10_03015	CDS	678847	679377	530	-	DUF664 domain-containing protein		WP_017933413.1		0	0	0	0	0	0			1	0	0	0	apaJS280_00608	678847	679377	-	hypothetical protein
610	CP025570.1215	C0Z10_03020	CDS	679408	681186	1778	-	bifunctional metallophosphatase/5'-nucleotidase		PF02872.16		0	0	0	0	0	0			1	0	0	0	apaJS280_00609	679408	681186	-	Trifunctional nucleotide phosphoesterase protein YfkN		yfkN
611	CP025570.1217	C0Z10_03025	CDS	681197	682948	1751	-	glutamine--tRNA ligase/YqeY domain fusion protein		WP_015071253.1	catalyzes a two-step reaction, first charging a glutamine molecule by linking its carboxyl group to the alpha-phosphate of ATP, followed by transfer of the aminoacyl-adenylate to its tRNA; Derived by automated computational analysis using gene prediction method: Protein Homology.	0	0	0	0	0	0			1	0	0	0	apaJS280_00610	681197	682846	-	Glutamine--tRNA ligase	6.1.1.18	glnS
612	CP025570.1219	C0Z10_03030	CDS	683055	684545	1490	+	glutamate--tRNA ligase		WP_020488536.1		0	0	0	0	0	0			1	0	0	0	apaJS280_00611	682854	684545	+	Glutamate--tRNA ligase	6.1.1.17	gltX_1
613	CP025570.1221	C0Z10_03035	CDS	685062	685373	311	+	30S ribosomal protein S10		WP_014847259.1		0	0	0	0	0	0			1	0	0	0	apaJS280_00612	685062	685373	+	30S ribosomal protein S10		rpsJ
614	CP025570.1223	C0Z10_03040	CDS	685385	686056	671	+	50S ribosomal protein L3		WP_003866462.1		0	0	0	0	0	0			1	0	0	0	apaJS280_00613	685385	686056	+	50S ribosomal protein L3		rplC
615	CP025570.1225	C0Z10_03045	CDS	686053	686952	899	+	50S ribosomal protein L4		WP_004809054.1		0	0	0	0	0	0			1	0	0	0	apaJS280_00614	686053	686952	+	50S ribosomal protein L4		rplD
616	CP025570.1227	C0Z10_03050	CDS	686949	687257	308	+	50S ribosomal protein L23		WP_015071247.1		0	0	0	0	0	0			1	0	0	0	apaJS280_00615	686949	687257	+	50S ribosomal protein L23		rplW
617	CP025570.1229	C0Z10_03055	CDS	687291	688127	836	+	50S ribosomal protein L2		WP_002528761.1		0	0	0	0	0	0			1	0	0	0	apaJS280_00616	687291	688127	+	50S ribosomal protein L2		rplB
618	CP025570.1231	C0Z10_03060	CDS	688143	688424	281	+	30S ribosomal protein S19		WP_013837842.1		0	0	0	0	0	0			1	0	0	0	apaJS280_00617	688143	688424	+	30S ribosomal protein S19		rpsS
619	CP025570.1233	C0Z10_03065	CDS	688443	688910	467	+	50S ribosomal protein L22		WP_004809051.1		0	0	0	0	0	0			1	0	0	0	apaJS280_00618	688443	688910	+	50S ribosomal protein L22		rplV
620	CP025570.1235	C0Z10_03070	CDS	688914	689735	821	+	30S ribosomal protein S3		WP_002549890.1		0	0	0	0	0	0			1	0	0	0	apaJS280_00619	688914	689735	+	30S ribosomal protein S3		rpsC
621	CP025570.1237	C0Z10_03075	CDS	689737	690156	419	+	50S ribosomal protein L16		WP_002516060.1		0	0	0	0	0	0			1	0	0	0	apaJS280_00620	689737	690156	+	50S ribosomal protein L16		rplP
622	CP025570.1239	C0Z10_03080	CDS	690156	690398	242	+	50S ribosomal protein L29		WP_014847250.1		0	0	0	0	0	0			1	0	0	0	apaJS280_00621	690156	690398	+	50S ribosomal protein L29		rpmC
623	CP025570.1241	C0Z10_03085	CDS	690395	690670	275	+	30S ribosomal protein S17		WP_002514860.1		0	0	0	0	0	0			1	0	0	0	apaJS280_00622	690395	690670	+	30S ribosomal protein S17		rpsQ
624	CP025570.1243	C0Z10_03090	CDS	690781	692682	1901	-	beta-galactosidase		WP_018533796.1		0	0	0	0	0	0			1	0	0	0	apaJS280_00623	690781	692682	-	Beta-glucuronidase	3.2.1.31	uidA
625	CP025570.1245	C0Z10_03095	CDS	692819	695305	2486	+	excinuclease ABC subunit A		WP_014485778.1		0	0	0	0	0	0			1	0	0	0	apaJS280_00624	692828	695305	+	UvrABC system protein A		uvrA_1
626	CP025570.1247	C0Z10_03100	CDS	695608	695976	368	+	50S ribosomal protein L14		WP_002857487.1		0	0	0	0	0	0			1	0	0	0	apaJS280_00625	695608	695976	+	50S ribosomal protein L14		rplN
627	CP025570.1249	C0Z10_03105	CDS	695977	696345	368	+	50S ribosomal protein L24		WP_009639803.1		0	0	0	0	0	0			1	0	0	0	apaJS280_00626	695977	696345	+	50S ribosomal protein L24		rplX
628	CP025570.1251	C0Z10_03110	CDS	696342	696977	635	+	50S ribosomal protein L5		WP_015071230.1		0	0	0	0	0	0			1	0	0	0	apaJS280_00627	696342	696977	+	50S ribosomal protein L5		rplE
629	CP025570.1253	C0Z10_03115	CDS	696991	697176	185	+	type Z 30S ribosomal protein S14		WP_003948630.1		0	0	0	0	0	0			0	0	1	0	apaJS280_00628	696991	697176	+	30S ribosomal protein S14 type Z		rpsZ
630	CP025570.1255	C0Z10_03120	CDS	697370	697777	407	+	30S ribosomal protein S8		WP_002528749.1		0	0	0	0	0	0			1	0	0	0	apaJS280_00629	697370	697777	+	30S ribosomal protein S8		rpsH
631	CP025570.1257	C0Z10_03125	CDS	697809	698351	542	+	50S ribosomal protein L6		WP_002514854.1		0	0	0	0	0	0			1	0	0	0	apaJS280_00630	697809	698351	+	50S ribosomal protein L6		rplF
632	CP025570.1259	C0Z10_03130	CDS	698351	698734	383	+	50S ribosomal protein L18		WP_002514853.1		0	0	0	0	0	0			1	0	0	0	apaJS280_00631	698351	698734	+	50S ribosomal protein L18		rplR
633	CP025570.1261	C0Z10_03135	CDS	698758	699402	644	+	30S ribosomal protein S5		WP_015071225.1		0	0	0	0	0	0			1	0	0	0	apaJS280_00632	698758	699402	+	30S ribosomal protein S5		rpsE
634	CP025570.1263	C0Z10_03140	CDS	699399	699581	182	+	50S ribosomal protein L30		WP_009190145.1		0	0	0	0	0	0			0	0	1	0	apaJS280_00633	699399	699581	+	50S ribosomal protein L30		rpmD
635	CP025570.1265	C0Z10_03145	CDS	699583	700023	440	+	50S ribosomal protein L15		WP_002537455.1		0	0	0	0	0	0			1	0	0	0	apaJS280_00634	699583	700023	+	50S ribosomal protein L15		rplO
636	CP025570.1267	C0Z10_03150	CDS	700396	701379	983	+	ABC transporter permease		WP_016666101.1		0	0	0	0	0	0			1	0	0	0	apaJS280_00635	700396	701379	+	Putative peptide transport permease protein
637	CP025570.1269	C0Z10_03155	CDS	701390	702379	989	+	ABC transporter permease		WP_015071221.1		0	0	0	0	0	0			1	0	0	0	apaJS280_00636	701390	702379	+	Putative peptide transport permease protein
638	CP025570.1271	C0Z10_03160	CDS	702376	704490	2114	+	ABC transporter ATP-binding protein		WP_015071220.1		0	0	0	0	0	0			1	0	0	0	apaJS280_00637	702376	704490	+	putative ABC transporter ATP-binding protein
639	CP025570.1273	C0Z10_03165	CDS	704836	706551	1715	+	peptide ABC transporter substrate-binding protein		WP_002528743.1		0	0	0	0	0	0			1	0	0	0	apaJS280_00638	704836	706551	+	Nickel-binding periplasmic protein		nikA_2
640	CP025570.1275	C0Z10_03170	CDS	706804	707475	671	-	hypothetical protein				0	0	0	0	0	0			0	0	0	1	apaJS280_00639	706804	707487	-	hypothetical protein
641	CP025570.1277	C0Z10_03175	CDS	707631	708956	1325	+	preprotein translocase subunit SecY		WP_002528740.1		0	0	0	0	0	0			1	0	0	0	apaJS280_00640	707631	708956	+	Protein translocase subunit SecY		secY
642	CP025570.1279	C0Z10_03180	CDS	708953	709522	569	+	adenylate kinase		WP_015071216.1		0	0	0	0	0	0			1	0	0	0	apaJS280_00641	708953	709522	+	Adenylate kinase	2.7.4.3	adk
643	CP025570.1281	C0Z10_03185	CDS	709522	710361	839	+	type I methionyl aminopeptidase	map	WP_002520601.1		0	0	0	0	0	0			1	0	0	0	apaJS280_00642	709522	710361	+	Methionine aminopeptidase 1	3.4.11.18	map_1
644	CP025570.1283	C0Z10_03190	CDS	710716	711573	857	+	DUF559 domain-containing protein		WP_020101142.1		0	0	0	0	0	0			1	0	0	0	apaJS280_00643	710716	711573	+	hypothetical protein
645	CP025570.1285	C0Z10_03195	CDS	711473	711952	479	+	DUF1707 domain-containing protein		PF08044.9		0	0	0	0	0	0			1	0	0	0	apaJS280_00644	711554	711952	+	hypothetical protein
646	CP025570.1287	C0Z10_03200	CDS	712085	712306	221	+	translation initiation factor IF-1		WP_012039277.1		0	0	0	0	0	0			1	0	0	0	apaJS280_00645	712085	712306	+	Translation initiation factor IF-1		infA
647	CP025570.1289	C0Z10_03205	CDS	712398	712511	113	+	50S ribosomal protein L36		WP_005987264.1		0	0	0	0	0	0			0	0	1	0	apaJS280_00646	712398	712511	+	50S ribosomal protein L36		rpmJ
648	CP025570.1291	C0Z10_03210	CDS	712776	713042	266	+	hypothetical protein		WP_002528735.1		0	0	0	0	0	0			0	0	0	0
649	CP025570.1293	C0Z10_03215	CDS	712985	713359	374	+	30S ribosomal protein S13		WP_002549911.1		0	0	0	0	0	0			1	0	0	0	apaJS280_00647	712985	713359	+	30S ribosomal protein S13		rpsM
650	CP025570.1295	C0Z10_03220	CDS	713432	713839	407	+	30S ribosomal protein S11		WP_008747488.1		0	0	0	0	0	0			1	0	0	0	apaJS280_00648	713432	713839	+	30S ribosomal protein S11		rpsK
651	CP025570.1297	C0Z10_03225	CDS	713875	714480	605	+	30S ribosomal protein S4		WP_016666076.1		0	0	0	0	0	0			1	0	0	0	apaJS280_00649	713875	714480	+	30S ribosomal protein S4		rpsD
652	CP025570.1299	C0Z10_03230	CDS	714662	715684	1022	+	DNA-directed RNA polymerase subunit alpha		WP_014172557.1		0	0	0	0	0	0			1	0	0	0	apaJS280_00650	714662	715684	+	DNA-directed RNA polymerase subunit alpha	2.7.7.6	rpoA
653	CP025570.1301	C0Z10_03235	CDS	715964	716515	551	+	50S ribosomal protein L17		WP_002517574.1		0	0	0	0	0	0			1	0	0	0	apaJS280_00651	715964	716515	+	50S ribosomal protein L17		rplQ
654	CP025570.1303	C0Z10_03240	CDS	716726	717910	1184	+	glycosyl transferase		WP_015011726.1		0	0	0	0	0	0			1	0	0	0	apaJS280_00652	716666	717910	+	GDP-mannose-dependent alpha-(1-6)-phosphatidylinositol dimannoside mannosyltransferase	2.4.1.57	pimC
655	CP025570.1305	C0Z10_03245	CDS	717907	718632	725	+	hypothetical protein				0	0	0	0	0	0			1	0	0	0	apaJS280_00653	717907	718632	+	hypothetical protein
656	CP025570.1307	C0Z10_03250	CDS	718701	719387	686	-	glutamine amidotransferase		WP_015071202.1		0	0	0	0	0	0			1	0	0	0	apaJS280_00654	718701	719387	-	GMP synthase [glutamine-hydrolyzing]	6.3.5.2	guaA_1
657	CP025570.1309	C0Z10_03255	CDS	719684	720301	617	-	superoxide dismutase		WP_016666070.1		0	0	0	0	0	0			1	0	0	0	apaJS280_00655	719684	720301	-	Superoxide dismutase [Mn/Fe]	1.15.1.1	sodA
658	CP025570.1311	C0Z10_03260	CDS	720449	721315	866	-	ECF transporter S component		WP_015071200.1		0	0	0	0	0	0			1	0	0	0	apaJS280_00656	720449	721345	-	hypothetical protein
659	CP025570.1313	C0Z10_03265	CDS/pseudogene	721480	723123	1643	-	cobalt ABC transporter ATP-binding protein		WP_008600173.1	incomplete; partial on complete genome; missing stop; Derived by automated computational analysis using gene prediction method: Protein Homology.	0	0	0	0	0	0			1	0	0	0	apaJS280_00657	721312	723123	-	Putative HMP/thiamine import ATP-binding protein YkoD	3.6.3.-	ykoD
660	CP025570.1315	C0Z10_03270	CDS	723120	724298	1178	-	ABC transporter permease		WP_002534387.1		0	0	0	0	0	0			1	0	0	0	apaJS280_00658	723120	724298	-	Energy-coupling factor transporter transmembrane protein EcfT		ecfT
661	CP025570.1317	C0Z10_03275	CDS	724303	725016	713	-	hypothetical protein				0	0	0	0	0	0			1	0	0	0	apaJS280_00659	724303	725016	-	hypothetical protein
662	CP025570.1318		sequence_feature	725235	725291	56	-	Cobalamin riboswitch		RF00174	cobalamin riboswitch; Derived by automated computational analysis using gene prediction method: cmsearch.	0	0	0	0	0	0			0	0	0	0
663	CP025570.1320	C0Z10_03280	CDS	725464	726054	590	-	methyltransferase domain-containing protein		WP_016669426.1		0	0	0	0	0	0			1	0	0	0	apaJS280_00660	725464	726054	-	Ribosomal RNA small subunit methyltransferase C	2.1.1.172	rsmC
664	CP025570.1322	C0Z10_03285	CDS	726054	726977	923	-	tRNA pseudouridine(38-40) synthase TruA		WP_016669427.1		0	0	0	0	0	0			1	0	0	0	apaJS280_00661	726054	726977	-	tRNA pseudouridine synthase A	5.4.99.12	truA
665	CP025570.1324	C0Z10_03290	CDS	726974	727870	896	-	tRNA (guanosine(46)-N7)-methyltransferase TrmB		WP_015582186.1		0	0	0	0	0	0			1	0	0	0	apaJS280_00662	726974	727870	-	tRNA (guanine-N(7)-)-methyltransferase	2.1.1.33	trmB
666	CP025570.1326	C0Z10_03295	CDS	728134	728586	452	+	50S ribosomal protein L13		WP_012795949.1		0	0	0	0	0	0			1	0	0	0	apaJS280_00663	728134	728586	+	50S ribosomal protein L13		rplM
667	CP025570.1328	C0Z10_03300	CDS	728609	729133	524	+	30S ribosomal protein S9		WP_016666057.1		0	0	0	0	0	0			1	0	0	0	apaJS280_00664	728609	729133	+	30S ribosomal protein S9		rpsI
668	CP025570.1330	C0Z10_03305	CDS	729343	730695	1352	+	phosphoglucosamine mutase		WP_002514806.1		0	0	0	0	0	0			1	0	0	0	apaJS280_00665	729343	730695	+	Phosphoglucosamine mutase	5.4.2.10	glmM
669	CP025570.1332	C0Z10_03310	CDS	730791	731615	824	+	hypothetical protein		WP_002525282.1		0	0	0	0	0	0			1	0	0	0	apaJS280_00666	730791	731615	+	hypothetical protein
670	CP025570.1334	C0Z10_03315	CDS	731629	732612	983	-	type I pantothenate kinase		WP_002522082.1		0	0	0	0	0	0			1	0	0	0	apaJS280_00667	731629	732612	-	Pantothenate kinase	2.7.1.33	coaA
671	CP025570.1336	C0Z10_03320	CDS	732811	733635	824	-	methyltransferase domain-containing protein		WP_020142705.1		0	0	0	0	0	0			1	0	0	0	apaJS280_00668	732811	733635	-	Demethylrebeccamycin-D-glucose O-methyltransferase	2.1.1.164	rebM
672	CP025570.1338	C0Z10_03325	CDS	733765	735612	1847	+	glutamine--fructose-6-phosphate transaminase (isomerizing)	glmS	WP_004808965.1		0	0	0	0	0	0			1	0	0	0	apaJS280_00669	733654	735612	+	Glutamine--fructose-6-phosphate aminotransferase [isomerizing]	2.6.1.16	glmS
673	CP025570.1340	C0Z10_03330	CDS	735770	736123	353	+	holo-ACP synthase		WP_002531987.1		0	0	0	0	0	0			1	0	0	0	apaJS280_00670	735770	736123	+	Holo-[acyl-carrier-protein] synthase	2.7.8.7	acpS
674	CP025570.1342	C0Z10_03335	CDS	736134	737282	1148	+	ROK family transcriptional regulator		PF00480.18		0	0	0	0	0	0			1	0	0	0	apaJS280_00671	736134	737282	+	N-acetylglucosamine repressor		nagC_2
675	CP025570.1344	C0Z10_03340	CDS	737439	738791	1352	-	sugar ABC transporter substrate-binding protein		WP_006591354.1		0	0	0	0	0	0			1	0	0	0	apaJS280_00672	737439	738791	-	Putative ABC transporter substrate-binding protein YesO		yesO
676	CP025570.1346	C0Z10_03345	CDS	738799	739746	947	-	carbohydrate ABC transporter permease		WP_009713537.1		0	0	0	0	0	0			1	0	0	0	apaJS280_00673	738799	739746	-	L-arabinose transport system permease protein AraQ		araQ_4
677	CP025570.1348	C0Z10_03350	CDS	739757	740674	917	-	sugar ABC transporter permease		WP_016666043.1		0	0	0	0	0	0			1	0	0	0	apaJS280_00674	739757	740674	-	sn-glycerol-3-phosphate transport system permease protein UgpA		ugpA_1
678	CP025570.1350	C0Z10_03355	CDS	740721	742886	2165	-	alpha-galactosidase		WP_013585961.1		0	0	0	0	0	0			1	0	0	0	apaJS280_00675	740721	742886	-	Alpha-galactosidase	3.2.1.22	rafA
679	CP025570.1352	C0Z10_03360	CDS	743179	744651	1472	+	bifunctional ADP-dependent NAD(P)H-hydrate dehydratase/NAD(P)H-hydrate epimerase		WP_004808959.1		0	0	0	0	0	0			1	0	0	0	apaJS280_00676	743179	744651	+	Bifunctional NAD(P)H-hydrate repair enzyme Nnr		nnr
680	CP025570.1354	C0Z10_03365	CDS	744686	745837	1151	-	glycosyltransferase family 1 protein		WP_015071180.1		0	0	0	0	0	0			1	0	0	0	apaJS280_00677	744686	745837	-	GDP-mannose-dependent alpha-mannosyltransferase	2.4.1.-	mgtA
681	CP025570.1356	C0Z10_03370	CDS	747233	748711	1478	+	ATP-dependent helicase		WP_002528686.1		0	0	0	0	0	0			1	0	0	0	apaJS280_00678	746249	748711	+	ATP-dependent RNA helicase RhlE	3.6.4.13	rhlE_1
682	CP025570.1358	C0Z10_03375	CDS	748774	749730	956	+	tRNA (adenosine(37)-N6)-threonylcarbamoyltransferase complex ATPase subunit type 1 TsaE		WP_002520619.1		0	0	0	0	0	0			1	0	0	0	apaJS280_00679	748777	749730	+	tRNA threonylcarbamoyladenosine biosynthesis protein TsaE		tsaE
683	CP025570.1360	C0Z10_03380	CDS	749730	750461	731	+	tRNA (adenosine(37)-N6)-threonylcarbamoyltransferase complex dimerization subunit type 1 TsaB	tsaB	WP_004808954.1		0	0	0	0	0	0			1	0	0	0	apaJS280_00680	749730	750461	+	tRNA threonylcarbamoyladenosine biosynthesis protein TsaB		tsaB
684	CP025570.1362	C0Z10_03385	CDS	750462	751115	653	+	GNAT family N-acetyltransferase		PF00583.23		0	0	0	0	0	0			0	0	0	1	apaJS280_00681	750462	751115	+	Ribosomal-protein-alanine acetyltransferase	2.3.1.128	rimI_1
685	CP025570.1364	C0Z10_03390	CDS	751108	752151	1043	+	tRNA (adenosine(37)-N6)-threonylcarbamoyltransferase complex transferase subunit TsaD	tsaD	WP_002525914.1		0	0	0	0	0	0			1	0	0	0	apaJS280_00682	751108	752151	+	tRNA N6-adenosine threonylcarbamoyltransferase	2.3.1.234	tsaD
686	CP025570.1366	C0Z10_03395	CDS	752359	753477	1118	+	hypothetical protein		YP_003770211.1		0	0	0	0	0	0			1	0	0	0	apaJS280_00683	752359	753477	+	hypothetical protein
687	CP025570.1368	C0Z10_03400	CDS	753600	754931	1331	+	aminopeptidase		WP_015071174.1		0	0	0	0	0	0			1	0	0	0	apaJS280_00684	753600	754931	+	Aminopeptidase E	3.4.22.-	pepE
688	CP025570.1370	C0Z10_03405	CDS	755453	756583	1130	-	AmmeMemoRadiSam system radical SAM enzyme	amrS	WP_011765409.1		0	0	0	0	0	0			0	0	0	1	apaJS280_00685	755453	756583	-	4-hydroxyphenylacetate decarboxylase activating enzyme	1.97.1.-	hpdA
689	CP025570.1372	C0Z10_03410	CDS	756580	757182	602	-	AmmeMemoRadiSam system protein A		WP_014029575.1		0	0	0	0	0	0			1	0	0	0	apaJS280_00686	756580	757182	-	hypothetical protein
690	CP025570.1374	C0Z10_03415	CDS	757179	758021	842	-	AmmeMemoRadiSam system protein B	amrB	WP_013293517.1		0	0	0	0	0	0			1	0	0	0	apaJS280_00687	757179	758021	-	hypothetical protein
691	CP025570.1376	C0Z10_03420	CDS	758356	758841	485	+	8-oxo-dGTP diphosphatase		WP_015582207.1		0	0	0	0	0	0			1	0	0	0	apaJS280_00688	758359	758841	+	8-oxo-dGTP diphosphatase	3.6.1.55	mutX
692	CP025570.1378	C0Z10_03425	CDS	758864	760063	1199	+	SAM-dependent methyltransferase		WP_002514781.1		0	0	0	0	0	0			1	0	0	0	apaJS280_00689	758864	760063	+	hypothetical protein
693	CP025570.1380	C0Z10_03430	CDS	760179	761057	878	-	SIMPL domain-containing protein		PF04402.12		0	0	0	0	0	0			1	0	0	0	apaJS280_00690	760179	760829	-	hypothetical protein
694	CP025570.1382	C0Z10_03435	CDS	761094	761390	296	+	co-chaperone GroES		WP_004808944.1		0	0	0	0	0	0			1	0	0	0	apaJS280_00691	761094	761390	+	10 kDa chaperonin		groS_1
695	CP025570.1384	C0Z10_03440	CDS	761403	762998	1595	+	chaperonin GroEL	groL	WP_002528668.1		0	0	0	0	0	0			1	0	0	0	apaJS280_00692	761403	762998	+	60 kDa chaperonin 1		groL1
696	CP025570.1386	C0Z10_03445	CDS	763138	764652	1514	+	hypothetical protein				0	0	0	0	0	0			1	0	0	0	apaJS280_00693	763138	764652	+	Alpha-(1->6)-mannopyranosyltransferase A	2.4.1.-	mptA_2
697	CP025570.1388	C0Z10_03450	CDS	764715	766247	1532	+	IMP dehydrogenase		WP_002532723.1		0	0	0	0	0	0			1	0	0	0	apaJS280_00694	764715	766247	+	Inosine-5'-monophosphate dehydrogenase	1.1.1.205	guaB
698	CP025570.1390	C0Z10_03455	CDS	766321	767427	1106	+	GuaB3 family IMP dehydrogenase-related protein		WP_016455424.1		0	0	0	0	0	0			1	0	0	0	apaJS280_00695	766321	767427	+	putative oxidoreductase/MSMEI_1564	1.-.-.-
699	CP025570.1392	C0Z10_03460	CDS	767566	768582	1016	-	IMP dehydrogenase		YP_003765907.1		0	0	0	0	0	0			1	0	0	0	apaJS280_00696	767566	768582	-	putative zinc-binding alcohol dehydrogenase	1.1.1.1
700	CP025570.1394	C0Z10_03465	CDS	768875	769909	1034	+	adenosine deaminase	add	WP_009056403.1		0	0	0	0	0	0			1	0	0	0	apaJS280_00697	768875	769909	+	Adenine deaminase	3.5.4.2
701	CP025570.1396	C0Z10_03470	CDS	770080	770394	314	+	chorismate mutase		WP_015071161.1		0	0	0	0	0	0			1	0	0	0	apaJS280_00698	770080	770394	+	T-protein		tyrA_1
702	CP025570.1398	C0Z10_03475	CDS	770508	771074	566	-	serine O-acetyltransferase	cysE	WP_013160575.1		0	0	0	0	0	0			1	0	0	0	apaJS280_00699	770508	771074	-	Serine acetyltransferase	2.3.1.30	cysE_1
703	CP025570.1400	C0Z10_03480	CDS	771221	772774	1553	+	glutamine-hydrolyzing GMP synthase	guaA	WP_002519617.1	contains glutamine-hydrolyzing domain and glutamine amidotransferase; GMP-binding domain; functions to produce GMP from XMP in the IMP pathway; Derived by automated computational analysis using gene prediction method: Protein Homology.	0	0	0	0	0	0			1	0	0	0	apaJS280_00700	771221	772774	+	GMP synthase [glutamine-hydrolyzing]	6.3.5.2	guaA_2
704	CP025570.1402	C0Z10_03485	CDS	772904	773212	308	-	PspC domain-containing protein		WP_002544175.1		0	0	0	0	0	0			1	0	0	0	apaJS280_00701	772904	773212	-	hypothetical protein
705	CP025570.1404	C0Z10_03490	CDS	773209	773439	230	-	hypothetical protein				0	0	0	0	0	0			0	0	1	0	apaJS280_00702	773209	773439	-	hypothetical protein
706	CP025570.1406	C0Z10_03495	CDS	773436	774791	1355	-	PspC domain-containing protein		PF04024.10		0	0	0	0	0	0			0	0	0	1	apaJS280_00703	773436	774683	-	hypothetical protein
707	CP025570.1408	C0Z10_03500	CDS	774814	776292	1478	+	PspC domain-containing protein		WP_013862133.1		0	0	0	0	0	0			1	0	0	0	apaJS280_00704	774814	776292	+	Sensor histidine kinase LiaS	2.7.13.3	liaS_1
708	CP025570.1410	C0Z10_03505	CDS	776322	777005	683	+	DNA-binding response regulator		WP_020386995.1		0	0	0	0	0	0			1	0	0	0	apaJS280_00705	776322	777005	+	Oxygen regulatory protein NreC		nreC_1
709	CP025570.1412	C0Z10_03510	CDS	777093	777353	260	-	GlsB/YeaQ/YmgE family stress response membrane protein		WP_007271388.1		0	0	0	0	0	0			1	0	0	0	apaJS280_00706	777093	777353	-	hypothetical protein
710	CP025570.1414	C0Z10_03515	CDS	777438	778697	1259	-	cardiolipin synthase B		WP_002523514.1		0	0	0	0	0	0			1	0	0	0	apaJS280_00707	777438	778646	-	Major cardiolipin synthase ClsA	2.7.8.-	clsA_1
711	CP025570.1416	C0Z10_03520	CDS	778736	779395	659	-	ABC transporter permease		WP_002522107.1		0	0	0	0	0	0			1	0	0	0	apaJS280_00708	778736	779392	-	Methionine import system permease protein MetP		metP
712	CP025570.1418	C0Z10_03525	CDS	779392	780456	1064	-	methionine ABC transporter ATP-binding protein		WP_015071150.1		0	0	0	0	0	0			1	0	0	0	apaJS280_00709	779392	780456	-	Methionine import ATP-binding protein MetN	3.6.3.-	metN
713	CP025570.1420	C0Z10_03530	CDS	780525	781508	983	-	methionine ABC transporter substrate-binding protein		WP_013160257.1		0	0	0	0	0	0			1	0	0	0	apaJS280_00710	780525	781508	-	putative D-methionine-binding lipoprotein MetQ		metQ
714	CP025570.1422	C0Z10_03535	CDS	782127	784589	2462	+	DNA helicase PcrA	pcrA	WP_011757024.1		0	0	0	0	0	0			1	0	0	0	apaJS280_00711	782037	784589	+	ATP-dependent DNA helicase UvrD1	3.6.4.12	uvrD1_1
715	CP025570.1424	C0Z10_03540	CDS	784756	785862	1106	-	M23 family peptidase		PF01551.20		0	0	0	0	0	0			1	0	0	0	apaJS280_00712	784756	785862	-	Lysostaphin	3.4.24.75	lss
716	CP025570.1426	C0Z10_03545	CDS	786155	787330	1175	+	ADP-forming succinate--CoA ligase subunit beta		WP_002516025.1		0	0	0	0	0	0			1	0	0	0	apaJS280_00713	786155	787330	+	Succinate--CoA ligase [ADP-forming] subunit beta	6.2.1.5	sucC
717	CP025570.1428	C0Z10_03550	CDS	787334	788227	893	+	succinate--CoA ligase subunit alpha		WP_002514757.1		0	0	0	0	0	0			1	0	0	0	apaJS280_00714	787334	788227	+	Succinate--CoA ligase [ADP-forming] subunit alpha	6.2.1.5	sucD_2
718	CP025570.1430	C0Z10_03555	CDS	788364	790076	1712	-	hypothetical protein				0	0	0	0	0	0			1	0	0	0	apaJS280_00715	788364	790076	-	hypothetical protein
719	CP025570.1432	C0Z10_03560	CDS	790438	791739	1301	+	hypothetical protein				0	0	0	0	0	0			1	0	0	0	apaJS280_00716	790438	791739	+	hypothetical protein
720	CP025570.1433		sequence_feature	791800	791939	139	+	FMN riboswitch		RF00050	FMN riboswitch; Derived by automated computational analysis using gene prediction method: cmsearch.	0	0	0	0	0	0			0	0	0	0
721	CP025570.1435	C0Z10_03565	CDS	792180	793253	1073	+	bifunctional diaminohydroxyphosphoribosylaminopyrimidine deaminase/5-amino-6-(5-phosphoribosylamino)uracil reductase RibD	ribD	WP_014598624.1		0	0	0	0	0	0			1	0	0	0	apaJS280_00717	792066	793253	+	Riboflavin biosynthesis protein RibD		ribD
722	CP025570.1437	C0Z10_03570	CDS	793310	794035	725	+	riboflavin synthase subunit alpha		WP_020144011.1		0	0	0	0	0	0			1	0	0	0	apaJS280_00718	793310	794035	+	Riboflavin synthase	2.5.1.9	ribE
723	CP025570.1439	C0Z10_03575	CDS	794032	795426	1394	+	3,4-dihydroxy-2-butanone-4-phosphate synthase	ribB	WP_020144012.1		0	0	0	0	0	0			1	0	0	0	apaJS280_00719	794032	795426	+	Riboflavin biosynthesis protein RibBA		ribBA
724	CP025570.1441	C0Z10_03580	CDS	795423	795914	491	+	6,7-dimethyl-8-ribityllumazine synthase		WP_016665978.1		0	0	0	0	0	0			1	0	0	0	apaJS280_00720	795423	795914	+	6%2C7-dimethyl-8-ribityllumazine synthase	2.5.1.78	ribH
725	CP025570.1443	C0Z10_03585	CDS	796078	796677	599	+	phosphoribosylglycinamide formyltransferase		WP_015071136.1		0	0	0	0	0	0			1	0	0	0	apaJS280_00721	796006	796677	+	Phosphoribosylglycinamide formyltransferase	2.1.2.2	purN
726	CP025570.1445	C0Z10_03590	CDS	796726	798276	1550	+	bifunctional phosphoribosylaminoimidazolecarboxamide formyltransferase/IMP cyclohydrolase PurH	purH	WP_002514750.1	involved in de novo purine biosynthesis; Derived by automated computational analysis using gene prediction method: Protein Homology.	0	0	0	0	0	0			1	0	0	0	apaJS280_00722	796726	798276	+	Bifunctional purine biosynthesis protein PurH		purH
727	CP025570.1447	C0Z10_03595	CDS	798370	799362	992	+	hypothetical protein		WP_004808917.1		0	0	0	0	0	0			1	0	0	0	apaJS280_00723	798370	799362	+	hypothetical protein
728	CP025570.1449	C0Z10_03600	CDS	799385	800923	1538	-	MFS transporter		PF07690.14		0	0	0	0	0	0			1	0	0	0	apaJS280_00724	799385	800779	-	Multidrug resistance protein 3		bmr3_1
729	CP025570.1451	C0Z10_03605	CDS	801001	801873	872	+	bifunctional methylenetetrahydrofolate dehydrogenase/methenyltetrahydrofolate cyclohydrolase		WP_002528638.1		0	0	0	0	0	0			1	0	0	0	apaJS280_00725	801001	801873	+	Bifunctional protein FolD protein		folD
730	CP025570.1453	C0Z10_03610	CDS	801936	802169	233	+	DUF3017 domain-containing protein		WP_002516092.1		0	0	0	0	0	0			1	0	0	0	apaJS280_00726	801870	802169	+	hypothetical protein
731	CP025570.1455	C0Z10_03615	CDS	802317	803300	983	-	malate dehydrogenase		WP_002516051.1		0	0	0	0	0	0			1	0	0	0	apaJS280_00727	802317	803300	-	Malate dehydrogenase	1.1.1.37	mdh
732	CP025570.1457	C0Z10_03620	CDS	803538	804413	875	-	formyltetrahydrofolate deformylase	purU	WP_015071128.1		0	0	0	0	0	0			1	0	0	0	apaJS280_00728	803538	804422	-	Formyltetrahydrofolate deformylase	3.5.1.10	purU
733	CP025570.1459	C0Z10_03625	CDS	804643	806886	2243	+	NADP-dependent isocitrate dehydrogenase		WP_015071127.1		0	0	0	0	0	0			1	0	0	0	apaJS280_00729	804643	806886	+	Isocitrate dehydrogenase [NADP] 2	1.1.1.42	icd2
734	CP025570.1461	C0Z10_03630	CDS	807223	808734	1511	+	HlyC/CorC family transporter		WP_002514738.1		0	0	0	0	0	0			0	0	1	0	apaJS280_00730	807223	808734	+	Hemolysin C		tlyC
735	CP025570.1463	C0Z10_03635	CDS	808740	809975	1235	+	phosphotransferase		WP_020490767.1		0	0	0	0	0	0			1	0	0	0	apaJS280_00731	808740	809975	+	hypothetical protein
736	CP025570.1465	C0Z10_03640	CDS	810393	811352	959	+	BMP family ABC transporter substrate-binding protein		WP_002546944.1		0	0	0	0	0	0			1	0	0	0	apaJS280_00732	810240	811352	+	Membrane lipoprotein TmpC		tmpC
737	CP025570.1467	C0Z10_03645	CDS	811482	813104	1622	+	ABC transporter ATP-binding protein		WP_015071122.1		0	0	0	0	0	0			1	0	0	0	apaJS280_00733	811482	813104	+	Ribose import ATP-binding protein RbsA	3.6.3.17	rbsA_2
738	CP025570.1469	C0Z10_03650	CDS	813091	814422	1331	+	ABC transporter permease		WP_002549905.1		0	0	0	0	0	0			1	0	0	0	apaJS280_00734	813091	814422	+	D-allose transport system permease protein AlsC		alsC
739	CP025570.1471	C0Z10_03655	CDS	814419	815789	1370	+	ABC transporter permease		WP_002549866.1		0	0	0	0	0	0			1	0	0	0	apaJS280_00735	814419	815789	+	hypothetical protein
740	CP025570.1473	C0Z10_03660	CDS	815828	816268	440	+	cytidine deaminase		WP_015071119.1		0	0	0	0	0	0			1	0	0	0	apaJS280_00736	815825	816268	+	Cytidine deaminase	3.5.4.5	cdd
741	CP025570.1475	C0Z10_03665	CDS	816265	817212	947	+	DUF4440 domain-containing protein		WP_002526452.1		0	0	0	0	0	0			1	0	0	0	apaJS280_00737	816265	817212	+	Ribonuclease HI	3.1.26.4	rnhA
742	CP025570.1477	C0Z10_03670	CDS	817249	819039	1790	+	methionine--tRNA ligase		WP_015071117.1		0	0	0	0	0	0			0	0	0	1	apaJS280_00738	817249	819039	+	Methionine--tRNA ligase	6.1.1.10	metG
743	CP025570.1479	C0Z10_03675	CDS	819059	819688	629	-	uridine kinase		WP_004808897.1		0	0	0	0	0	0			0	0	0	1	apaJS280_00739	819059	819688	-	Uridine kinase	2.7.1.48	udk_2
744	CP025570.1481	C0Z10_03680	CDS	819835	821718	1883	-	DUF2207 domain-containing protein		PF09972.7		0	0	0	0	0	0			0	0	0	1	apaJS280_00740	819835	821631	-	hypothetical protein
745	CP025570.1483	C0Z10_03685	CDS	821786	823459	1673	-	phospho-sugar mutase		WP_015071104.1		0	0	0	0	0	0			0	0	0	1	apaJS280_00741	821786	823459	-	putative phosphomannomutase	5.4.2.8
746	CP025570.1485	C0Z10_03690	CDS	823504	824319	815	-	purine-nucleoside phosphorylase		WP_002549953.1		0	0	0	0	0	0			1	0	0	0	apaJS280_00742	823504	824319	-	Purine nucleoside phosphorylase	2.4.2.1	punA
747	CP025570.1487	C0Z10_03695	CDS	824470	825210	740	-	hypothetical protein		WP_014598620.1		0	0	0	0	0	0			1	0	0	0	apaJS280_00743	824470	825261	-	hypothetical protein
748	CP025570.1489	C0Z10_03700	CDS	825283	827058	1775	-	ATP-grasp domain-containing protein		WP_015071100.1		0	0	0	0	0	0			1	0	0	0	apaJS280_00744	825283	827058	-	2-oxoglutarate carboxylase small subunit	6.4.1.7	cfiB
749	CP025570.1491	C0Z10_03705	CDS	827084	827713	629	+	NUDIX domain-containing protein		WP_020145026.1		0	0	0	0	0	0			1	0	0	0	apaJS280_00745	827084	827713	+	NADH pyrophosphatase	3.6.1.22	nudC_1
750	CP025570.1493	C0Z10_03710	CDS	827859	828662	803	+	hydroxymethylpyrimidine/phosphomethylpyrimidine kinase		WP_013069473.1		0	0	0	0	0	0			1	0	0	0	apaJS280_00746	827859	828662	+	Pyridoxine kinase	2.7.1.35	pdxK
751	CP025570.1495	C0Z10_03715	CDS	828697	829401	704	-	short chain dehydrogenase		WP_015071096.1		0	0	0	0	0	0			1	0	0	0	apaJS280_00747	828697	829401	-	putative oxidoreductase	1.-.-.-
752	CP025570.1497	C0Z10_03720	CDS	829477	830670	1193	+	arginine deiminase		WP_020642721.1		0	0	0	0	0	0			1	0	0	0	apaJS280_00748	829456	830670	+	Arginine deiminase	3.5.3.6	arcA_1
753	CP025570.1499	C0Z10_03725	CDS	830915	831223	308	+	hypothetical protein				0	0	0	0	0	0			1	0	0	0	apaJS280_00749	830915	831223	+	hypothetical protein
754	CP025570.1501	C0Z10_03730	CDS	831278	831892	614	-	septum formation inhibitor Maf		WP_016665952.1		0	0	0	0	0	0			1	0	0	0	apaJS280_00750	831278	831892	-	Maf-like protein
755	CP025570.1503	C0Z10_03735	CDS	831892	832095	203	-	acyl-CoA carboxylase subunit epsilon		WP_015071092.1		0	0	0	0	0	0			1	0	0	0	apaJS280_00751	831892	832140	-	hypothetical protein
756	CP025570.1505	C0Z10_03740	CDS	832137	833711	1574	-	acyl-CoA carboxylase subunit beta		WP_002514707.1		0	0	0	0	0	0			1	0	0	0	apaJS280_00752	832137	833711	-	putative propionyl-CoA carboxylase beta chain 5	6.4.1.3	accD5
757	CP025570.1507	C0Z10_03745	CDS	833882	834745	863	+	biotin--[acetyl-CoA-carboxylase] ligase		WP_007401074.1		0	0	0	0	0	0			1	0	0	0	apaJS280_00753	833882	834745	+	Bifunctional ligase/repressor BirA	6.3.4.15	birA
758	CP025570.1509	C0Z10_03750	CDS	834742	835458	716	+	peptidase E		WP_002517608.1		0	0	0	0	0	0			1	0	0	0	apaJS280_00754	834742	835458	+	hypothetical protein
759	CP025570.1511	C0Z10_03755	CDS	835491	836018	527	-	hypothetical protein		WP_020489739.1		0	0	0	0	0	0			1	0	0	0	apaJS280_00755	835491	836036	-	hypothetical protein
760	CP025570.1513	C0Z10_03760	CDS	836183	837445	1262	+	5-(carboxyamino)imidazole ribonucleotide synthase		WP_014846023.1		0	0	0	0	0	0			1	0	0	0	apaJS280_00756	836192	837445	+	N5-carboxyaminoimidazole ribonucleotide synthase	6.3.4.18	purK
761	CP025570.1515	C0Z10_03765	CDS	837438	838052	614	+	5-(carboxyamino)imidazole ribonucleotide mutase	purE	WP_002549243.1		0	0	0	0	0	0			1	0	0	0	apaJS280_00757	837438	838052	+	N5-carboxyaminoimidazole ribonucleotide mutase	5.4.99.18	purE
762	CP025570.1517	C0Z10_03770	CDS	838140	839432	1292	-	LytR family transcriptional regulator		WP_015071085.1		0	0	0	0	0	0			1	0	0	0	apaJS280_00758	838140	839051	-	Regulatory protein MsrR		msrR
763	CP025570.1519	C0Z10_03775	CDS	839569	840663	1094	+	glycosyltransferase family 2 protein		WP_004808870.1		0	0	0	0	0	0			1	0	0	0	apaJS280_00759	839620	840663	+	hypothetical protein
764	CP025570.1521	C0Z10_03780	CDS/pseudogene	840908	841333	425	-	TIGR03089 family protein		WP_002514696.1	incomplete; partial on complete genome; missing stop; Derived by automated computational analysis using gene prediction method: Protein Homology.	0	0	0	0	0	0			1	0	0	0	apaJS280_00760	840653	841417	-	hypothetical protein
765	CP025570.1523	C0Z10_03785	CDS	841579	842655	1076	+	mannose-1-phosphate guanylyltransferase		WP_008600068.1		0	0	0	0	0	0			1	0	0	0	apaJS280_00761	841579	842655	+	Mannose-1-phosphate guanylyltransferase RfbM	2.7.7.13	rfbM
766	CP025570.1525	C0Z10_03790	CDS	842652	843215	563	+	hypothetical protein				0	0	0	0	0	0			1	0	0	0	apaJS280_00762	842652	843215	+	hypothetical protein
767	CP025570.1527	C0Z10_03795	CDS	843349	843606	257	+	WhiB family transcriptional regulator		WP_019629142.1		0	0	0	0	0	0			1	0	0	0	apaJS280_00763	843349	843606	+	Transcriptional regulator WhiB		whiB_2
768	CP025570.1529	C0Z10_03800	CDS	843745	847041	3296	+	glycosyltransferase family 2 protein		WP_015071078.1		0	0	0	0	0	0			1	0	0	0	apaJS280_00764	843676	847041	+	hypothetical protein
769	CP025570.1531	C0Z10_03805	CDS	847041	848546	1505	+	hypothetical protein				0	0	0	0	0	0			1	0	0	0	apaJS280_00765	847041	848546	+	hypothetical protein
770	CP025570.1533	C0Z10_03810	CDS	848609	849031	422	-	hypothetical protein		WP_002517640.1		0	0	0	0	0	0			1	0	0	0	apaJS280_00766	848609	848980	-	hypothetical protein
771	CP025570.1535	C0Z10_03815	CDS	849082	849495	413	+	DUF3499 domain-containing protein		WP_015071075.1		0	0	0	0	0	0			1	0	0	0	apaJS280_00767	849121	849495	+	hypothetical protein
772	CP025570.1537	C0Z10_03820	CDS/pseudogene	849626	849823	197	+	hypothetical protein		WP_002516144.1	incomplete; partial on complete genome; missing stop; Derived by automated computational analysis using gene prediction method: Protein Homology.	0	0	0	0	0	0			0	0	0	1	apaJS280_00768	849626	849949	+	hypothetical protein
773	CP025570.1539	C0Z10_03825	CDS	849946	851016	1070	+	phosphoheptose isomerase		WP_015071073.1		0	0	0	0	0	0			1	0	0	0	apaJS280_00769	849946	851016	+	hypothetical protein
774	CP025570.1541	C0Z10_03830	CDS	851013	851993	980	+	cation transporter		WP_020489721.1		0	0	0	0	0	0			1	0	0	0	apaJS280_00770	851013	851993	+	Ferrous-iron efflux pump FieF		fieF_2
775	CP025570.1543	C0Z10_03835	CDS	851996	852532	536	+	type II 3-dehydroquinate dehydratase	aroQ	WP_002528566.1		0	0	0	0	0	0			1	0	0	0	apaJS280_00771	851996	852532	+	3-dehydroquinate dehydratase	4.2.1.10	aroQ
776	CP025570.1545	C0Z10_03840	CDS	852620	852877	257	-	DUF3039 domain-containing protein		WP_015071070.1		0	0	0	0	0	0			1	0	0	0	apaJS280_00772	852620	852877	-	hypothetical protein
777	CP025570.1547	C0Z10_03845	CDS/pseudogene	853056	853178	122	+	hypothetical protein		WP_002547964.1	incomplete; partial on complete genome; missing stop; Derived by automated computational analysis using gene prediction method: Protein Homology.	0	0	0	0	0	0			1	0	0	0	apaJS280_00773	853056	853973	+	hypothetical protein
778	CP025570.1549	C0Z10_03850	CDS	854025	856133	2108	+	4-alpha-glucanotransferase	malQ	WP_002520647.1		0	0	0	0	0	0			1	0	0	0	apaJS280_00774	854025	856133	+	4-alpha-glucanotransferase	2.4.1.25	malQ
779	CP025570.1551	C0Z10_03855	CDS	856326	856601	275	-	integration host factor		WP_002549218.1		0	0	0	0	0	0			1	0	0	0	apaJS280_00775	856326	856601	-	DNA-binding protein HB1		hup
780	CP025570.1553	C0Z10_03860	CDS	856819	858156	1337	-	nicotinate phosphoribosyltransferase		WP_015071065.1		0	0	0	0	0	0			1	0	0	0	apaJS280_00776	856819	858156	-	Nicotinate phosphoribosyltransferase pncB1	6.3.4.21	pncB1
781	CP025570.1555	C0Z10_03865	CDS	858229	858567	338	+	ATP-dependent Clp protease adapter ClpS		WP_015071064.1		0	0	0	0	0	0			1	0	0	0	apaJS280_00777	858229	858567	+	ATP-dependent Clp protease adapter protein ClpS		clpS
782	CP025570.1557	C0Z10_03870	CDS	858570	859178	608	+	hypothetical protein		WP_011292794.1		0	0	0	0	0	0			1	0	0	0	apaJS280_00778	858564	859178	+	hypothetical protein
783	CP025570.1559	C0Z10_03875	CDS	859271	859570	299	+	ferrous iron transport protein A		WP_005390427.1		0	0	0	0	0	0			1	0	0	0	apaJS280_00779	859271	859570	+	hypothetical protein
784	CP025570.1561	C0Z10_03880	CDS	859630	861726	2096	+	ferrous iron transport protein B	feoB	WP_018023766.1		0	0	0	0	0	0			1	0	0	0	apaJS280_00780	859567	861726	+	Fe(2+) transporter FeoB		feoB
785	CP025570.1563	C0Z10_03885	CDS	861639	862103	464	+	hypothetical protein		PF09012.8		0	0	0	0	0	0			1	0	0	0	apaJS280_00781	861723	862103	+	hypothetical protein
786	CP025570.1565	C0Z10_03890	CDS	862129	863019	890	+	glutamate racemase		WP_002523589.1		0	0	0	0	0	0			1	0	0	0	apaJS280_00782	862129	863019	+	Glutamate racemase	5.1.1.3	murI
787	CP025570.1567	C0Z10_03895	CDS	863095	863859	764	+	ribonuclease PH		WP_002528550.1		0	0	0	0	0	0			1	0	0	0	apaJS280_00783	863095	863859	+	Ribonuclease PH	2.7.7.56	rph
788	CP025570.1569	C0Z10_03900	CDS	863856	864476	620	+	non-canonical purine NTP pyrophosphatase		WP_002528549.1		0	0	0	0	0	0			1	0	0	0	apaJS280_00784	863856	864476	+	Non-canonical purine NTP pyrophosphatase	3.6.1.9
789	CP025570.1571	C0Z10_03905	CDS	864478	865290	812	+	thymidylate synthase		WP_002516154.1		0	0	0	0	0	0			1	0	0	0	apaJS280_00785	864478	865290	+	Thymidylate synthase	2.1.1.45	thyA
790	CP025570.1573	C0Z10_03910	CDS	865312	865797	485	+	dihydrofolate reductase		WP_016665918.1		0	0	0	0	0	0			1	0	0	0	apaJS280_00786	865294	865797	+	Dihydrofolate reductase type 3	1.5.1.3	dhfrIII
791	CP025570.1575	C0Z10_03915	CDS	865801	867249	1448	+	DNA polymerase IV		WP_015071054.1		0	0	0	0	0	0			1	0	0	0	apaJS280_00787	865801	867249	+	DNA polymerase IV 1	2.7.7.7	dinB1_1
792	CP025570.1577	C0Z10_03920	tRNA	867358	867442	84	-	tRNA-Leu				0	0	0	0	0	0			0	0	1	0	apaJS280_00788	867359	867442	-	tRNA-Leu(tag)
793	CP025570.1579	C0Z10_03925	CDS	867481	867960	479	-	thioredoxin-dependent thiol peroxidase		WP_016665896.1		0	0	0	0	0	0			1	0	0	0	apaJS280_00789	867481	867960	-	Putative peroxiredoxin	1.11.1.15	bcp
794	CP025570.1581	C0Z10_03930	CDS	868100	868579	479	+	DUF3618 domain-containing protein		WP_015071051.1		0	0	0	0	0	0		PossibleCRISPR6(868468-868556)	1	0	0	0	apaJS280_00790	868100	868579	+	hypothetical protein
795	CP025570.1583	C0Z10_03935	CDS	868515	868940	425	+	co-chaperone GroES		WP_009379413.1		0	0	0	0	0	0			0	0	0	1	apaJS280_00791	868590	868940	+	10 kDa chaperonin		groS_2
796	CP025570.1585	C0Z10_03940	CDS	869070	870380	1310	+	ABC transporter substrate-binding protein		WP_015071831.1		0	0	0	0	0	0			0	0	1	0	apaJS280_00792	869070	870380	+	putative ABC transporter-binding protein
797	CP025570.1587	C0Z10_03945	CDS	870377	871378	1001	+	sugar ABC transporter permease		WP_015071829.1		0	0	0	0	0	0			0	0	1	0	apaJS280_00793	870377	871378	+	Trehalose transport system permease protein SugA		sugA
798	CP025570.1589	C0Z10_03950	CDS	871375	872298	923	+	carbohydrate ABC transporter permease		WP_018771697.1		0	0	0	0	0	0			1	0	0	0	apaJS280_00794	871375	872298	+	Trehalose transport system permease protein SugB		sugB_2
799	CP025570.1591	C0Z10_03955	CDS	872323	873060	737	-	glutamine amidotransferase		WP_020017879.1	Catalyzes the transfer of the ammonia group from glutamine to a new carbon-nitrogen group; Derived by automated computational analysis using gene prediction method: Protein Homology.	0	0	0	0	0	0			1	0	0	0	apaJS280_00795	872323	873060	-	GMP synthase [glutamine-hydrolyzing]	6.3.5.2	guaA_3
800	CP025570.1593	C0Z10_03960	tRNA	873137	873212	75	-	tRNA-Lys				0	0	0	0	0	0			0	0	1	0	apaJS280_00796	873137	873212	-	tRNA-Lys(ctt)
801	CP025570.1595	C0Z10_03965	CDS	873305	874033	728	-	glutamine amidotransferase		WP_015071048.1		0	0	0	0	0	0			1	0	0	0	apaJS280_00797	873305	874033	-	Cobyric acid synthase		cobQ_1
802	CP025570.1597	C0Z10_03970	CDS	874030	875331	1301	-	DUF1727 domain-containing protein		WP_015071047.1		0	0	0	0	0	0			1	0	0	0	apaJS280_00798	874030	875229	-	UDP-N-acetylmuramoyl-tripeptide--D-alanyl-D-alanine ligase	6.3.2.10	murF_1
803	CP025570.1599	C0Z10_03975	CDS	875600	876169	569	+	hypothetical protein		WP_015071046.1		0	0	0	0	0	0			1	0	0	0	apaJS280_00799	875477	876169	+	hypothetical protein
804	CP025570.1601	C0Z10_03980	CDS	876196	877848	1652	+	DNA polymerase Y family protein		WP_015582316.1		0	0	0	0	0	0			1	0	0	0	apaJS280_00800	876166	877848	+	DNA polymerase IV	2.7.7.7	dinB
805	CP025570.1603	C0Z10_03985	CDS	877872	881315	3443	+	error-prone DNA polymerase		WP_020077556.1		0	0	0	0	0	0			1	0	0	0	apaJS280_00801	877872	881315	+	Error-prone DNA polymerase	2.7.7.7	dnaE2
806	CP025570.1605	C0Z10_03990	CDS/pseudogene	881691	882395	704	-	ISL3 family transposase		WP_076612333.1	incomplete; partial on complete genome; missing start; Derived by automated computational analysis using gene prediction method: Protein Homology.	0	0	0	0	0	0			0	0	0	1	apaJS280_00802	881691	882392	-	hypothetical protein
807	CP025570.1607	C0Z10_03995	CDS	882519	883826	1307	+	ISL3-like element ISPfr6 family transposase		WP_076612297.1		0	0	0	0	0	0			0	1	0	0	apaJS280_00803	882480	883826	+	hypothetical protein
808	CP025570.1609	C0Z10_04000	CDS	884081	884512	431	-	VOC family protein		WP_017823434.1		0	0	0	0	0	0			1	0	0	0	apaJS280_00804	884081	884512	-	hypothetical protein
809	CP025570.1611	C0Z10_04005	CDS	884609	886555	1946	-	amino acid permease		WP_015071042.1		0	0	0	0	0	0			1	0	0	0	apaJS280_00805	884609	886555	-	putative amino acid permease YhdG		yhdG_2
810	CP025570.1613	C0Z10_04010	CDS	886685	889030	2345	-	excinuclease ABC subunit UvrA		WP_015071041.1		0	0	0	0	0	0			1	0	0	0	apaJS280_00806	886685	889030	-	UvrABC system protein A		uvrA_2
811	CP025570.1615	C0Z10_04015	CDS	889095	889589	494	+	VOC family protein		WP_003064102.1		0	0	0	0	0	0			1	0	0	0	apaJS280_00807	889095	889589	+	hypothetical protein
812	CP025570.1617	C0Z10_04020	CDS	889647	890159	512	+	nitroreductase		WP_017936156.1		0	0	0	0	0	0			0	0	0	1	apaJS280_00808	889647	890159	+	Oxygen-insensitive NAD(P)H nitroreductase	1.-.-.-	nfsB
813	CP025570.1619	C0Z10_04025	CDS	890242	891708	1466	-	amino acid permease		WP_002519755.1		0	0	0	0	0	0			1	0	0	0	apaJS280_00809	890242	891708	-	D-serine/D-alanine/glycine transporter		cycA
814	CP025570.1621	C0Z10_04030	CDS	891777	892673	896	+	metal-dependent transcriptional regulator		PF01325.17,PF04023.12		0	0	0	0	0	0			1	0	0	0	apaJS280_00810	891876	892673	+	Iron-dependent repressor IdeR		ideR
815	CP025570.1623	C0Z10_04035	CDS	892819	894201	1382	-	divalent metal cation transporter		WP_016175886.1		0	0	0	0	0	0			1	0	0	0	apaJS280_00811	892819	894201	-	Divalent metal cation transporter MntH		mntH_1
816	CP025570.1625	C0Z10_04040	CDS	894380	894967	587	+	hypothetical protein				0	0	0	0	0	0			0	0	0	1	apaJS280_00812	894431	894967	+	hypothetical protein
817	CP025570.1627	C0Z10_04045	CDS	895130	896116	986	+	oxidoreductase		WP_002941836.1		0	0	0	0	0	0			0	0	0	1	apaJS280_00813	895130	896116	+	Acrylyl-CoA reductase AcuI	1.3.1.84	acuI
818	CP025570.1629	C0Z10_04050	CDS	896123	896494	371	-	hypothetical protein		WP_011753890.1		0	0	0	0	0	0			1	0	0	0	apaJS280_00814	896123	896494	-	hypothetical protein
819	CP025570.1631	C0Z10_04055	CDS	896642	896845	203	+	hypothetical protein		WP_007001244.1		0	0	0	0	0	0			1	0	0	0	apaJS280_00815	896642	896845	+	hypothetical protein
820	CP025570.1633	C0Z10_04060	CDS	896861	897505	644	+	hypothetical protein		WP_018173007.1		0	0	0	0	0	0			1	0	0	0	apaJS280_00816	896861	897505	+	hypothetical protein
821	CP025570.1635	C0Z10_04065	CDS	897675	898361	686	+	aspartate racemase		WP_019617651.1		0	0	0	0	0	0			1	0	0	0	apaJS280_00817	897675	898361	+	Aspartate racemase	5.1.1.13
822	CP025570.1637	C0Z10_04070	CDS	898370	898939	569	-	deaminase		WP_019748493.1		0	0	0	0	0	0			1	0	0	0	apaJS280_00818	898370	898939	-	hypothetical protein
823	CP025570.1639	C0Z10_04075	CDS	899193	900800	1607	+	hydrolase		WP_018601321.1		0	0	0	0	0	0			1	0	0	0	apaJS280_00819	899097	900800	+	Cocaine esterase	3.1.1.84	cocE
824	CP025570.1641	C0Z10_04080	CDS	900821	901624	803	-	transglutaminase family protein		WP_013116975.1		0	0	0	0	0	0			1	0	0	0	apaJS280_00820	900821	901624	-	hypothetical protein
825	CP025570.1643	C0Z10_04085	CDS	901669	902685	1016	-	cytidyltransferase		WP_017945285.1		0	0	0	0	0	0			1	0	0	0	apaJS280_00821	901669	902685	-	Trifunctional NAD biosynthesis/regulator protein NadR		nadR
826	CP025570.1645	C0Z10_04090	CDS	902682	903281	599	-	nicotinamide riboside transporter PnuC		WP_018103609.1		0	0	0	0	0	0			1	0	0	0	apaJS280_00822	902682	903281	-	Nicotinamide riboside transporter PnuC		pnuC
827	CP025570.1647	C0Z10_04095	CDS	903374	904048	674	+	NUDIX hydrolase		WP_003929807.1		0	0	0	0	0	0			1	0	0	0	apaJS280_00823	903374	904048	+	hypothetical protein
828	CP025570.1649	C0Z10_04100	CDS	904448	905446	998	+	rubrerythrin family protein		WP_018191090.1		1	1	0	0	0	0			1	0	0	0	apaJS280_00824	904352	905446	+	hypothetical protein
829	CP025570.1651	C0Z10_04105	CDS	905440	905838	398	-	DUF2200 domain-containing protein		WP_019973924.1		1	1	0	0	0	0			0	0	0	1	apaJS280_00825	905440	905838	-	hypothetical protein
830	CP025570.1653	C0Z10_04110	CDS	905874	906062	188	-	hypothetical protein				1	1	0	0	0	0			0	1	0	0	apaJS280_00826	905874	906062	-	hypothetical protein
831	CP025570.1655	C0Z10_04115	CDS	906158	906685	527	+	deaminase		WP_017883516.1		1	1	0	0	0	0			0	1	0	0	apaJS280_00827	906158	906685	+	hypothetical protein
832	CP025570.1657	C0Z10_04120	CDS	907259	907477	218	+	hypothetical protein		WP_017791807.1		1	1	0	0	0	0			0	1	0	0	apaJS280_00828	907013	907477	+	hypothetical protein
833	CP025570.1659	C0Z10_04125	CDS	907618	908331	713	-	hypothetical protein				1	1	0	0	0	0			0	0	0	0
834	CP025570.1661	C0Z10_04130	CDS	908610	909857	1247	+	ISL3 family transposase		WP_017824271.1		1	1	0	1	0	0			0	1	0	0	apaJS280_00829	908520	909857	+	hypothetical protein
835	CP025570.1663	C0Z10_04135	CDS	909924	910460	536	-	NUDIX hydrolase		PF00293.26		1	1	0	1	0	0			0	0	0	0
836	CP025570.1665	C0Z10_04140	CDS	910457	911128	671	-	class I SAM-dependent methyltransferase		PF13489.4		1	1	0	1	0	0			0	1	0	0	apaJS280_00830	910457	911128	-	putative methyltransferase	2.1.1.-
837	CP025570.1667	C0Z10_04145	CDS	911238	912626	1388	-	IS1380 family transposase		WP_009884204.1		1	1	0	1	0	0			0	1	0	0	apaJS280_00831	911238	912626	-	hypothetical protein
838	CP025570.1669	C0Z10_04150	CDS	913099	914322	1223	+	ATPase		WP_020488332.1		1	1	1	1	0	0			0	1	0	0	apaJS280_00832	913099	914322	+	DNA replication and repair protein RecF		recF_2
839	CP025570.1671	C0Z10_04155	CDS	914580	914981	401	+	hypothetical protein				1	1	1	1	0	0			0	1	0	0	apaJS280_00833	914319	914981	+	hypothetical protein
840	CP025570.1673	C0Z10_04160	CDS/pseudogene	915077	915406	329	+	hypothetical protein		WP_006594214.1	incomplete; partial on complete genome; missing start; Derived by automated computational analysis using gene prediction method: Protein Homology.	1	1	1	1	0	0			0	1	0	0	apaJS280_00834	914978	915406	+	hypothetical protein
841	CP025570.1675	C0Z10_04165	CDS	915408	915605	197	+	hypothetical protein				1	1	1	1	0	0			0	0	0	0
842	CP025570.1677	C0Z10_04170	CDS/pseudogene	915784	917401	1617	+	recombinase family protein		WP_013864586.1	frameshifted; incomplete; partial on complete genome; missing stop; Derived by automated computational analysis using gene prediction method: Protein Homology.	1	1	1	1	0	0			0	1	0	0	apaJS280_00835	915784	916842	+	hypothetical protein
843	CP025570.1679	C0Z10_04175	tRNA	917460	917535	75	-	tRNA-His				0	0	0	0	0	0			0	0	1	0	apaJS280_00836	917460	917535	-	tRNA-His(gtg)
844	CP025570.1681	C0Z10_04180	CDS	917635	918258	623	-	oligoribonuclease		PRK05359.1		1	1	0	0	0	0			0	0	0	1	apaJS280_00837	917635	918249	-	Oligoribonuclease	3.1.-.-	orn
845	CP025570.1683	C0Z10_04185	tRNA	918325	918400	75	+	tRNA-Arg				0	0	0	0	0	0			0	0	1	0	apaJS280_00838	918325	918400	+	tRNA-Arg(tct)
846	CP025570.1685	C0Z10_04190	CDS	918598	919857	1259	+	protease PrsW		WP_002527123.1		0	0	0	0	0	0			1	0	0	0	apaJS280_00839	918520	919857	+	hypothetical protein
847	CP025570.1687	C0Z10_04195	CDS	919980	920588	608	+	single-stranded DNA-binding protein		WP_015071003.1		0	0	0	0	0	0			0	0	1	0	apaJS280_00840	919980	920588	+	Single-stranded DNA-binding protein 1		ssb1
848	CP025570.1689	C0Z10_04200	CDS	920803	922491	1688	+	energy-dependent translational throttle protein EttA		WP_015071002.1		0	0	0	0	0	0			1	0	0	0	apaJS280_00841	920803	922491	+	Energy-dependent translational throttle protein EttA		ettA_1
849	CP025570.1691	C0Z10_04205	CDS	922703	922966	263	+	hypothetical protein				0	0	0	0	0	0			1	0	0	0	apaJS280_00842	922703	922966	+	hypothetical protein
850	CP025570.1693	C0Z10_04210	CDS	923050	924594	1544	-	Na+/H+ antiporter NhaC	nhaC	WP_007238305.1		0	0	0	0	0	0			1	0	0	0	apaJS280_00843	923050	924594	-	Malate-2H(+)/Na(+)-lactate antiporter		mleN
851	CP025570.1695	C0Z10_04215	CDS	924638	925885	1247	-	arginine deiminase		WP_020076423.1		0	0	0	0	0	0			1	0	0	0	apaJS280_00844	924638	925885	-	Arginine deiminase	3.5.3.6	arcA_2
852	CP025570.1697	C0Z10_04220	CDS	925921	927393	1472	-	amino acid permease		WP_020013989.1		0	0	0	0	0	0			1	0	0	0	apaJS280_00845	925921	927393	-	Arginine/ornithine antiporter		arcD
853	CP025570.1699	C0Z10_04225	CDS	927809	928444	635	+	DNA-binding response regulator		WP_019929808.1		0	0	0	0	0	0			1	0	0	0	apaJS280_00846	927809	928444	+	Transcriptional regulatory protein LiaR		liaR_2
854	CP025570.1701	C0Z10_04230	CDS	928445	929605	1160	+	hypothetical protein				0	0	0	0	0	0			1	0	0	0	apaJS280_00847	928445	929605	+	Sensor histidine kinase LiaS	2.7.13.3	liaS_2
855	CP025570.1703	C0Z10_04235	CDS	929602	930600	998	+	hypothetical protein				0	0	0	0	0	0			1	0	0	0	apaJS280_00848	929590	930600	+	hypothetical protein
856	CP025570.1705	C0Z10_04240	CDS	932134	933633	1499	+	HNH endonuclease		PF02720.15		0	0	0	0	0	0			1	0	0	0	apaJS280_00849	932134	933633	+	hypothetical protein
857	CP025570.1707	C0Z10_04245	CDS	934068	936929	2861	-	FAD-binding oxidoreductase		WP_002520273.1		0	0	0	0	0	0			1	0	0	0	apaJS280_00850	934068	936944	-	putative FAD-linked oxidoreductase	1.-.-.-
858	CP025570.1709	C0Z10_04250	CDS	936950	937447	497	-	MarR family transcriptional regulator		WP_013864571.1		0	0	0	0	0	0			1	0	0	0	apaJS280_00851	936950	937447	-	Transcriptional repressor MprA		mprA_2
859	CP025570.1711	C0Z10_04255	CDS/pseudogene	937767	939654	1887	+	long-chain fatty acid--CoA ligase		WP_015070999.1	frameshifted; Derived by automated computational analysis using gene prediction method: Protein Homology.	0	0	0	0	0	0			1	0	0	0	apaJS280_00852	937767	939584	+	Long-chain-fatty-acid--CoA ligase FadD15	6.2.1.3
860	CP025570.1713	C0Z10_04260	CDS	939699	941618	1919	+	long-chain fatty acid--CoA ligase		WP_015070998.1		0	0	0	0	0	0			1	0	0	0	apaJS280_00853	939699	941618	+	Long-chain-fatty-acid--CoA ligase FadD15	6.2.1.3
861	CP025570.1715	C0Z10_04265	CDS	941663	942475	812	+	thioesterase		WP_002517011.1		0	0	0	0	0	0			1	0	0	0	apaJS280_00854	941615	942475	+	hypothetical protein
862	CP025570.1717	C0Z10_04270	CDS	942554	943051	497	-	XRE family transcriptional regulator				0	0	0	0	0	0			1	0	0	0	apaJS280_00855	942554	943063	-	hypothetical protein
863	CP025570.1719	C0Z10_04275	CDS	943121	944572	1451	-	NADP-dependent phosphogluconate dehydrogenase		WP_016665840.1	catalyzes the formation of D-ribulose 5-phosphate from 6-phospho-D-gluconate; Derived by automated computational analysis using gene prediction method: Protein Homology.	0	0	0	0	0	0			0	1	0	0	apaJS280_00856	943121	944572	-	6-phosphogluconate dehydrogenase%2C decarboxylating	1.1.1.44	gnd
864	CP025570.1721	C0Z10_04280	CDS	944740	945045	305	+	hypothetical protein				0	0	0	0	0	0			1	0	0	0	apaJS280_00857	944719	945045	+	hypothetical protein
865	CP025570.1723	C0Z10_04285	CDS	945119	947713	2594	-	aminopeptidase N	pepN	WP_015070991.1		0	0	0	0	0	0			1	0	0	0	apaJS280_00858	945119	947713	-	Aminopeptidase N	3.4.11.2	pepN
866	CP025570.1725	C0Z10_04290	CDS	947978	948514	536	+	disulfide bond formation protein DsbA		WP_015582370.1		0	0	0	0	0	0			1	0	0	0	apaJS280_00859	947912	948514	+	Thioredoxin-like reductase
867	CP025570.1727	C0Z10_04295	CDS	948549	950777	2228	+	NAD-dependent DNA ligase LigA		WP_002521420.1		0	0	0	0	0	0			1	0	0	0	apaJS280_00860	948549	950777	+	DNA ligase A	6.5.1.2	ligA
868	CP025570.1729	C0Z10_04300	CDS	950908	951510	602	-	N-acetyltransferase		WP_014922612.1		0	0	0	0	0	0			1	0	0	0	apaJS280_00861	950908	951510	-	Putative ribosomal N-acetyltransferase YdaF	2.3.1.-	ydaF_1
869	CP025570.1731	C0Z10_04305	CDS	951571	952890	1319	-	GNAT family N-acetyltransferase		WP_002519259.1		0	0	0	0	0	0			1	0	0	0	apaJS280_00862	951571	952890	-	N-acetyltransferase Eis	2.3.1.-	eis
870	CP025570.1733	C0Z10_04310	CDS	952950	953423	473	+	ribose-5-phosphate isomerase		WP_002516937.1		0	0	0	0	0	0			1	0	0	0	apaJS280_00863	952950	953423	+	Ribose-5-phosphate isomerase B	5.3.1.6	rpiB
871	CP025570.1735	C0Z10_04315	CDS/pseudogene	953567	953752	185	-	hypothetical protein		WP_004808776.1	incomplete; partial on complete genome; missing stop; Derived by automated computational analysis using gene prediction method: Protein Homology.	0	0	0	0	0	0			0	1	0	0	apaJS280_00864	953444	953623	-	hypothetical protein
872	CP025570.1737	C0Z10_04320	CDS	953784	954599	815	+	Fpg/Nei family DNA glycosylase		WP_015070984.1		0	0	0	0	0	0			1	0	0	0	apaJS280_00865	953727	954599	+	Endonuclease 8 1	3.2.2.-	nei1_1
873	CP025570.1739	C0Z10_04325	CDS	954629	956158	1529	+	hypothetical protein				0	0	0	0	0	0			1	0	0	0	apaJS280_00866	954596	956158	+	hypothetical protein
874	CP025570.1741	C0Z10_04330	CDS	956353	959604	3251	+	bifunctional lysylphosphatidylglycerol synthetase/lysine--tRNA ligase LysX		WP_002527098.1		0	0	0	0	0	0			1	0	0	0	apaJS280_00867	956353	959604	+	Lysylphosphatidylglycerol biosynthesis bifunctional protein LysX		lysX
875	CP025570.1743	C0Z10_04335	CDS	959594	960430	836	+	alpha/beta hydrolase		PF12697.5		0	0	0	0	0	0			1	0	0	0	apaJS280_00868	959594	960430	+	hypothetical protein
876	CP025570.1745	C0Z10_04340	tRNA	960666	960738	72	+	tRNA-Pro				0	0	0	0	0	0			0	0	0	0	apaJS280_00869	960666	960739	+	tRNA-Pro(tgg)
877	CP025570.1747	C0Z10_04345	tRNA	960830	960903	73	+	tRNA-Gly				0	0	0	0	0	0			0	0	0	0	apaJS280_00870	960830	960903	+	tRNA-Gly(tcc)
878	CP025570.1749	C0Z10_04350	CDS	961024	962586	1562	+	trigger factor		WP_013160730.1		0	0	0	0	0	0			0	0	0	1	apaJS280_00871	961024	962586	+	Trigger factor	5.2.1.8	tig
879	CP025570.1751	C0Z10_04355	CDS	962736	964109	1373	+	AI-2E family transporter		WP_015070961.1		0	0	0	0	0	0			1	0	0	0	apaJS280_00872	962736	964109	+	AI-2 transport protein TqsA		tqsA
880	CP025570.1753	C0Z10_04360	CDS	964243	964836	593	+	ATP-dependent Clp protease proteolytic subunit		WP_002518392.1		0	0	0	0	0	0			1	0	0	0	apaJS280_00873	964201	964836	+	ATP-dependent Clp protease proteolytic subunit 1	3.4.21.92	clpP1
881	CP025570.1755	C0Z10_04365	CDS	964845	965570	725	+	ATP-dependent Clp protease proteolytic subunit	clpP	WP_016665810.1	hydrolyzes proteins to small peptides; with the ATPase subunits ClpA or ClpX, ClpP degrades specific substrates; Derived by automated computational analysis using gene prediction method: Protein Homology.	0	0	0	0	0	0			1	0	0	0	apaJS280_00874	964845	965570	+	ATP-dependent Clp protease proteolytic subunit 2	3.4.21.92	clpP2
882	CP025570.1757	C0Z10_04370	CDS	965778	967067	1289	+	ATP-dependent Clp protease ATP-binding subunit ClpX		WP_016665809.1		0	0	0	0	0	0			1	0	0	0	apaJS280_00875	965778	967067	+	ATP-dependent Clp protease ATP-binding subunit ClpX		clpX
883	CP025570.1759	C0Z10_04375	CDS	967167	970496	3329	+	peptidase S41		WP_015582383.1		0	0	0	0	0	0			1	0	0	0	apaJS280_00876	967137	970496	+	Tricorn protease	3.4.21.-	tri1
884	CP025570.1761	C0Z10_04380	CDS	970569	971501	932	-	class I SAM-dependent methyltransferase		YP_003154462.1		0	0	0	0	0	0			0	0	1	0	apaJS280_00877	970569	971501	-	hypothetical protein
885	CP025570.1763	C0Z10_04385	CDS	971560	972144	584	+	DinB family protein		WP_015070955.1		0	0	0	0	0	0			0	0	1	0	apaJS280_00878	971560	972144	+	hypothetical protein
886	CP025570.1765	C0Z10_04390	CDS	972196	972771	575	+	adenylate kinase		WP_015070954.1		0	0	0	0	0	0			1	0	0	0	apaJS280_00879	972205	972771	+	hypothetical protein
887	CP025570.1767	C0Z10_04395	CDS	972772	975381	2609	-	valine--tRNA ligase	valS	WP_015070953.1		0	0	0	0	0	0			1	0	0	0	apaJS280_00880	972772	975339	-	Valine--tRNA ligase	6.1.1.9	valS
888	CP025570.1769	C0Z10_04400	CDS	975543	976511	968	-	thioredoxin		WP_015582386.1		0	0	0	0	0	0			0	1	0	0	apaJS280_00881	975543	976364	-	hypothetical protein
889	CP025570.1771	C0Z10_04405	CDS	977124	977858	734	-	6-phosphogluconolactonase	pgl	WP_002521397.1		0	0	0	0	0	0			1	0	0	0	apaJS280_00882	977124	977858	-	6-phosphogluconolactonase	3.1.1.31	pgl_1
890	CP025570.1773	C0Z10_04410	CDS/pseudogene	978032	978931	899	-	OpcA protein		WP_002514379.1	incomplete; partial on complete genome; missing stop; Derived by automated computational analysis using gene prediction method: Protein Homology.	0	0	0	0	0	0			0	0	1	0	apaJS280_00883	977855	978931	-	hypothetical protein
891	CP025570.1775	C0Z10_04415	CDS	978954	980510	1556	-	glucose-6-phosphate dehydrogenase		WP_015070949.1		0	0	0	0	0	0			1	0	0	0	apaJS280_00884	978954	980510	-	Glucose-6-phosphate 1-dehydrogenase 2	1.1.1.49	zwf2
892	CP025570.1777	C0Z10_04420	CDS	980743	981723	980	+	protoheme IX farnesyltransferase		WP_015070948.1		0	0	0	0	0	0			1	0	0	0	apaJS280_00885	980743	981723	+	Protoheme IX farnesyltransferase	2.5.1.-	ctaB
893	CP025570.1779	C0Z10_04425	CDS	982062	983093	1031	+	hypothetical protein				0	0	0	0	0	0			1	0	0	0	apaJS280_00886	982062	983093	+	hypothetical protein
894	CP025570.1781	C0Z10_04430	CDS	983167	984063	896	-	cytochrome oxidase assembly protein		WP_015070947.1		0	0	0	0	0	0			1	0	0	0	apaJS280_00887	983167	984063	-	Heme A synthase	1.3.-.-	ctaA_1
895	CP025570.1783	C0Z10_04435	CDS	984051	984812	761	-	ABC transporter permease		WP_002527060.1		0	0	0	0	0	0			1	0	0	0	apaJS280_00888	984051	984812	-	hypothetical protein
896	CP025570.1785	C0Z10_04440	CDS/pseudogene	984997	985707	710	-	ABC transporter ATP-binding protein		WP_002546433.1	incomplete; partial on complete genome; missing stop; Derived by automated computational analysis using gene prediction method: Protein Homology.	0	0	0	0	0	0			1	0	0	0	apaJS280_00889	984814	985707	-	Daunorubicin/doxorubicin resistance ATP-binding protein DrrA	3.6.3.-	drrA_3
897	CP025570.1787	C0Z10_04445	CDS	985795	988413	2618	-	sodium-translocating pyrophosphatase		WP_016665792.1		0	0	0	0	0	0			0	1	0	0	apaJS280_00890	985795	988446	-	K(+)-stimulated pyrophosphate-energized sodium pump	3.6.1.1	hppA
898	CP025570.1789	C0Z10_04450	CDS	988648	989658	1010	-	LacI family DNA-binding transcriptional regulator		WP_002524797.1		0	0	0	0	0	0			0	0	1	0	apaJS280_00891	988648	989658	-	HTH-type transcriptional repressor CytR		cytR_1
899	CP025570.1791	C0Z10_04455	CDS	989660	990565	905	-	maltose ABC transporter permease		WP_004808745.1		0	0	0	0	0	0			0	0	1	0	apaJS280_00892	989660	990565	-	Maltose transport system permease protein MalG		malG
900	CP025570.1793	C0Z10_04460	CDS	990567	992180	1613	-	maltose ABC transporter permease		WP_002531863.1		0	0	0	0	0	0			0	0	1	0	apaJS280_00893	990567	992180	-	Maltose transport system permease protein MalF		malF
901	CP025570.1795	C0Z10_04465	CDS	992273	993526	1253	-	maltose ABC transporter substrate-binding protein		WP_015070936.1		0	0	0	0	0	0			0	0	1	0	apaJS280_00894	992273	993526	-	Maltose-binding periplasmic protein		malE
902	CP025570.1797	C0Z10_04470	CDS	993742	994485	743	+	HTH domain-containing protein		WP_015070935.1		0	0	0	0	0	0			0	0	0	1	apaJS280_00895	993742	994485	+	hypothetical protein
903	CP025570.1799	C0Z10_04475	CDS	994574	996022	1448	+	Fe-S cluster assembly protein SufB	sufB	WP_002527055.1		0	0	0	0	0	0			1	0	0	0	apaJS280_00896	994574	996022	+	FeS cluster assembly protein SufB		sufB
904	CP025570.1801	C0Z10_04480	CDS	996181	997281	1100	+	Fe-S cluster assembly protein SufD	sufD	WP_002527054.1		0	0	0	0	0	0			1	0	0	0	apaJS280_00897	996073	997281	+	FeS cluster assembly protein SufD		sufD
905	CP025570.1803	C0Z10_04485	CDS	997283	997618	335	+	non-heme iron oxygenase ferredoxin subunit		WP_015070932.1		0	0	0	0	0	0			1	0	0	0	apaJS280_00898	997283	997618	+	Biphenyl 2%2C3-dioxygenase%2C ferredoxin component		bphA3
906	CP025570.1805	C0Z10_04490	CDS	997626	998393	767	+	Fe-S cluster assembly ATPase SufC	sufC	WP_002514361.1		0	0	0	0	0	0			1	0	0	0	apaJS280_00899	997626	998393	+	Vegetative protein 296		sufC
907	CP025570.1807	C0Z10_04495	CDS	998393	999676	1283	+	SufS family cysteine desulfurase		WP_015070930.1		0	0	0	0	0	0			1	0	0	0	apaJS280_00900	998393	999676	+	putative cysteine desulfurase	2.8.1.7	csd
908	CP025570.1809	C0Z10_04500	CDS	999673	1000212	539	+	SUF system NifU family Fe-S cluster assembly protein		WP_015070929.1		0	0	0	0	0	0			1	0	0	0	apaJS280_00901	999673	1000212	+	Zinc-dependent sulfurtransferase SufU	2.-.-.-	sufU
909	CP025570.1811	C0Z10_04505	CDS	1000209	1000634	425	+	metal-sulfur cluster assembly factor		WP_015070928.1		0	0	0	0	0	0			1	0	0	0	apaJS280_00902	1000209	1000634	+	hypothetical protein
910	CP025570.1813	C0Z10_04510	CDS	1000800	1001693	893	-	hypothetical protein		WP_004808733.1		0	0	0	0	0	0			1	0	0	0	apaJS280_00903	1000800	1001693	-	hypothetical protein
911	CP025570.1815	C0Z10_04515	CDS	1001818	1002177	359	-	hypothetical protein		WP_015070923.1		0	0	0	0	0	0			1	0	0	0	apaJS280_00904	1001818	1002177	-	hypothetical protein
912	CP025570.1817	C0Z10_04520	CDS	1002234	1002692	458	+	GNAT family N-acetyltransferase		WP_010080020.1		0	0	0	0	0	0			1	0	0	0	apaJS280_00905	1002234	1002692	+	Acetyltransferase	2.3.1.-
913	CP025570.1819	C0Z10_04525	CDS	1002749	1004347	1598	+	ABC transporter ATP-binding protein		WP_002550870.1		0	0	0	0	0	0			1	0	0	0	apaJS280_00906	1002749	1004347	+	putative ABC transporter ATP-binding protein YheS		yheS
914	CP025570.1821	C0Z10_04530	CDS	1004416	1004931	515	+	hypothetical protein		WP_002524790.1		0	0	0	0	0	0			1	0	0	0	apaJS280_00907	1004416	1004931	+	hypothetical protein
915	CP025570.1823	C0Z10_04535	CDS	1004966	1005649	683	-	methyltransferase domain-containing protein		WP_002527034.1		0	0	0	0	0	0			0	0	0	1	apaJS280_00908	1004966	1005802	-	23S rRNA (guanine(748)-N(1))-methyltransferase	2.1.1.188	rlmAII
916	CP025570.1825	C0Z10_04540	CDS	1005799	1006674	875	-	SURF1 family protein		WP_015070917.1		0	0	0	0	0	0			1	0	0	0	apaJS280_00909	1005799	1006674	-	putative SURF1-like protein
917	CP025570.1827	C0Z10_04545	CDS	1006685	1007098	413	-	DUF3099 domain-containing protein		WP_014671879.1		0	0	0	0	0	0			1	0	0	0	apaJS280_00910	1006685	1007152	-	hypothetical protein
918	CP025570.1829	C0Z10_04550	CDS	1007249	1007974	725	+	3-oxoacyl-ACP reductase FabG		WP_004808725.1		0	0	0	0	0	0			1	0	0	0	apaJS280_00911	1007249	1007974	+	3-oxoacyl-[acyl-carrier-protein] reductase FabG1	1.1.1.100	fabG1
919	CP025570.1831	C0Z10_04555	CDS	1008022	1008795	773	+	enoyl-[acyl-carrier-protein] reductase FabI		WP_004808724.1		0	0	0	0	0	0			1	0	0	0	apaJS280_00912	1008022	1008795	+	Enoyl-[acyl-carrier-protein] reductase [NADH]	1.3.1.9	inhA
920	CP025570.1833	C0Z10_04560	CDS	1008908	1010335	1427	-	aspartate ammonia-lyase	aspA	WP_010982753.1	catalyzes the formation of fumarate from aspartate; Derived by automated computational analysis using gene prediction method: Protein Homology.	0	0	0	0	0	0			1	0	0	0	apaJS280_00913	1008908	1010335	-	Aspartate ammonia-lyase	4.3.1.1	aspA
921	CP025570.1835	C0Z10_04565	CDS	1010576	1011334	758	-	hypothetical protein		WP_002549957.1		0	0	0	0	0	0			1	0	0	0	apaJS280_00914	1010576	1011334	-	hypothetical protein
922	CP025570.1837	C0Z10_04570	CDS	1011395	1012480	1085	+	1-deoxy-D-xylulose-5-phosphate reductoisomerase		WP_019182187.1		0	0	0	0	0	0			1	0	0	0	apaJS280_00915	1011395	1012480	+	1-deoxy-D-xylulose 5-phosphate reductoisomerase	1.1.1.267	dxr
923	CP025570.1839	C0Z10_04575	CDS	1012519	1013307	788	+	ABC transporter ATP-binding protein		WP_002516984.1		0	0	0	0	0	0			1	0	0	0	apaJS280_00916	1012519	1013307	+	putative ABC transporter ATP-binding protein YlmA	3.6.3.-	ylmA
924	CP025570.1841	C0Z10_04580	CDS	1013315	1013809	494	+	NfeD family protein		WP_015070908.1		0	0	0	0	0	0			1	0	0	0	apaJS280_00917	1013315	1013809	+	hypothetical protein
925	CP025570.1843	C0Z10_04585	CDS/pseudogene	1013895	1014965	1070	+	SPFH/Band 7/PHB domain protein		WP_002527026.1	incomplete; partial on complete genome; missing stop; Derived by automated computational analysis using gene prediction method: Protein Homology.	0	0	0	0	0	0			1	0	0	0	apaJS280_00918	1013895	1015256	+	Modulator of FtsH protease HflK		hflK
926	CP025570.1845	C0Z10_04590	CDS	1015336	1016328	992	-	bile acid:sodium symporter		WP_015070906.1		0	0	0	0	0	0			1	0	0	0	apaJS280_00919	1015336	1016328	-	hypothetical protein
927	CP025570.1847	C0Z10_04595	CDS	1016423	1017238	815	+	RNA methyltransferase		WP_013161349.1		0	0	0	0	0	0			1	0	0	0	apaJS280_00920	1016423	1017238	+	Putative TrmH family tRNA/rRNA methyltransferase	2.1.1.-
928	CP025570.1849	C0Z10_04600	CDS	1017285	1017887	602	-	peptide deformylase	def	WP_002514339.1		0	0	0	0	0	0			1	0	0	0	apaJS280_00921	1017285	1017887	-	Peptide deformylase	3.5.1.88	def
929	CP025570.1851	C0Z10_04605	CDS	1017956	1019023	1067	-	carboxy-cis,cis-muconate cyclase		PF10282.7		0	0	0	0	0	0			1	0	0	0	apaJS280_00922	1017956	1019023	-	6-phosphogluconolactonase	3.1.1.31	pgl_2
930	CP025570.1853	C0Z10_04610	CDS	1019092	1020009	917	+	tyrosine recombinase XerC		WP_002516875.1		0	0	0	0	0	0			1	0	0	0	apaJS280_00923	1019047	1020009	+	Tyrosine recombinase XerC		xerC_1
931	CP025570.1855	C0Z10_04615	CDS	1020019	1021086	1067	-	hypothetical protein		PF01551.20		0	0	0	0	0	0			1	0	0	0	apaJS280_00924	1020019	1021086	-	Murein DD-endopeptidase MepM	3.4.24.-	mepM_1
932	CP025570.1857	C0Z10_04620	CDS	1021439	1022398	959	+	30S ribosomal protein S2	rpsB	WP_009778254.1		0	0	0	0	0	0			1	0	0	0	apaJS280_00925	1021439	1022398	+	30S ribosomal protein S2		rpsB
933	CP025570.1859	C0Z10_04625	CDS	1022435	1023247	812	+	elongation factor Ts		WP_002517028.1		0	0	0	0	0	0			1	0	0	0	apaJS280_00926	1022435	1023247	+	Elongation factor Ts		tsf
934	CP025570.1861	C0Z10_04630	CDS	1023408	1024121	713	+	UMP kinase		WP_002548354.1		0	0	0	0	0	0			1	0	0	0	apaJS280_00927	1023408	1024121	+	Uridylate kinase	2.7.4.22	pyrH
935	CP025570.1863	C0Z10_04635	CDS	1024169	1024726	557	+	ribosome recycling factor		WP_012877956.1		0	0	0	0	0	0			1	0	0	0	apaJS280_00928	1024169	1024726	+	Ribosome-recycling factor		frr
936	CP025570.1865	C0Z10_04640	CDS	1024746	1025618	872	+	phosphatidate cytidylyltransferase		WP_013862402.1		0	0	0	0	0	0			1	0	0	0	apaJS280_00929	1024827	1025618	+	Phosphatidate cytidylyltransferase	2.7.7.41	cdsA
937	CP025570.1867	C0Z10_04645	CDS	1025695	1026912	1217	+	dual-specificity RNA methyltransferase RlmN		WP_015070888.1	23S rRNA m2A2503 methyltransferase; methylates the C2 position of the A2530 nucleotide in 23S rRNA; may be involved in antibiotic resistance; Derived by automated computational analysis using gene prediction method: Protein Homology.	0	0	0	0	0	0			1	0	0	0	apaJS280_00930	1025695	1026912	+	putative dual-specificity RNA methyltransferase RlmN	2.1.1.192	rlmN
938	CP025570.1869	C0Z10_04650	CDS	1026992	1028113	1121	-	ionic transporter y4hA		WP_020647473.1		0	0	0	0	0	0			1	0	0	0	apaJS280_00931	1026992	1028047	-	Sodium-potassium/proton antiporter ChaA		chaA_1
939	CP025570.1871	C0Z10_04655	CDS	1028251	1029534	1283	+	peptidase		WP_015070885.1		0	0	0	0	0	0			1	0	0	0	apaJS280_00932	1028251	1029534	+	Zinc metalloprotease Rip1	3.4.24.-	rip1
940	CP025570.1873	C0Z10_04660	CDS	1029633	1030775	1142	+	flavodoxin-dependent (E)-4-hydroxy-3-methylbut-2-enyl-diphosphate synthase		WP_016665740.1		0	0	0	0	0	0			1	0	0	0	apaJS280_00933	1029633	1030775	+	4-hydroxy-3-methylbut-2-en-1-yl diphosphate synthase (flavodoxin)	1.17.7.3	ispG
941	CP025570.1875	C0Z10_04665	CDS	1030777	1031613	836	+	GNAT family N-acetyltransferase		WP_002526995.1		0	0	0	0	0	0			1	0	0	0	apaJS280_00934	1030750	1031613	+	Mycothiol acetyltransferase	2.3.1.189	mshD
942	CP025570.1877	C0Z10_04670	CDS	1031672	1033306	1634	+	hypothetical protein		WP_015070880.1		0	0	0	0	0	0			1	0	0	0	apaJS280_00935	1031663	1033306	+	hypothetical protein
943	CP025570.1879	C0Z10_04675	CDS	1033312	1034211	899	+	alpha-E domain-containing protein		WP_014009835.1		0	0	0	0	0	0			1	0	0	0	apaJS280_00936	1033300	1034211	+	hypothetical protein
944	CP025570.1881	C0Z10_04680	CDS	1034215	1035057	842	+	transglutaminase family protein		WP_015070878.1		0	0	0	0	0	0			1	0	0	0	apaJS280_00937	1034215	1035057	+	hypothetical protein
945	CP025570.1883	C0Z10_04685	CDS	1035200	1036945	1745	+	proline--tRNA ligase		WP_002526986.1		0	0	0	0	0	0			1	0	0	0	apaJS280_00938	1035200	1036945	+	Proline--tRNA ligase	6.1.1.15	proS
946	CP025570.1885	C0Z10_04690	CDS	1036950	1037732	782	+	hypothetical protein		WP_015070874.1		0	0	0	0	0	0			1	0	0	0	apaJS280_00939	1036950	1037732	+	hypothetical protein
947	CP025570.1887	C0Z10_04695	CDS	1037741	1038685	944	-	hypothetical protein		PF14530.4		0	0	0	0	0	0			1	0	0	0	apaJS280_00940	1037741	1038685	-	hypothetical protein
948	CP025570.1889	C0Z10_04700	CDS	1038756	1039283	527	+	ribosome maturation factor RimP		WP_015070872.1		0	0	0	0	0	0			1	0	0	0	apaJS280_00941	1038756	1039283	+	Ribosome maturation factor RimP		rimP
949	CP025570.1891	C0Z10_04705	CDS	1039285	1040295	1010	+	transcription termination/antitermination protein NusA		WP_002526981.1		0	0	0	0	0	0			1	0	0	0	apaJS280_00942	1039285	1040295	+	Transcription termination/antitermination protein NusA		nusA
950	CP025570.1893	C0Z10_04710	CDS	1040364	1040567	203	+	DUF448 domain-containing protein		WP_015070870.1		0	0	0	0	0	0			0	0	0	0
951	CP025570.1895	C0Z10_04715	CDS	1040868	1043894	3026	+	translation initiation factor IF-2		WP_004808684.1		0	0	0	0	0	0			1	0	0	0	apaJS280_00943	1040868	1043894	+	Translation initiation factor IF-2		infB
952	CP025570.1897	C0Z10_04720	CDS	1044157	1044615	458	+	30S ribosome-binding factor RbfA		WP_018562638.1		0	0	0	0	0	0			1	0	0	0	apaJS280_00944	1044157	1044615	+	Ribosome-binding factor A		rbfA
953	CP025570.1899	C0Z10_04725	CDS	1044657	1045547	890	+	tRNA pseudouridine(55) synthase TruB		WP_002516896.1		0	0	0	0	0	0			1	0	0	0	apaJS280_00945	1044657	1045547	+	tRNA pseudouridine synthase B	5.4.99.25	truB
954	CP025570.1901	C0Z10_04730	CDS	1045594	1046520	926	+	bifunctional riboflavin kinase/FAD synthetase		WP_002548321.1		0	0	0	0	0	0			1	0	0	0	apaJS280_00946	1045594	1046520	+	Riboflavin biosynthesis protein RibF		ribF
955	CP025570.1903	C0Z10_04735	CDS	1046672	1046935	263	+	30S ribosomal protein S15		WP_002548327.1		0	0	0	0	0	0			1	0	0	0	apaJS280_00947	1046672	1046935	+	30S ribosomal protein S15		rpsO
956	CP025570.1905	C0Z10_04740	CDS	1047164	1047793	629	+	PadR family transcriptional regulator		WP_015069363.1		0	0	0	0	0	0			1	0	0	0	apaJS280_00948	1047164	1047793	+	hypothetical protein
957	CP025570.1907	C0Z10_04745	CDS	1047790	1048569	779	+	ABC transporter ATP-binding protein		WP_015069364.1		0	0	0	0	0	0			1	0	0	0	apaJS280_00949	1047790	1048569	+	putative ABC transporter ATP-binding protein YknY	3.6.3.-	yknY_2
958	CP025570.1909	C0Z10_04750	CDS	1048722	1051385	2663	+	ABC transporter permease		PF02687.19		0	0	0	0	0	0			1	0	0	0	apaJS280_00950	1048722	1051385	+	hypothetical protein
959	CP025570.1911	C0Z10_04755	CDS	1051656	1053857	2201	+	polyribonucleotide nucleotidyltransferase		WP_002516891.1		0	0	0	0	0	0			1	0	0	0	apaJS280_00951	1051656	1053857	+	Polyribonucleotide nucleotidyltransferase	2.7.7.8	pnp
960	CP025570.1913	C0Z10_04760	CDS	1054032	1054487	455	-	hypothetical protein				0	0	0	0	0	0			1	0	0	0	apaJS280_00952	1054032	1054514	-	hypothetical protein
961	CP025570.1915	C0Z10_04765	CDS	1054673	1056475	1802	+	hypothetical protein		PF07730.11		0	0	0	0	0	0			1	0	0	0	apaJS280_00953	1054625	1056475	+	Oxygen sensor histidine kinase NreB	2.7.13.3	nreB
962	CP025570.1917	C0Z10_04770	CDS	1056466	1057104	638	+	DNA-binding response regulator		WP_010523580.1		0	0	0	0	0	0			0	0	0	1	apaJS280_00954	1056466	1057104	+	Oxygen regulatory protein NreC		nreC_2
963	CP025570.1919	C0Z10_04775	CDS	1057228	1057968	740	+	4-hydroxy-tetrahydrodipicolinate reductase		WP_004808670.1		0	0	0	0	0	0			1	0	0	0	apaJS280_00955	1057228	1057968	+	4-hydroxy-tetrahydrodipicolinate reductase	1.17.1.8	dapB
964	CP025570.1921	C0Z10_04780	CDS	1057976	1058896	920	+	DUF2993 domain-containing protein		PF11209.6		0	0	0	0	0	0			1	0	0	0	apaJS280_00956	1057976	1058896	+	hypothetical protein
965	CP025570.1923	C0Z10_04785	CDS	1059026	1060765	1739	+	pyruvate oxidase		WP_003783314.1	catalyzes the formation of acetate from pyruvate; Derived by automated computational analysis using gene prediction method: Protein Homology.	0	0	0	0	0	0			1	0	0	0	apaJS280_00957	1059026	1060765	+	Pyruvate dehydrogenase [ubiquinone]	1.2.5.1	poxB
966	CP025570.1925	C0Z10_04790	CDS	1060815	1061366	551	-	N-acetyltransferase		WP_015070850.1		0	0	0	0	0	0			1	0	0	0	apaJS280_00958	1060815	1061366	-	hypothetical protein
967	CP025570.1927	C0Z10_04795	CDS	1061522	1063210	1688	+	ribonuclease J		WP_014167275.1		0	0	0	0	0	0			1	0	0	0	apaJS280_00959	1061522	1063210	+	Ribonuclease J	3.1.-.-	rnj
968	CP025570.1929	C0Z10_04800	CDS	1063341	1063526	185	+	50S ribosomal protein L28	rpmB	WP_002514277.1		0	0	0	0	0	0			0	0	1	0	apaJS280_00960	1063341	1063526	+	50S ribosomal protein L28		rpmB_2
969	CP025570.1931	C0Z10_04805	CDS	1063573	1065876	2303	+	ATP-dependent DNA helicase RecG		WP_015070847.1		0	0	0	0	0	0			1	0	0	0	apaJS280_00961	1063573	1065876	+	ATP-dependent DNA helicase RecG	3.6.4.12	recG
970	CP025570.1933	C0Z10_04810	CDS	1065996	1066418	422	-	pyridoxamine 5'-phosphate oxidase family protein		WP_004808626.1		0	0	0	0	0	0			1	0	0	0	apaJS280_00962	1065996	1066397	-	hypothetical protein
971	CP025570.1935	C0Z10_04815	CDS	1066557	1067153	596	+	16S rRNA (guanine(966)-N(2))-methyltransferase RsmD	rsmD	WP_002516960.1		0	0	0	0	0	0			1	0	0	0	apaJS280_00963	1066557	1067153	+	Ribosomal RNA small subunit methyltransferase D	2.1.1.171	rsmD
972	CP025570.1937	C0Z10_04820	CDS	1067150	1067623	473	+	pantetheine-phosphate adenylyltransferase		WP_020489331.1		0	0	0	0	0	0			1	0	0	0	apaJS280_00964	1067150	1067623	+	Phosphopantetheine adenylyltransferase	2.7.7.3	coaD
973	CP025570.1939	C0Z10_04825	CDS	1067764	1068339	575	+	DUF177 domain-containing protein		WP_002544845.1		0	0	0	0	0	0			1	0	0	0	apaJS280_00965	1067764	1068339	+	hypothetical protein
974	CP025570.1941	C0Z10_04830	CDS	1068443	1068634	191	+	50S ribosomal protein L32		WP_002514262.1		0	0	0	0	0	0			1	0	0	0	apaJS280_00966	1068362	1068634	+	50S ribosomal protein L32		rpmF_2
975	CP025570.1943	C0Z10_04835	CDS	1068634	1069404	770	+	ribonuclease III		WP_015070840.1		0	0	0	0	0	0			1	0	0	0	apaJS280_00967	1068634	1069404	+	Ribonuclease 3	3.1.26.3	rnc
976	CP025570.1945	C0Z10_04840	CDS	1069397	1070293	896	+	bifunctional DNA-formamidopyrimidine glycosylase/DNA-(apurinic or apyrimidinic site) lyase		WP_016455586.1		0	0	0	0	0	0			1	0	0	0	apaJS280_00968	1069397	1070293	+	Formamidopyrimidine-DNA glycosylase 1	3.2.2.23	fpg1
977	CP025570.1947	C0Z10_04845	CDS	1070296	1070880	584	+	GtrA family protein		WP_007433427.1		0	0	0	0	0	0			1	0	0	0	apaJS280_00969	1070296	1070880	+	hypothetical protein
978	CP025570.1949	C0Z10_04850	CDS	1071001	1071243	242	+	hypothetical protein				0	0	0	0	0	0			1	0	0	0	apaJS280_00970	1071001	1071243	+	hypothetical protein
979	CP025570.1951	C0Z10_04855	CDS	1071338	1072531	1193	+	signal recognition particle-docking protein FtsY		WP_002514254.1		0	0	0	0	0	0			1	0	0	0	apaJS280_00971	1071326	1072531	+	Signal recognition particle receptor FtsY		ftsY
980	CP025570.1953	C0Z10_04860	CDS	1072537	1073625	1088	+	glycosyl transferase family 2		WP_004611139.1		0	0	0	0	0	0			0	0	1	0	apaJS280_00972	1072537	1073625	+	Polyprenol monophosphomannose synthase	2.4.1.-	ppm1_1
981	CP025570.1955	C0Z10_04865	CDS	1073666	1073962	296	+	hypothetical protein		WP_015070829.1		0	0	0	0	0	0			0	0	1	0	apaJS280_00973	1073612	1073962	+	4-amino-4-deoxy-L-arabinose-phosphoundecaprenol flippase subunit ArnE		arnE_1
982	CP025570.1957	C0Z10_04870	CDS	1073959	1074294	335	+	EamA/RhaT family transporter		PF00892.18		0	0	0	0	0	0			0	0	1	0	apaJS280_00974	1073959	1074294	+	4-amino-4-deoxy-L-arabinose-phosphoundecaprenol flippase subunit ArnE		arnE_2
983	CP025570.1959	C0Z10_04875	CDS	1074304	1076271	1967	+	hypothetical protein				0	0	0	0	0	0			0	0	1	0	apaJS280_00975	1074304	1076271	+	hypothetical protein
984	CP025570.1961	C0Z10_04880	CDS	1076274	1077425	1151	+	hypothetical protein		WP_015070826.1		0	0	0	0	0	0			0	0	1	0	apaJS280_00976	1076268	1077425	+	hypothetical protein
985	CP025570.1963	C0Z10_04885	CDS	1077494	1079080	1586	+	signal recognition particle protein		WP_016665670.1		0	0	0	0	0	0			1	0	0	0	apaJS280_00977	1077494	1079080	+	Signal recognition particle protein		ffh
986	CP025570.1965	C0Z10_04890	CDS	1079082	1080272	1190	+	amidohydrolase		WP_014166990.1		0	0	0	0	0	0			1	0	0	0	apaJS280_00978	1079082	1080272	+	hypothetical protein
987	CP025570.1967	C0Z10_04895	CDS	1080460	1080870	410	+	30S ribosomal protein S16		WP_016455593.1		0	0	0	0	0	0			1	0	0	0	apaJS280_00979	1080460	1080870	+	30S ribosomal protein S16		rpsP
988	CP025570.1969	C0Z10_04900	CDS	1080872	1081126	254	+	KH domain-containing protein		WP_015070822.1		0	0	0	0	0	0			1	0	0	0	apaJS280_00980	1080872	1081126	+	hypothetical protein
989	CP025570.1971	C0Z10_04905	CDS	1081217	1081765	548	+	ribosome maturation factor RimM		WP_013862541.1		0	0	0	0	0	0			1	0	0	0	apaJS280_00981	1081217	1081765	+	Ribosome maturation factor RimM		rimM
990	CP025570.1973	C0Z10_04910	CDS	1081781	1082476	695	+	tRNA (guanosine(37)-N1)-methyltransferase TrmD		WP_020489313.1		0	0	0	0	0	0			1	0	0	0	apaJS280_00982	1081769	1082476	+	tRNA (guanine-N(1)-)-methyltransferase	2.1.1.228	trmD
991	CP025570.1975	C0Z10_04915	CDS	1082568	1083257	689	+	succinate dehydrogenase		WP_002514246.1		0	0	0	0	0	0			1	0	0	0	apaJS280_00983	1082598	1083257	+	hypothetical protein
992	CP025570.1977	C0Z10_04920	CDS	1083257	1085281	2024	+	FAD-binding protein	sdhA	WP_015070818.1	part of four member succinate dehydrogenase enzyme complex that forms a trimeric complex (trimer of tetramers); SdhA/B are the catalytic subcomplex and can exhibit succinate dehydrogenase activity in the absence of SdhC/D which are the membrane components and form cytochrome b556; SdhC binds ubiquinone; oxidizes succinate to fumarate while reducing ubiquinone to ubiquinol; Derived by automated co…	0	0	0	0	0	0			1	0	0	0	apaJS280_00984	1083257	1085281	+	Fumarate reductase flavoprotein subunit	1.3.5.4	frdA_1
993	CP025570.1979	C0Z10_04925	CDS	1085278	1086051	773	+	succinate dehydrogenase/fumarate reductase iron-sulfur subunit		WP_002536598.1		0	0	0	0	0	0			1	0	0	0	apaJS280_00985	1085278	1086051	+	Fumarate reductase iron-sulfur subunit	1.3.5.1	frdB_1
994	CP025570.1981	C0Z10_04930	CDS	1086280	1087692	1412	+	hypothetical protein				0	0	0	0	0	0			0	1	0	0	apaJS280_00986	1086280	1087692	+	hypothetical protein
995	CP025570.1983	C0Z10_04935	CDS	1087807	1088160	353	+	50S ribosomal protein L19		WP_002527199.1		0	0	0	0	0	0			1	0	0	0	apaJS280_00987	1087807	1088160	+	50S ribosomal protein L19		rplS
996	CP025570.1985	C0Z10_04940	CDS	1088496	1089158	662	+	signal peptidase I	lepB	WP_002524757.1		0	0	0	0	0	0			1	0	0	0	apaJS280_00988	1088376	1089158	+	Signal peptidase I	3.4.21.89	lepB
997	CP025570.1987	C0Z10_04945	CDS	1089179	1089793	614	+	ribonuclease HII		WP_002519329.1		0	0	0	0	0	0			1	0	0	0	apaJS280_00989	1089155	1089793	+	Ribonuclease HII	3.1.26.4	rnhB
998	CP025570.1989	C0Z10_04950	CDS	1089790	1090098	308	+	DUF2469 domain-containing protein		WP_002514239.1		0	0	0	0	0	0			1	0	0	0	apaJS280_00990	1089790	1090098	+	hypothetical protein
999	CP025570.1991	C0Z10_04955	CDS	1090239	1090739	500	+	YraN family protein		WP_014598884.1		0	0	0	0	0	0			1	0	0	0	apaJS280_00991	1090239	1090739	+	hypothetical protein
1000	CP025570.1993	C0Z10_04960	CDS	1090736	1092262	1526	+	ATP-binding protein		WP_002518375.1		0	0	0	0	0	0			1	0	0	0	apaJS280_00992	1090736	1092262	+	Competence protein ComM		comM
1001	CP025570.1995	C0Z10_04965	CDS	1092175	1093422	1247	+	DNA-protecting protein DprA	dprA	PF02481.13		0	0	0	0	0	0			1	0	0	0	apaJS280_00993	1092262	1093422	+	Putative DNA processing protein DprA		dprA_1
1002	CP025570.1997	C0Z10_04970	CDS	1093435	1094151	716	-	hypothetical protein				0	0	0	0	0	0			0	0	1	0	apaJS280_00994	1093435	1094151	-	hypothetical protein
1003	CP025570.1999	C0Z10_04975	CDS	1095626	1097926	2300	+	hypothetical protein		PF00149.26,PF09511.8,PF13671.4		0	0	0	0	0	0			0	0	1	0	apaJS280_00995	1095626	1097926	+	Bis(5'-nucleosyl)-tetraphosphatase%2C symmetrical	3.6.1.41	apaH
1004	CP025570.2001	C0Z10_04980	CDS	1097957	1098559	602	+	XRE family transcriptional regulator		WP_004809612.1		0	0	0	0	0	0			0	0	1	0	apaJS280_00996	1097957	1098559	+	hypothetical protein
1005	CP025570.2003	C0Z10_04985	CDS	1099111	1099296	185	+	hypothetical protein				0	0	0	0	0	0			0	1	0	0	apaJS280_00997	1099111	1099296	+	hypothetical protein
1006	CP025570.2005	C0Z10_04990	CDS	1100585	1100812	227	+	DUF2283 domain-containing protein				0	0	0	0	0	0			0	1	0	0	apaJS280_00998	1100585	1100812	+	hypothetical protein
1007	CP025570.2007	C0Z10_04995	CDS	1101313	1102449	1136	+	hypothetical protein				0	0	0	0	0	0			0	1	0	0	apaJS280_00999	1101268	1102449	+	hypothetical protein
1008	CP025570.2009	C0Z10_05000	tRNA	1102742	1102827	85	-	tRNA-Leu				0	0	0	0	0	0			0	0	0	0	apaJS280_01000	1102741	1102827	-	tRNA-Leu(gag)
1009	CP025570.2011	C0Z10_05005	CDS	1102962	1104314	1352	+	hypothetical protein		WP_020489290.1		0	0	0	0	0	0			1	0	0	0	apaJS280_01001	1102962	1104314	+	putative succinyl-diaminopimelate desuccinylase	3.5.1.18	dapE_3
1010	CP025570.2013	C0Z10_05010	CDS	1104317	1105612	1295	+	citrate synthase		WP_015070792.1		0	0	0	0	0	0			1	0	0	0	apaJS280_01002	1104314	1105612	+	Citrate synthase 1	2.3.3.16	gltA2_1
1011	CP025570.2015	C0Z10_05015	CDS	1105652	1106611	959	-	aldo/keto reductase		WP_004808539.1		0	0	0	0	0	0			1	0	0	0	apaJS280_01003	1105652	1106611	-	General stress protein 69	1.1.1.-	yhdN_1
1012	CP025570.2017	C0Z10_05020	CDS	1106720	1107301	581	+	DUF3090 domain-containing protein		WP_015070790.1		0	0	0	0	0	0			1	0	0	0	apaJS280_01004	1106720	1107301	+	hypothetical protein
1013	CP025570.2019	C0Z10_05025	CDS	1107452	1108138	686	+	nicotinamide riboside transporter PnuC		WP_002514228.1		0	0	0	0	0	0			1	0	0	0	apaJS280_01005	1107452	1108138	+	hypothetical protein
1014	CP025570.2021	C0Z10_05030	CDS	1108281	1108547	266	+	phosphoribosyl-ATP diphosphatase		WP_002527222.1		0	0	0	0	0	0			1	0	0	0	apaJS280_01006	1108281	1108547	+	Phosphoribosyl-ATP pyrophosphatase	3.6.1.31	hisE
1015	CP025570.2023	C0Z10_05035	CDS	1108528	1109424	896	+	ATP phosphoribosyltransferase		WP_015011627.1		0	0	0	0	0	0			1	0	0	0	apaJS280_01007	1108564	1109424	+	ATP phosphoribosyltransferase	2.4.2.17	hisG
1016	CP025570.2025	C0Z10_05040	CDS	1109526	1110044	518	-	hypothetical protein				0	0	0	0	0	0			1	0	0	0	apaJS280_01008	1109526	1110044	-	hypothetical protein
1017	CP025570.2027	C0Z10_05045	CDS	1110083	1110625	542	+	exosortase		WP_015070785.1		0	0	0	0	0	0			1	0	0	0	apaJS280_01009	1110320	1110625	+	hypothetical protein
1018	CP025570.2029	C0Z10_05050	rRNA	1111526	1113064	1538	+	16S ribosomal RNA				0	0	0	0	0	0			0	0	0	0	apaJS280_01010	1111532	1113056	+	16S ribosomal RNA
1019	CP025570.2031	C0Z10_05055	rRNA	1113381	1116482	3101	+	23S ribosomal RNA				0	0	0	0	0	0			0	0	0	0	apaJS280_01011	1113382	1116473	+	23S ribosomal RNA
1020	CP025570.2033	C0Z10_05060	rRNA	1116640	1116756	116	+	5S ribosomal RNA	rrf	RF00001	Derived by automated computational analysis using gene prediction method: cmsearch.	0	0	0	0	0	0			0	0	1	0	apaJS280_01012	1116643	1116751	+	5S ribosomal RNA
1021	CP025570.2035	C0Z10_05065	CDS/pseudogene	1117838	1118479	641	+	hypothetical protein		WP_015070784.1	incomplete; partial on complete genome; missing stop; Derived by automated computational analysis using gene prediction method: Protein Homology.	0	0	0	0	0	0			0	1	0	0	apaJS280_01013	1117928	1118734	+	hypothetical protein
1022	CP025570.2037	C0Z10_05070	CDS	1118755	1119771	1016	+	hydrolase		WP_015070783.1		0	0	0	0	0	0			1	0	0	0	apaJS280_01014	1118731	1119771	+	D%2CL-glycerol 3-phosphate phosphatase	3.1.3.21
1023	CP025570.2039	C0Z10_05075	CDS	1119853	1120593	740	+	biotin transporter BioY		WP_015582528.1		0	0	0	0	0	0			1	0	0	0	apaJS280_01015	1119853	1120593	+	Biotin transporter BioY		bioY_1
1024	CP025570.2041	C0Z10_05080	CDS	1120586	1121317	731	+	ABC transporter ATP-binding protein		WP_002526572.1		0	0	0	0	0	0			1	0	0	0	apaJS280_01016	1120586	1121317	+	Biotin transport ATP-binding protein BioM	3.6.3.-	bioM
1025	CP025570.2043	C0Z10_05085	CDS	1121383	1121967	584	+	cobalt permease		WP_002526573.1		0	0	0	0	0	0			1	0	0	0	apaJS280_01017	1121314	1121967	+	Energy-coupling factor transporter transmembrane protein BioN		bioN
1026	CP025570.2045	C0Z10_05090	CDS	1122082	1123014	932	+	NAD kinase		WP_013161252.1		0	0	0	0	0	0			1	0	0	0	apaJS280_01018	1122082	1123014	+	NAD kinase	2.7.1.23	ppnK
1027	CP025570.2047	C0Z10_05095	CDS	1123011	1124714	1703	+	DNA repair protein RecN	recN	WP_015070777.1		0	0	0	0	0	0			1	0	0	0	apaJS280_01019	1123011	1124714	+	DNA repair protein RecN		recN
1028	CP025570.2049	C0Z10_05100	CDS	1124836	1126554	1718	+	CTP synthase		WP_015070776.1		0	0	0	0	0	0			1	0	0	0	apaJS280_01020	1124836	1126554	+	CTP synthase	6.3.4.2	pyrG
1029	CP025570.2051	C0Z10_05105	CDS	1126551	1127234	683	+	NUDIX hydrolase		WP_002526581.1		0	0	0	0	0	0			1	0	0	0	apaJS280_01021	1126551	1127234	+	ADP-ribose pyrophosphatase	3.6.1.13	nudF
1030	CP025570.2053	C0Z10_05110	CDS	1127231	1128214	983	+	site-specific tyrosine recombinase XerD		WP_004810932.1		0	0	0	0	0	0			1	0	0	0	apaJS280_01022	1127231	1128214	+	Tyrosine recombinase XerD		xerD_4
1031	CP025570.2055	C0Z10_05115	CDS	1128272	1129192	920	+	chromosome partitioning ATPase		WP_002542428.1		0	0	0	0	0	0			1	0	0	0	apaJS280_01023	1128272	1129192	+	Sporulation initiation inhibitor protein Soj	3.6.-.-	soj_1
1032	CP025570.2057	C0Z10_05120	CDS	1129177	1129653	476	+	hypothetical protein		WP_015508091.1		0	0	0	0	0	0			1	0	0	0	apaJS280_01024	1129444	1129653	+	hypothetical protein
1033	CP025570.2059	C0Z10_05125	CDS	1129681	1130421	740	+	rRNA pseudouridine synthase		WP_016667813.1		0	0	0	0	0	0			1	0	0	0	apaJS280_01025	1129681	1130421	+	putative RNA pseudouridine synthase	5.4.99.-
1034	CP025570.2061	C0Z10_05130	CDS	1130527	1131579	1052	+	peptidylprolyl isomerase		WP_015070770.1		0	0	0	0	0	0			1	0	0	0	apaJS280_01026	1130491	1131579	+	FK506-binding protein	5.2.1.8	fkbP_2
1035	CP025570.2063	C0Z10_05135	CDS	1131540	1132616	1076	-	tRNA glutamyl-Q(34) synthetase GluQRS		WP_014172523.1		0	0	0	0	0	0			1	0	0	0	apaJS280_01027	1131540	1132616	-	Glutamate--tRNA ligase	6.1.1.17	gltX_2
1036	CP025570.2065	C0Z10_05140	CDS	1132752	1133747	995	+	WYL domain-containing protein		WP_002526588.1		0	0	0	0	0	0			1	0	0	0	apaJS280_01028	1132752	1133747	+	hypothetical protein
1037	CP025570.2067	C0Z10_05145	CDS	1133744	1134727	983	+	WYL domain-containing protein		WP_002526589.1		0	0	0	0	0	0			1	0	0	0	apaJS280_01029	1133744	1134727	+	hypothetical protein
1038	CP025570.2069	C0Z10_05150	CDS	1134730	1134948	218	+	hypothetical protein		WP_004810945.1		0	0	0	0	0	0			1	0	0	0	apaJS280_01030	1134730	1134948	+	hypothetical protein
1039	CP025570.2071	C0Z10_05155	CDS/pseudogene	1135024	1135194	170	+	Sec-independent protein translocase TatA		WP_011183849.1	incomplete; partial on complete genome; missing stop; Derived by automated computational analysis using gene prediction method: Protein Homology.	0	0	0	0	0	0			1	0	0	0	apaJS280_01031	1135024	1135278	+	Sec-independent protein translocase protein TatAd		tatAd
1040	CP025570.2073	C0Z10_05160	CDS	1135409	1136194	785	+	twin-arginine translocase subunit TatC	tatC	WP_002516494.1		0	0	0	0	0	0			1	0	0	0	apaJS280_01032	1135307	1136194	+	Sec-independent protein translocase protein TatC		tatC
1041	CP025570.2075	C0Z10_05165	CDS	1136239	1137171	932	+	lipid kinase		WP_002526593.1		0	0	0	0	0	0			1	0	0	0	apaJS280_01033	1136221	1137171	+	Diacylglycerol kinase	2.7.1.107	dagK_1
1042	CP025570.2077	C0Z10_05170	CDS	1137256	1140024	2768	+	RNA helicase		WP_002535817.1		0	0	0	0	0	0			1	0	0	0	apaJS280_01034	1137256	1140024	+	putative helicase HelY	3.6.4.-	helY_1
1043	CP025570.2079	C0Z10_05175	CDS	1140054	1140815	761	+	imidazole glycerol phosphate synthase subunit HisF		WP_016667809.1		0	0	0	0	0	0			1	0	0	0	apaJS280_01035	1140054	1140815	+	Imidazole glycerol phosphate synthase subunit HisF	4.1.3.-	hisF
1044	CP025570.2081	C0Z10_05180	CDS	1140909	1141304	395	+	HIT family protein		WP_015070760.1		0	0	0	0	0	0			1	0	0	0	apaJS280_01036	1140909	1141304	+	putative HIT-like protein
1045	CP025570.2083	C0Z10_05185	CDS	1141645	1143453	1808	+	acetolactate synthase large subunit		WP_015070759.1	acetolactate synthase large subunit; catalyzes the formation of 2-acetolactate from pyruvate; Derived by automated computational analysis using gene prediction method: Protein Homology.	0	0	0	0	0	0			1	0	0	0	apaJS280_01037	1141645	1143453	+	Acetolactate synthase large subunit IlvB1	2.2.1.6	ilvB1
1046	CP025570.2085	C0Z10_05190	CDS	1143459	1143977	518	+	acetolactate synthase small subunit		WP_015070757.1		0	0	0	0	0	0			1	0	0	0	apaJS280_01038	1143459	1143977	+	Putative acetolactate synthase small subunit	2.2.1.6	ilvH
1047	CP025570.2087	C0Z10_05195	CDS	1144036	1145064	1028	+	ketol-acid reductoisomerase		WP_002526599.1		0	0	0	0	0	0			1	0	0	0	apaJS280_01039	1144036	1145064	+	Ketol-acid reductoisomerase (NADP(+))	1.1.1.86	ilvC
1048	CP025570.2089	C0Z10_05200	CDS	1145130	1145699	569	-	SAM-dependent methyltransferase		WP_002545131.1		0	0	0	0	0	0			1	0	0	0	apaJS280_01040	1145130	1145726	-	hypothetical protein
1049	CP025570.2091	C0Z10_05205	CDS	1145814	1146899	1085	-	3-isopropylmalate dehydrogenase		WP_014846391.1		0	0	0	0	0	0			1	0	0	0	apaJS280_01041	1145814	1146899	-	3-isopropylmalate dehydrogenase	1.1.1.85	leuB
1050	CP025570.2093	C0Z10_05210	CDS	1146988	1148079	1091	+	branched-chain amino acid aminotransferase		WP_015011617.1	catalyzes the transamination of the branched-chain amino acids to their respective alpha-keto acids; Derived by automated computational analysis using gene prediction method: Protein Homology.	0	0	0	0	0	0			1	0	0	0	apaJS280_01042	1146988	1148079	+	Branched-chain-amino-acid aminotransferase	2.6.1.42	ilvE
1051	CP025570.2095	C0Z10_05215	CDS	1148088	1149704	1616	+	citramalate synthase		WP_007516343.1		0	0	0	0	0	0			1	0	0	0	apaJS280_01043	1148088	1149704	+	(R)-citramalate synthase	2.3.1.182	cimA
1052	CP025570.2097	C0Z10_05220	CDS	1149720	1150994	1274	-	thymidine phosphorylase		WP_002526603.1		0	0	0	0	0	0			1	0	0	0	apaJS280_01044	1149720	1150994	-	Thymidine phosphorylase	2.4.2.4	deoA
1053	CP025570.2099	C0Z10_05225	CDS	1151030	1151830	800	+	FAA hydrolase family protein		WP_002532028.1		0	0	0	0	0	0			1	0	0	0	apaJS280_01045	1151030	1151830	+	Ureidoglycolate lyase	4.3.2.3
1054	CP025570.2101	C0Z10_05230	CDS	1151837	1152940	1103	+	CPBP family intramembrane metalloprotease		WP_002548509.1		0	0	0	0	0	0			1	0	0	0	apaJS280_01046	1152014	1152940	+	hypothetical protein
1055	CP025570.2103	C0Z10_05235	tRNA	1152989	1153060	71	+	tRNA-Gln				0	0	0	0	0	0			0	0	0	0	apaJS280_01047	1152989	1153061	+	tRNA-Gln(ctg)
1056	CP025570.2105	C0Z10_05240	tRNA	1153263	1153335	72	+	tRNA-Glu				0	0	0	0	0	0			0	0	0	0	apaJS280_01048	1153263	1153336	+	tRNA-Glu(ctc)
1057	CP025570.2107	C0Z10_05245	CDS	1153460	1154179	719	-	IclR family transcriptional regulator		WP_002545382.1		0	0	0	0	0	0			1	0	0	0	apaJS280_01049	1153460	1154179	-	putative HTH-type transcriptional regulator RhmR		rhmR
1058	CP025570.2109	C0Z10_05250	CDS	1154272	1155687	1415	+	3-isopropylmalate dehydratase large subunit	leuC	WP_015070745.1		0	0	0	0	0	0			1	0	0	0	apaJS280_01050	1154272	1155687	+	3-isopropylmalate dehydratase large subunit	4.2.1.33	leuC
1059	CP025570.2111	C0Z10_05255	CDS	1155691	1156296	605	+	3-isopropylmalate dehydratase small subunit	leuD	WP_012922428.1		0	0	0	0	0	0			1	0	0	0	apaJS280_01051	1155691	1156296	+	3-isopropylmalate dehydratase small subunit	4.2.1.33	leuD
1060	CP025570.2113	C0Z10_05260	CDS	1156349	1157113	764	+	1-acyl-sn-glycerol-3-phosphate acyltransferase		WP_015070743.1		0	0	0	0	0	0			1	0	0	0	apaJS280_01052	1156334	1157113	+	1-acyl-sn-glycerol-3-phosphate acyltransferase	2.3.1.-	plsC_1
1061	CP025570.2115	C0Z10_05265	CDS	1157144	1158340	1196	+	D-alanine--D-alanine ligase		WP_013348791.1		0	0	0	0	0	0			1	0	0	0	apaJS280_01053	1157144	1158340	+	D-alanine--D-alanine ligase	6.3.2.4	ddl
1062	CP025570.2117	C0Z10_05270	CDS	1158356	1158853	497	-	DUF3515 domain-containing protein		WP_016909909.1		0	0	0	0	0	0			1	0	0	0	apaJS280_01054	1158356	1158862	-	hypothetical protein
1063	CP025570.2119	C0Z10_05275	CDS	1158914	1159873	959	+	thiamine-phosphate kinase		WP_015070739.1		0	0	0	0	0	0			1	0	0	0	apaJS280_01055	1158914	1159873	+	Thiamine-monophosphate kinase	2.7.4.16	thiL
1064	CP025570.2121	C0Z10_05280	CDS	1159834	1160157	323	-	hypothetical protein		WP_015582562.1		0	0	0	0	0	0			0	0	0	0
1065	CP025570.2123	C0Z10_05285	CDS	1160192	1162582	2390	+	DNA translocase FtsK		WP_002519407.1		0	0	0	0	0	1			1	0	0	0	apaJS280_01056	1159979	1162582	+	DNA translocase SpoIIIE		spoIIIE
1066	CP025570.2125	C0Z10_05290	CDS	1162802	1163719	917	-	DUF805 domain-containing protein		WP_012623082.1		0	0	0	0	0	1			0	1	0	0	apaJS280_01057	1162802	1163719	-	Inner membrane protein YhaI		yhaI_1
1067	CP025570.2127	C0Z10_05295	CDS	1163844	1164413	569	-	DUF805 domain-containing protein		PF05656.12		0	0	0	0	0	1			1	0	0	0	apaJS280_01058	1163844	1164413	-	Inner membrane protein YhaI		yhaI_2
1068	CP025570.2129	C0Z10_05300	tRNA	1164509	1164585	76	-	tRNA-Val				0	0	0	0	0	1			0	0	1	0	apaJS280_01059	1164510	1164585	-	tRNA-Val(tac)
1069	CP025570.2131	C0Z10_05305	CDS	1164697	1165803	1106	+	peptide chain release factor 2		WP_015070734.1		0	0	0	0	0	1			1	0	0	0	apaJS280_01060	1164697	1165803	+	Peptide chain release factor 2		prfB
1070	CP025570.2133	C0Z10_05310	CDS	1165980	1166666	686	+	cell division ATP-binding protein FtsE	ftsE	WP_004811000.1		0	0	0	0	0	1			1	0	0	0	apaJS280_01061	1165980	1166666	+	Cell division ATP-binding protein FtsE		ftsE
1071	CP025570.2135	C0Z10_05315	CDS	1166804	1167655	851	+	ABC transporter permease		WP_002532030.1		0	0	0	0	0	1			1	0	0	0	apaJS280_01062	1166753	1167655	+	Cell division protein FtsX		ftsX
1072	CP025570.2137	C0Z10_05320	CDS	1167942	1168424	482	+	SsrA-binding protein SmpB		WP_004811003.1		0	0	0	0	0	1			1	0	0	0	apaJS280_01063	1167942	1168424	+	SsrA-binding protein		smpB
1073	CP025570.2139	C0Z10_05325	CDS	1168535	1169650	1115	+	N-acetyl-gamma-glutamyl-phosphate reductase	argC	WP_002517777.1		0	0	0	0	0	0			1	0	0	0	apaJS280_01064	1168541	1169650	+	N-acetyl-gamma-glutamyl-phosphate reductase	1.2.1.38	argC
1074	CP025570.2141	C0Z10_05330	CDS	1169698	1170864	1166	+	bifunctional glutamate N-acetyltransferase/amino-acid acetyltransferase ArgJ		WP_015070729.1		0	0	0	0	0	0			1	0	0	0	apaJS280_01065	1169698	1170864	+	Arginine biosynthesis bifunctional protein ArgJ		argJ
1075	CP025570.2143	C0Z10_05335	CDS	1170861	1171811	950	+	acetylglutamate kinase	argB	WP_015070728.1		0	0	0	0	0	0			1	0	0	0	apaJS280_01066	1170861	1171811	+	Acetylglutamate kinase	2.7.2.8	argB
1076	CP025570.2145	C0Z10_05340	CDS	1171804	1173036	1232	+	acetylornithine transaminase		WP_015070727.1		0	0	0	0	0	0			1	0	0	0	apaJS280_01067	1171804	1173036	+	Acetylornithine aminotransferase	2.6.1.11	argD
1077	CP025570.2147	C0Z10_05345	CDS	1173038	1173994	956	+	ornithine carbamoyltransferase	argF	WP_015070726.1		0	0	0	0	0	0			1	0	0	0	apaJS280_01068	1173038	1173994	+	Ornithine carbamoyltransferase	2.1.3.3	argF
1078	CP025570.2149	C0Z10_05350	CDS	1173994	1175457	1463	+	argininosuccinate lyase	argH	WP_009211844.1		0	0	0	0	0	0			1	0	0	0	apaJS280_01069	1174024	1175457	+	Argininosuccinate lyase	4.3.2.1	argH
1079	CP025570.2151	C0Z10_05355	CDS	1175553	1176203	650	+	DUF1707 domain-containing protein		PF08044.9		0	0	0	0	0	0			1	0	0	0	apaJS280_01070	1175562	1176203	+	hypothetical protein
1080	CP025570.2153	C0Z10_05360	tmRNA	1176326	1176694	368	+	transfer-messenger RNA	ssrA	RF00023	Derived by automated computational analysis using gene prediction method: cmsearch.	0	0	0	0	0	0			0	0	0	0	apaJS280_01071	1176326	1176693	+	transfer-messenger RNA%2C SsrA		ssrA
1081	CP025570.2155	C0Z10_05365	CDS	1176764	1177933	1169	-	hypothetical protein				0	0	0	0	0	0			1	0	0	0	apaJS280_01072	1176764	1177933	-	hypothetical protein
1082	CP025570.2157	C0Z10_05370	CDS	1178161	1178682	521	+	hypothetical protein				0	0	0	0	0	0			1	0	0	0	apaJS280_01073	1178161	1178682	+	hypothetical protein
1083	CP025570.2159	C0Z10_05375	CDS	1178738	1179313	575	+	N-acetyltransferase		WP_017424548.1		0	0	0	0	0	0			1	0	0	0	apaJS280_01074	1178759	1179313	+	L-methionine sulfoximine/L-methionine sulfone acetyltransferase	2.3.1.-	pitA_1
1084	CP025570.2161	C0Z10_05380	CDS	1179348	1179920	572	+	DUF179 domain-containing protein		WP_015070723.1		0	0	0	0	0	0			1	0	0	0	apaJS280_01075	1179348	1179920	+	hypothetical protein
1085	CP025570.2163	C0Z10_05385	CDS	1180145	1180873	728	+	DNA-binding response regulator		WP_015070722.1		0	0	0	0	0	0			1	0	0	0	apaJS280_01076	1180145	1180873	+	DNA-binding response regulator MtrA		mtrA
1086	CP025570.2165	C0Z10_05390	CDS	1180975	1182474	1499	+	sensor histidine kinase		WP_015582584.1		0	0	0	0	0	0			1	0	0	0	apaJS280_01077	1180975	1182474	+	Sensor histidine kinase MtrB	2.7.13.3	mtrB
1087	CP025570.2167	C0Z10_05395	CDS	1182471	1184246	1775	+	hypothetical protein		PF10646.7,PF10647.7		0	0	0	0	0	0			1	0	0	0	apaJS280_01078	1182471	1184246	+	Lipoprotein LpqB		lpqB
1088	CP025570.2169	C0Z10_05400	CDS	1184443	1184946	503	+	ComF family protein		WP_002526656.1		0	0	0	0	0	0			1	0	0	0	apaJS280_01079	1184296	1184946	+	hypothetical protein
1089	CP025570.2171	C0Z10_05405	CDS	1185101	1185742	641	+	ribosome-associated translation inhibitor RaiA	raiA	WP_002519428.1		0	0	0	0	0	0			1	0	0	0	apaJS280_01080	1185128	1185742	+	Ribosome hibernation promotion factor		hpf
1090	CP025570.2173	C0Z10_05410	CDS	1185763	1186971	1208	+	winged helix-turn-helix domain-containing protein		WP_018825007.1		0	0	0	0	0	0			0	1	0	0	apaJS280_01081	1185859	1186971	+	hypothetical protein
1091	CP025570.2175	C0Z10_05415	CDS	1187141	1189900	2759	+	preprotein translocase subunit SecA		WP_020488680.1		0	0	0	0	0	0			1	0	0	0	apaJS280_01082	1187123	1189900	+	Protein translocase subunit SecA		secA
1092	CP025570.2177	C0Z10_05420	CDS	1189915	1190403	488	-	hypothetical protein				0	0	0	0	0	0			1	0	0	0	apaJS280_01083	1189915	1190463	-	hypothetical protein
1093	CP025570.2179	C0Z10_05425	CDS	1190645	1191163	518	+	hypothetical protein		WP_015070715.1		0	0	0	0	0	0			1	0	0	0	apaJS280_01084	1190645	1191163	+	hypothetical protein
1094	CP025570.2181	C0Z10_05430	CDS	1191251	1191733	482	-	DUF2505 domain-containing protein		WP_002526662.1		0	0	0	0	0	0			1	0	0	0	apaJS280_01085	1191251	1191733	-	hypothetical protein
1095	CP025570.2183	C0Z10_05435	CDS	1191881	1196572	4691	+	NAD-glutamate dehydrogenase		WP_015582591.1		0	0	0	0	0	0			1	0	0	0	apaJS280_01086	1191866	1196572	+	NAD-specific glutamate dehydrogenase	1.4.1.2	gdhB_1
1096	CP025570.2185	C0Z10_05440	CDS	1196613	1197479	866	+	PHP domain-containing protein		WP_002548577.1		0	0	0	0	0	0			1	0	0	0	apaJS280_01087	1196613	1197479	+	3'%2C5'-nucleoside bisphosphate phosphatase	3.1.3.97
1097	CP025570.2187	C0Z10_05445	CDS	1197654	1198769	1115	+	tryptophan--tRNA ligase	trpS	WP_015070711.1		0	0	0	0	0	0			1	0	0	0	apaJS280_01088	1197654	1198769	+	Tryptophan--tRNA ligase 2	6.1.1.2	trpS2
1098	CP025570.2189	C0Z10_05450	CDS	1198831	1199268	437	-	hypothetical protein				0	0	0	0	0	0			1	0	0	0	apaJS280_01089	1198831	1199310	-	hypothetical protein
1099	CP025570.2191	C0Z10_05455	CDS	1199559	1201472	1913	-	ATP-dependent helicase		WP_015070710.1		0	0	0	0	0	0			1	0	0	0	apaJS280_01090	1199559	1201472	-	DEAD-box ATP-dependent RNA helicase CshA	3.6.4.13	cshA
1100	CP025570.2193	C0Z10_05460	CDS	1201685	1202368	683	+	hypothetical protein		WP_015070709.1		0	0	0	0	0	0			1	0	0	0	apaJS280_01091	1201736	1202368	+	hypothetical protein
1101	CP025570.2195	C0Z10_05465	CDS	1202423	1202650	227	-	DUF3107 domain-containing protein		WP_007266373.1		0	0	0	0	0	0			1	0	0	0	apaJS280_01092	1202423	1202650	-	hypothetical protein
1102	CP025570.2197	C0Z10_05470	CDS	1202664	1203602	938	-	serine/threonine-protein phosphatase		WP_015011604.1		0	0	0	0	0	0			1	0	0	0	apaJS280_01093	1202664	1203695	-	Serine/threonine phosphatase stp	3.1.3.16	stp
1103	CP025570.2199	C0Z10_05475	CDS	1203778	1203984	206	-	cold-shock protein		WP_003986833.1		0	0	0	0	0	0			0	0	1	0	apaJS280_01094	1203778	1203984	-	Cold shock protein CspC		cspC
1104	CP025570.2201	C0Z10_05480	CDS	1204219	1207539	3320	+	ATP-dependent helicase		WP_014598871.1		0	0	0	0	0	0			1	0	0	0	apaJS280_01095	1204210	1207539	+	ATP-dependent DNA helicase PcrA	3.6.4.12	pcrA
1105	CP025570.2203	C0Z10_05485	CDS	1207536	1210760	3224	+	ATP-dependent helicase		WP_002548776.1		0	0	0	0	0	0			1	0	0	0	apaJS280_01096	1207536	1210760	+	ATP-dependent DNA helicase UvrD1	3.6.4.12	uvrD1_2
1106	CP025570.2205	C0Z10_05490	CDS	1210904	1211668	764	+	hypothetical protein		PF01471.16		0	0	0	0	0	0			1	0	0	0	apaJS280_01097	1210943	1211668	+	putative endopeptidase	3.4.-.-
1107	CP025570.2207	C0Z10_05495	CDS	1211775	1212749	974	+	NAD(+) diphosphatase		WP_002544562.1		0	0	0	0	0	0			1	0	0	0	apaJS280_01098	1211775	1212749	+	NADH pyrophosphatase	3.6.1.22	nudC_2
1108	CP025570.2209	C0Z10_05500	CDS	1212821	1214707	1886	-	exodeoxyribonuclease V subunit alpha	recD	WP_016667768.1		0	0	0	0	0	0			1	0	0	0	apaJS280_01099	1212821	1214707	-	RecBCD enzyme subunit RecD	3.1.11.5	recD
1109	CP025570.2211	C0Z10_05505	CDS	1214700	1218164	3464	-	exodeoxyribonuclease V subunit beta		WP_007433461.1		0	0	0	0	0	0			1	0	0	0	apaJS280_01100	1214700	1218164	-	RecBCD enzyme subunit RecB	3.1.11.5	recB
1110	CP025570.2213	C0Z10_05510	CDS	1218161	1221481	3320	-	exodeoxyribonuclease V subunit gamma		PF04257.12		0	0	0	0	0	0			1	0	0	0	apaJS280_01101	1218161	1221481	-	RecBCD enzyme subunit RecC	3.1.11.5	recC
1111	CP025570.2215	C0Z10_05515	CDS	1221439	1223742	2303	+	ATP-dependent DNA helicase UvrD2		WP_016667765.1		0	0	0	0	0	0			1	0	0	0	apaJS280_01102	1221649	1223742	+	ATP-dependent DNA helicase UvrD2	3.6.4.12	uvrD2
1112	CP025570.2217	C0Z10_05520	CDS	1223988	1225523	1535	+	M48 family peptidase		PF01863.15		0	0	0	0	0	0			1	0	0	0	apaJS280_01104	1224867	1225523	+	hypothetical protein
1113	CP025570.2219	C0Z10_05525	CDS	1225647	1227053	1406	-	hydrolase		WP_002526681.1		0	0	0	0	0	0			1	0	0	0	apaJS280_01105	1225647	1227053	-	hypothetical protein
1114	CP025570.2221	C0Z10_05530	CDS	1227193	1228350	1157	+	PDZ domain-containing protein		WP_015070696.1		0	0	0	0	0	0			1	0	0	0	apaJS280_01106	1227184	1228350	+	Lon protease 2	3.4.21.53	lon2
1115	CP025570.2223	C0Z10_05535	CDS/pseudogene	1228449	1228994	545	+	hypothetical protein		WP_002548675.1	incomplete; partial on complete genome; missing stop; Derived by automated computational analysis using gene prediction method: Protein Homology.	0	0	0	0	0	0			1	0	0	0	apaJS280_01107	1228344	1229069	+	hypothetical protein
1116	CP025570.2225	C0Z10_05540	CDS	1229084	1232056	2972	+	UPF0182 family protein		WP_016670217.1		0	0	0	0	0	0			1	0	0	0	apaJS280_01108	1229129	1232056	+	hypothetical protein
1117	CP025570.2227	C0Z10_05545	CDS	1232120	1234552	2432	+	glycosyl hydrolase		WP_015070693.1		0	0	0	0	0	0			1	0	0	0	apaJS280_01109	1232120	1234552	+	Thermostable beta-glucosidase B	3.2.1.21	bglB
1118	CP025570.2229	C0Z10_05550	tRNA	1234685	1234761	76	-	tRNA-Met				0	0	0	0	0	0			0	0	0	0	apaJS280_01110	1234687	1234761	-	tRNA-Met(cat)
1119	CP025570.2231	C0Z10_05555	tRNA	1234903	1234979	76	-	tRNA-Met				0	0	0	0	0	0			0	0	0	0	apaJS280_01111	1234905	1234979	-	tRNA-Met(cat)
1120	CP025570.2233	C0Z10_05560	CDS	1235083	1235826	743	+	hypothetical protein		WP_013490955.1		0	0	0	0	0	0			1	0	0	0	apaJS280_01112	1235083	1235826	+	hypothetical protein
1121	CP025570.2235	C0Z10_05565	CDS	1236033	1237526	1493	+	ABC transporter substrate-binding protein		WP_002516792.1		0	0	0	0	0	0			1	0	0	0	apaJS280_01113	1236033	1237526	+	Glutathione-binding protein GsiB		gsiB_1
1122	CP025570.2237	C0Z10_05570	CDS	1237523	1238497	974	+	ABC transporter permease		WP_015070690.1		0	0	0	0	0	0			1	0	0	0	apaJS280_01114	1237523	1238497	+	Glutathione transport system permease protein GsiC		gsiC_2
1123	CP025570.2239	C0Z10_05575	CDS	1238494	1239306	812	+	ABC transporter permease		WP_002524098.1		0	0	0	0	0	0			1	0	0	0	apaJS280_01115	1238494	1239306	+	Glutathione transport system permease protein GsiD		gsiD_1
1124	CP025570.2241	C0Z10_05580	CDS	1239303	1240181	878	+	ABC transporter ATP-binding protein		WP_013160912.1		0	0	0	0	0	0			1	0	0	0	apaJS280_01116	1239303	1240181	+	putative ABC transporter ATP-binding protein
1125	CP025570.2243	C0Z10_05585	CDS	1240178	1240999	821	+	ABC transporter ATP-binding protein		WP_013595916.1		0	0	0	0	0	0			1	0	0	0	apaJS280_01117	1240178	1240999	+	Oligopeptide transport ATP-binding protein OppF		oppF_2
1126	CP025570.2245	C0Z10_05590	CDS	1241118	1242308	1190	+	phosphoglycerate dehydrogenase		WP_016667745.1		0	0	0	0	0	0			1	0	0	0	apaJS280_01118	1241118	1242308	+	D-3-phosphoglycerate dehydrogenase	1.1.1.95	serA
1127	CP025570.2247	C0Z10_05595	CDS	1242408	1243202	794	-	histidinol phosphatase		WP_015070687.1		0	0	0	0	0	0			1	0	0	0	apaJS280_01119	1242408	1243202	-	Histidinol-phosphatase	3.1.3.15	hisN
1128	CP025570.2249	C0Z10_05600	CDS	1243541	1244713	1172	+	peptidase S10		WP_002520562.1		0	0	0	0	0	0			1	0	0	0	apaJS280_01120	1243232	1244713	+	hypothetical protein
1129	CP025570.2251	C0Z10_05605	CDS	1244760	1245827	1067	-	ribosome small subunit-dependent GTPase A	rsgA	WP_015070685.1		0	0	0	0	0	0			1	0	0	0	apaJS280_01121	1244760	1245827	-	Small ribosomal subunit biogenesis GTPase RsgA	3.6.1.-	rsgA
1130	CP025570.2253	C0Z10_05610	CDS	1245824	1247215	1391	-	3-phosphoshikimate 1-carboxyvinyltransferase	aroA	WP_015070684.1		0	0	0	0	0	0			1	0	0	0	apaJS280_01122	1245824	1247107	-	3-phosphoshikimate 1-carboxyvinyltransferase	2.5.1.19	aroA
1131	CP025570.2255	C0Z10_05615	CDS/pseudogene	1247115	1247684	569	-	DoxX family protein		WP_016667740.1	incomplete; partial on complete genome; missing stop; Derived by automated computational analysis using gene prediction method: Protein Homology.	0	0	0	0	0	0			1	0	0	0	apaJS280_01123	1247100	1247684	-	hypothetical protein
1132	CP025570.2257	C0Z10_05620	CDS	1247941	1248606	665	+	RNA polymerase subunit sigma		WP_002513441.1		0	0	0	0	0	0			1	0	0	0	apaJS280_01124	1247941	1248606	+	ECF RNA polymerase sigma factor SigR		sigR
1133	CP025570.2259	C0Z10_05625	CDS	1248603	1248875	272	+	mycothiol system anti-sigma-R factor		WP_015070681.1		0	0	0	0	0	0			1	0	0	0	apaJS280_01125	1248603	1248875	+	Anti-sigma factor RsrA		rsrA
1134	CP025570.2261	C0Z10_05630	CDS	1249293	1250783	1490	+	histidine kinase		WP_004811147.1		0	0	0	0	0	0			1	0	0	0	apaJS280_01126	1249293	1250783	+	putative sensor histidine kinase pdtaS	2.7.13.3	pdtaS
1135	CP025570.2263	C0Z10_05635	CDS	1250793	1251044	251	-	WhiB family transcriptional regulator		WP_002526714.1		0	0	0	0	0	0			1	0	0	0	apaJS280_01127	1250793	1251044	-	Transcriptional regulator WhiB1		whiB1
1136	CP025570.2265	C0Z10_05640	CDS	1251374	1251778	404	+	hypothetical protein				0	0	0	0	0	0			1	0	0	0	apaJS280_01128	1251374	1251778	+	hypothetical protein
1137	CP025570.2267	C0Z10_05645	CDS	1251898	1255728	3830	-	multifunctional oxoglutarate decarboxylase/oxoglutarate dehydrogenase thiamine pyrophosphate-binding subunit/dihydrolipoyllysine-residue succinyltransferase subunit	kgd	WP_017935453.1	kgd; produces succinic semialdehyde; part of alternative pathway from alpha-ketoglutarate to succinate; essential for normal growth; Derived by automated computational analysis using gene prediction method: Protein Homology.	0	0	0	0	0	0			1	0	0	0	apaJS280_01129	1251898	1255728	-	Multifunctional 2-oxoglutarate metabolism enzyme	2.2.1.5	kgd
1138	CP025570.2269	C0Z10_05650	CDS	1255832	1257070	1238	-	DUF2029 domain-containing protein		WP_015070674.1		0	0	0	0	0	0			1	0	0	0	apaJS280_01130	1255832	1257169	-	hypothetical protein
1139	CP025570.2271	C0Z10_05655	CDS	1257305	1258366	1061	-	TIGR00730 family Rossman fold protein		WP_015070673.1		0	0	0	0	0	0			1	0	0	0	apaJS280_01131	1257305	1258366	-	Cytokinin riboside 5'-monophosphate phosphoribohydrolase	3.2.2.-	log
1140	CP025570.2273	C0Z10_05660	tRNA	1258413	1258484	71	-	tRNA-Arg				0	0	0	0	0	0			0	0	1	0	apaJS280_01132	1258412	1258484	-	tRNA-Arg(ccg)
1141	CP025570.2275	C0Z10_05665	CDS	1258616	1260040	1424	+	diaminopimelate decarboxylase	lysA	WP_015070672.1		0	0	0	0	0	0			1	0	0	0	apaJS280_01133	1258616	1260040	+	Diaminopimelate decarboxylase	4.1.1.20	lysA_1
1142	CP025570.2277	C0Z10_05670	CDS	1260138	1261502	1364	+	homoserine dehydrogenase		WP_002551109.1		0	0	0	0	0	0			1	0	0	0	apaJS280_01134	1260138	1261502	+	Homoserine dehydrogenase	1.1.1.3	hom
1143	CP025570.2279	C0Z10_05675	CDS	1261507	1262433	926	+	homoserine kinase		WP_015070669.1		0	0	0	0	0	0			1	0	0	0	apaJS280_01135	1261507	1262433	+	Homoserine kinase	2.7.1.39	thrB
1144	CP025570.2281	C0Z10_05680	CDS	1262754	1264751	1997	+	transcription termination factor Rho		WP_002516782.1		0	0	0	0	0	0			1	0	0	0	apaJS280_01136	1262754	1264751	+	Transcription termination factor Rho	3.6.4.-	rho
1145	CP025570.2283	C0Z10_05685	CDS	1264927	1265145	218	+	50S ribosomal protein L31	rpmE	WP_013493270.1		0	0	0	0	0	0			1	0	0	0	apaJS280_01137	1264927	1265145	+	50S ribosomal protein L31		rpmE
1146	CP025570.2285	C0Z10_05690	CDS	1265312	1266388	1076	+	peptide chain release factor 1		WP_015011579.1		0	0	0	0	0	0			1	0	0	0	apaJS280_01138	1265249	1266388	+	Peptide chain release factor 1		prfA
1147	CP025570.2287	C0Z10_05695	CDS	1266385	1267287	902	+	peptide chain release factor N(5)-glutamine methyltransferase	prmC	WP_015070665.1		0	0	0	0	0	0			1	0	0	0	apaJS280_01139	1266385	1267287	+	Release factor glutamine methyltransferase	2.1.1.297	prmC
1148	CP025570.2289	C0Z10_05700	CDS	1267284	1268111	827	+	threonylcarbamoyl-AMP synthase		WP_015070664.1		0	0	0	0	0	0			1	0	0	0	apaJS280_01140	1267293	1268111	+	Putative threonylcarbamoyl-AMP synthase	2.7.7.87
1149	CP025570.2291	C0Z10_05705	CDS	1268112	1269227	1115	+	undecaprenyl/decaprenyl-phosphate alpha-N-acetylglucosaminyl 1-phosphate transferase		WP_002513459.1		0	0	0	0	0	0			1	0	0	0	apaJS280_01141	1268112	1269227	+	Decaprenyl-phosphate N-acetylglucosaminephosphotransferase	2.7.8.35	wecA_2
1150	CP025570.2293	C0Z10_05710	CDS	1269361	1270596	1235	+	glycosyltransferase family 1 protein		WP_015070662.1		0	0	0	0	0	0			1	0	0	0	apaJS280_01142	1269361	1270596	+	hypothetical protein
1151	CP025570.2295	C0Z10_05715	CDS	1270593	1272056	1463	-	lipopolysaccharide biosynthesis protein		PF13440.4		0	0	0	0	0	0			1	0	0	0	apaJS280_01143	1270593	1272056	-	Teichuronic acid biosynthesis protein TuaB		tuaB
1152	CP025570.2297	C0Z10_05720	CDS	1272224	1273984	1760	-	DUF4082 domain-containing protein		PF13313.4		0	0	0	0	0	0			0	1	0	0	apaJS280_01144	1272224	1273945	-	hypothetical protein
1153	CP025570.2299	C0Z10_05725	CDS	1274192	1276030	1838	+	hypothetical protein		PF13641.4, WP_015099966.1		0	0	0	0	0	0			1	0	0	0	apaJS280_01145	1274192	1276030	+	N-acetylglucosaminyl-diphospho-decaprenol L-rhamnosyltransferase	2.4.1.289	wbbL
1154	CP025570.2301	C0Z10_05730	CDS	1276119	1277111	992	+	hypothetical protein				0	0	0	0	0	0			1	0	0	0	apaJS280_01146	1276017	1277111	+	hypothetical protein
1155	CP025570.2303	C0Z10_05735	CDS	1277179	1277847	668	+	hypothetical protein				0	0	0	0	0	0			0	1	0	0	apaJS280_01147	1277179	1277847	+	hypothetical protein
1156	CP025570.2305	C0Z10_05740	CDS	1277844	1278806	962	+	hypothetical protein				0	0	0	0	0	0			0	1	0	0	apaJS280_01148	1277844	1278806	+	hypothetical protein
1157	CP025570.2307	C0Z10_05745	CDS	1278748	1280139	1391	+	hypothetical protein		PF04932.13		0	0	0	0	0	0			0	1	0	0	apaJS280_01149	1278748	1280139	+	hypothetical protein
1158	CP025570.2309	C0Z10_05750	CDS	1280181	1281566	1385	+	glycosyltransferase WbuB		WP_010205781.1		0	0	0	0	0	0			0	1	0	0	apaJS280_01150	1280220	1281566	+	Glycogen synthase	2.4.1.11
1159	CP025570.2311	C0Z10_05755	CDS	1281563	1282804	1241	+	glycosyltransferase family 1 protein		WP_018634725.1		0	0	0	0	0	0			1	0	0	0	apaJS280_01151	1281563	1282804	+	Putative teichuronic acid biosynthesis glycosyltransferase TuaH	2.4.-.-	tuaH
1160	CP025570.2313	C0Z10_05760	CDS	1282804	1284657	1853	+	asparagine synthase (glutamine-hydrolyzing)	asnB	WP_015070652.1		0	0	0	0	0	0			1	0	0	0	apaJS280_01152	1282804	1284657	+	Asparagine synthetase [glutamine-hydrolyzing] 1	6.3.5.4	asnB_1
1161	CP025570.2315	C0Z10_05765	CDS	1284642	1286006	1364	+	hypothetical protein		PF13439.4		0	0	0	0	0	0			1	0	0	0	apaJS280_01153	1284897	1286006	+	hypothetical protein
1162	CP025570.2317	C0Z10_05770	CDS	1285948	1287564	1616	-	hypothetical protein		PF02585.15		0	0	0	0	0	0			0	1	0	0	apaJS280_01154	1285948	1287564	-	hypothetical protein
1163	CP025570.2319	C0Z10_05775	CDS	1287699	1289201	1502	+	AMP-dependent synthetase		WP_015070649.1		0	0	0	0	0	0			0	1	0	0	apaJS280_01155	1287699	1289201	+	Long-chain-fatty-acid--CoA ligase	6.2.1.3	lcfB
1164	CP025570.2321	C0Z10_05780	CDS	1289303	1290031	728	+	hypothetical protein				0	0	0	0	0	0			0	1	0	0	apaJS280_01156	1289198	1290031	+	hypothetical protein
1165	CP025570.2323	C0Z10_05785	CDS	1290028	1290438	410	+	hypothetical protein		PF01648.18		0	0	0	0	0	0			0	0	0	1	apaJS280_01157	1290028	1290438	+	hypothetical protein
1166	CP025570.2325	C0Z10_05790	CDS	1290396	1291373	977	-	NAD(+) synthase	nadE	WP_015070647.1		0	0	0	0	0	0			1	0	0	0	apaJS280_01158	1290396	1291373	-	NH(3)-dependent NAD(+) synthetase	6.3.1.5	nadE_1
1167	CP025570.2327	C0Z10_05795	CDS	1291370	1293343	1973	-	asparagine synthase (glutamine-hydrolyzing)	asnB	WP_015070646.1		0	0	0	0	0	0			1	0	0	0	apaJS280_01159	1291370	1293343	-	Asparagine synthetase [glutamine-hydrolyzing] 1	6.3.5.4	asnB_2
1168	CP025570.2329	C0Z10_05800	CDS	1293478	1293738	260	+	acyl carrier protein		WP_008363568.1		0	0	0	0	0	0			0	1	0	0	apaJS280_01160	1293478	1293738	+	D-alanine--poly(phosphoribitol) ligase subunit 2	6.1.1.13	dltC
1169	CP025570.2331	C0Z10_05805	CDS	1293754	1294347	593	+	serine acetyltransferase		WP_015070644.1		0	0	0	0	0	0			0	1	0	0	apaJS280_01161	1293754	1294347	+	Serine acetyltransferase	2.3.1.30	cysE_2
1170	CP025570.2333	C0Z10_05810	CDS	1294733	1295071	338	+	cyanate permease		WP_004811184.1		0	0	0	0	0	0			1	0	0	0	apaJS280_01162	1294532	1295071	+	hypothetical protein
1171	CP025570.2335	C0Z10_05815	CDS	1295227	1295415	188	+	hypothetical protein		WP_014846452.1		0	0	0	0	0	0			1	0	0	0	apaJS280_01163	1295068	1295415	+	hypothetical protein
1172	CP025570.2337	C0Z10_05820	CDS	1295412	1296194	782	+	ATP synthase F0 subunit A	atpB	WP_015070641.1		0	0	0	0	0	0			1	0	0	0	apaJS280_01164	1295412	1296194	+	ATP synthase subunit a		atpB
1173	CP025570.2339	C0Z10_05825	CDS	1296277	1296498	221	+	ATP synthase F0 subunit C	atpE	WP_020488779.1		0	0	0	0	0	0			1	0	0	0	apaJS280_01165	1296277	1296498	+	ATP synthase subunit c		atpE
1174	CP025570.2341	C0Z10_05830	CDS	1296522	1297085	563	+	F0F1 ATP synthase subunit B		WP_015070639.1		0	0	0	0	0	0			1	0	0	0	apaJS280_01166	1296522	1297085	+	ATP synthase subunit b		atpF
1175	CP025570.2343	C0Z10_05835	CDS	1297082	1297897	815	+	F0F1 ATP synthase subunit delta		PRK13430.1		0	0	0	0	0	0			1	0	0	0	apaJS280_01167	1297082	1297897	+	ATP synthase subunit delta		atpH
1176	CP025570.2345	C0Z10_05840	CDS	1297963	1299600	1637	+	F0F1 ATP synthase subunit alpha		WP_004811195.1		0	0	0	0	0	0			1	0	0	0	apaJS280_01168	1297963	1299600	+	ATP synthase subunit alpha	3.6.3.14	atpA
1177	CP025570.2347	C0Z10_05845	CDS	1299604	1300524	920	+	F0F1 ATP synthase subunit gamma		WP_002526739.1		0	0	0	0	0	0			1	0	0	0	apaJS280_01169	1299604	1300524	+	ATP synthase gamma chain		atpG
1178	CP025570.2349	C0Z10_05850	CDS	1300536	1301993	1457	+	F0F1 ATP synthase subunit beta	atpD	WP_015070635.1		0	0	0	0	0	0			1	0	0	0	apaJS280_01170	1300536	1301993	+	ATP synthase subunit beta	3.6.3.14	atpD
1179	CP025570.2351	C0Z10_05855	CDS	1301993	1302415	422	+	F0F1 ATP synthase subunit epsilon		WP_004811202.1		0	0	0	0	0	0			1	0	0	0	apaJS280_01171	1301993	1302415	+	ATP synthase epsilon chain		atpC
1180	CP025570.2353	C0Z10_05860	CDS	1302516	1303034	518	+	DUF2550 domain-containing protein		WP_015070633.1		0	0	0	0	0	0			1	0	0	0	apaJS280_01172	1302516	1303034	+	hypothetical protein
1181	CP025570.2355	C0Z10_05865	CDS	1303289	1303960	671	-	ATP:cob(I)alamin adenosyltransferase		WP_016456213.1		0	0	0	0	0	0			1	0	0	0	apaJS280_01173	1303289	1303960	-	Cob(I)yrinic acid a%2Cc-diamide adenosyltransferase	2.5.1.17
1182	CP025570.2357	C0Z10_05870	CDS	1304028	1304855	827	-	alpha/beta hydrolase		WP_012950997.1		0	0	0	0	0	0			1	0	0	0	apaJS280_01174	1304028	1304855	-	Esterase YbfF	3.1.-.-	ybfF
1183	CP025570.2359	C0Z10_05875	CDS	1304852	1305034	182	-	hypothetical protein		WP_002526301.1		0	0	0	0	0	0			0	0	0	0
1184	CP025570.2361	C0Z10_05880	CDS	1305221	1305934	713	+	endonuclease NucS		WP_002548480.1		0	0	0	0	0	0			1	0	0	0	apaJS280_01175	1305221	1305934	+	Endonuclease NucS	3.1.-.-	nucS
1185	CP025570.2363	C0Z10_05885	CDS	1305979	1307364	1385	-	adhesin		WP_002527254.1		0	0	0	0	0	0			1	0	0	0	apaJS280_01176	1305979	1307469	-	hypothetical protein
1186	CP025570.2365	C0Z10_05890	CDS	1307654	1308115	461	-	methylmalonyl-CoA epimerase	mce	WP_002531393.1		0	0	0	0	0	0			1	0	0	0	apaJS280_01177	1307654	1308115	-	hypothetical protein
1187	CP025570.2367	C0Z10_05895	CDS	1308289	1308480	191	+	hypothetical protein		WP_004811391.1		0	0	0	0	0	0			0	0	1	0	apaJS280_01178	1308334	1308480	+	hypothetical protein
1188	CP025570.2369	C0Z10_05900	CDS	1308512	1309027	515	+	membrane-flanked domain protein		WP_011755259.1		0	0	0	0	0	0			1	0	0	0	apaJS280_01179	1308500	1309027	+	hypothetical protein
1189	CP025570.2371	C0Z10_05905	CDS	1309194	1310264	1070	+	polysaccharide deacetylase		WP_011183659.1		0	0	0	0	0	0			1	0	0	0	apaJS280_01180	1309467	1310264	+	Bifunctional xylanase/deacetylase
1190	CP025570.2373	C0Z10_05910	CDS	1310377	1311000	623	+	DUF1345 domain-containing protein		WP_019763512.1		0	0	0	0	0	0			1	0	0	0	apaJS280_01181	1310320	1311000	+	hypothetical protein
1191	CP025570.2375	C0Z10_05915	CDS	1311223	1313289	2066	+	threonine--tRNA ligase		WP_015070366.1		0	0	0	0	0	0			1	0	0	0	apaJS280_01182	1311274	1313289	+	Threonine--tRNA ligase	6.1.1.3	thrS
1192	CP025570.2377	C0Z10_05920	CDS	1313293	1313868	575	+	HIT domain-containing protein		WP_002548842.1		0	0	0	0	0	0			1	0	0	0	apaJS280_01183	1313293	1313868	+	AP-4-A phosphorylase	2.7.7.53
1193	CP025570.2379	C0Z10_05925	CDS	1313861	1314484	623	+	CDP-alcohol phosphatidyltransferase family protein		WP_002548610.1		0	0	0	0	0	0			1	0	0	0	apaJS280_01184	1313861	1314484	+	CDP-diacylglycerol--inositol 3-phosphatidyltransferase	2.7.8.11	pgsA
1194	CP025570.2381	C0Z10_05930	CDS	1314199	1315431	1232	+	hypothetical protein		PF03279.11		0	0	0	0	0	0			0	1	0	0	apaJS280_01185	1314481	1315431	+	Phosphatidylinositol mannoside acyltransferase	2.3.1.-
1195	CP025570.2383	C0Z10_05935	CDS	1315308	1316585	1277	+	glycosyltransferase family 1 protein		PF13439.4		0	0	0	0	0	0			1	0	0	0	apaJS280_01186	1315428	1316585	+	Phosphatidyl-myo-inositol mannosyltransferase	2.4.1.57	pimA
1196	CP025570.2385	C0Z10_05940	CDS	1316653	1317456	803	+	DUF881 domain-containing protein		PF05949.10		0	0	0	0	0	0			0	1	0	0	apaJS280_01187	1316698	1317456	+	hypothetical protein
1197	CP025570.2387	C0Z10_05945	CDS	1317559	1317891	332	+	DUF1290 domain-containing protein		WP_002513635.1		0	0	0	0	0	0			1	0	0	0	apaJS280_01188	1317559	1317891	+	hypothetical protein
1198	CP025570.2389	C0Z10_05950	CDS	1317884	1318735	851	+	DUF881 domain-containing protein		WP_002527275.1		0	0	0	0	0	0			1	0	0	0	apaJS280_01189	1317884	1318735	+	hypothetical protein
1199	CP025570.2391	C0Z10_05955	CDS	1318841	1319230	389	+	glycine cleavage system protein H		WP_015070375.1		0	0	0	0	0	0			1	0	0	0	apaJS280_01190	1318841	1319230	+	Glycine cleavage system H protein		gcvH_1
1200	CP025570.2393	C0Z10_05960	CDS	1319336	1319842	506	+	zinc-ribbon domain-containing protein		WP_016669951.1		0	0	0	0	0	0			1	0	0	0	apaJS280_01191	1319336	1319842	+	Glycogen accumulation regulator GarA		garA
1201	CP025570.2395	C0Z10_05965	CDS	1319842	1320534	692	+	MerR family transcriptional regulator		WP_016667568.1		0	0	0	0	0	0			1	0	0	0	apaJS280_01192	1319842	1320534	+	putative HTH-type transcriptional regulator
1202	CP025570.2397	C0Z10_05970	CDS	1320578	1321042	464	+	bifunctional nuclease family protein		WP_015070378.1		0	0	0	0	0	0			1	0	0	0	apaJS280_01193	1320575	1321042	+	hypothetical protein
1203	CP025570.2399	C0Z10_05975	CDS	1321235	1321804	569	+	transcriptional regulator		WP_015070379.1		0	0	0	0	0	0			1	0	0	0	apaJS280_01194	1321235	1321804	+	putative HTH-type transcriptional regulator
1204	CP025570.2401	C0Z10_05980	CDS	1321847	1323058	1211	+	ribonuclease BN		WP_015070380.1		0	0	0	0	0	0			1	0	0	0	apaJS280_01195	1321835	1323058	+	Inner membrane protein YhjD		yhjD
1205	CP025570.2403	C0Z10_05985	CDS	1323211	1324434	1223	-	pyrophosphate--fructose-6-phosphate 1-phosphotransferase		WP_009481486.1	catalyzes the formation of fructose 1,6-bisphosphate from fructose 6-phosphate and diphosphate; Derived by automated computational analysis using gene prediction method: Protein Homology.	0	0	0	0	0	0			1	0	0	0	apaJS280_01196	1323211	1324434	-	Pyrophosphate--fructose 6-phosphate 1-phosphotransferase	2.7.1.90	pfp
1206	CP025570.2405	C0Z10_05990	CDS	1324535	1324951	416	+	hypothetical protein		WP_002527266.1		0	0	0	0	0	0			1	0	0	0	apaJS280_01197	1324535	1324951	+	hypothetical protein
1207	CP025570.2407	C0Z10_05995	CDS	1325097	1325723	626	+	threonylcarbamoyl-AMP synthase		WP_015070383.1		0	0	0	0	0	0			1	0	0	0	apaJS280_01198	1325097	1325723	+	Threonylcarbamoyl-AMP synthase	2.7.7.87	tsaC
1208	CP025570.2409	C0Z10_06000	CDS	1325804	1326487	683	+	5'-methylthioadenosine/adenosylhomocysteine nucleosidase		WP_002527264.1		0	0	0	0	0	0			1	0	0	0	apaJS280_01199	1325774	1326487	+	5'-methylthioadenosine/S-adenosylhomocysteine nucleosidase	3.2.2.9	mtnN
1209	CP025570.2411	C0Z10_06005	CDS	1326506	1327417	911	-	diacylglycerol kinase		WP_016667577.1		0	0	0	0	0	0			1	0	0	0	apaJS280_01200	1326506	1327417	-	Diacylglycerol kinase	2.7.1.107	dagK_2
1210	CP025570.2413	C0Z10_06010	CDS	1327428	1328630	1202	-	glycoside hydrolase family 3 protein		PF00933.19		0	0	0	0	0	0			1	0	0	0	apaJS280_01201	1327428	1328630	-	Beta-hexosaminidase	3.2.1.52	nagZ_1
1211	CP025570.2415	C0Z10_06015	CDS	1328658	1329413	755	-	hypothetical protein		WP_002527262.1		0	0	0	0	0	0			1	0	0	0	apaJS280_01202	1328658	1329317	-	IMPACT family member YigZ		yigZ
1212	CP025570.2417	C0Z10_06020	CDS	1329412	1332816	3404	+	hypothetical protein		WP_015070387.1		0	0	0	0	0	0			1	0	0	0	apaJS280_01203	1329427	1332816	+	PPi-type phosphoenolpyruvate carboxykinase	4.1.1.38
1213	CP025570.2419	C0Z10_06025	CDS	1332824	1334203	1379	-	MBL fold metallo-hydrolase		WP_015070388.1		0	0	0	0	0	0			1	0	0	0	apaJS280_01204	1332824	1334203	-	Ribonuclease	3.1.-.-
1214	CP025570.2421	C0Z10_06030	CDS	1334235	1335758	1523	-	Hsp70 family protein		WP_015070389.1		0	0	0	0	0	0			1	0	0	0	apaJS280_01205	1334235	1335758	-	Chaperone protein DnaK		dnaK_1
1215	CP025570.2423	C0Z10_06035	CDS	1335845	1336969	1124	-	PAC2 family protein		WP_015070390.1		0	0	0	0	0	0			1	0	0	0	apaJS280_01206	1335845	1336969	-	hypothetical protein
1216	CP025570.2425	C0Z10_06040	CDS	1337088	1337528	440	+	aminoacyl-tRNA hydrolase		WP_005442125.1		0	0	0	0	0	0			1	0	0	0	apaJS280_01207	1337088	1337528	+	Peptidyl-tRNA hydrolase ArfB	3.1.1.29	arfB
1217	CP025570.2427	C0Z10_06045	CDS	1337724	1339586	1862	+	glycosyl transferase family 2		WP_015070393.1		0	0	0	0	0	0			1	0	0	0	apaJS280_01208	1337724	1339586	+	Cellulose synthase catalytic subunit [UDP-forming]	2.4.1.12	bcsA
1218	CP025570.2429	C0Z10_06050	CDS	1339583	1340323	740	+	hypothetical protein				0	0	0	0	0	0			1	0	0	0	apaJS280_01209	1339583	1340323	+	p-hydroxybenzoic acid efflux pump subunit AaeA		aaeA
1219	CP025570.2431	C0Z10_06055	CDS	1340320	1342374	2054	+	1,3-beta-glucanase		PF03639.11		0	0	0	0	0	0			1	0	0	0	apaJS280_01210	1340320	1342374	+	hypothetical protein
1220	CP025570.2433	C0Z10_06060	CDS	1342578	1344095	1517	-	amino acid permease		WP_015070396.1		0	0	0	0	0	0			1	0	0	0	apaJS280_01211	1342578	1344095	-	putative amino acid permease YhdG		yhdG_3
1221	CP025570.2435	C0Z10_06065	CDS	1344367	1344858	491	-	hypothetical protein				0	0	0	0	0	0			1	0	0	0	apaJS280_01212	1344367	1344858	-	hypothetical protein
1222	CP025570.2437	C0Z10_06070	CDS	1344858	1346261	1403	-	dihydrolipoyl dehydrogenase	lpdA	WP_002536884.1		0	0	0	0	0	0			1	0	0	0	apaJS280_01213	1344858	1346261	-	Dihydrolipoyl dehydrogenase	1.8.1.4	lpd
1223	CP025570.2439	C0Z10_06075	CDS	1346429	1347958	1529	+	UDP-N-acetylglucosamine 1-carboxyvinyltransferase		WP_020489029.1		0	0	0	0	0	0			1	0	0	0	apaJS280_01214	1346429	1347958	+	UDP-N-acetylglucosamine 1-carboxyvinyltransferase 2	2.5.1.7	murA2
1224	CP025570.2441	C0Z10_06080	CDS	1347895	1348899	1004	-	pyridoxal kinase		TIGR00687		0	0	0	0	0	0			1	0	0	0	apaJS280_01215	1347895	1348791	-	Pyridoxal kinase PdxY	2.7.1.35	pdxY
1225	CP025570.2443	C0Z10_06085	CDS	1348804	1349589	785	+	glycerophosphodiester phosphodiesterase		WP_016667693.1		0	0	0	0	0	0			1	0	0	0	apaJS280_01216	1348804	1349589	+	Glycerophosphodiester phosphodiesterase	3.1.4.46	glpQ_2
1226	CP025570.2445	C0Z10_06090	CDS	1349722	1350051	329	+	RNA polymerase-binding protein RbpA		WP_002546879.1		0	0	0	0	0	0			1	0	0	0	apaJS280_01217	1349722	1350051	+	RNA polymerase-binding protein RbpA		rbpA_1
1227	CP025570.2447	C0Z10_06095	CDS	1350201	1350998	797	-	polyprenol monophosphomannose synthase		WP_013863435.1		0	0	0	0	0	0			1	0	0	0	apaJS280_01218	1350201	1350998	-	Undecaprenyl-phosphate mannosyltransferase	2.4.1.54
1228	CP025570.2449	C0Z10_06100	CDS	1351100	1352665	1565	-	apolipoprotein N-acyltransferase	lnt	WP_015070408.1		0	0	0	0	0	0			1	0	0	0	apaJS280_01219	1351100	1352599	-	Apolipoprotein N-acyltransferase	2.3.1.-	lnt
1229	CP025570.2451	C0Z10_06105	CDS	1352848	1353348	500	-	Lrp/AsnC family transcriptional regulator		WP_013863445.1		0	0	0	0	0	0			1	0	0	0	apaJS280_01220	1352848	1353405	-	Leucine-responsive regulatory protein		lrp_2
1230	CP025570.2453	C0Z10_06110	CDS	1353402	1354070	668	-	methionine biosynthesis protein MetW	metW	WP_015582655.1		0	0	0	0	0	0			1	0	0	0	apaJS280_01221	1353402	1354070	-	hypothetical protein
1231	CP025570.2455	C0Z10_06115	CDS	1354067	1355290	1223	-	homoserine O-acetyltransferase		WP_015582656.1		0	0	0	0	0	0			1	0	0	0	apaJS280_01222	1354067	1355290	-	Homoserine O-acetyltransferase	2.3.1.31	metX
1232	CP025570.2457	C0Z10_06120	CDS	1355396	1356634	1238	+	acetyl-CoA hydrolase		WP_002516780.1		0	0	0	0	0	0			1	0	0	0	apaJS280_01223	1355345	1356634	+	Succinyl-CoA:coenzyme A transferase	2.8.3.-	cat1
1233	CP025570.2459	C0Z10_06125	CDS	1356683	1357513	830	-	aldo/keto reductase		WP_007461531.1		0	0	0	0	0	0			1	0	0	0	apaJS280_01224	1356683	1357513	-	2%2C5-diketo-D-gluconic acid reductase B	1.1.1.274	dkgB
1234	CP025570.2461	C0Z10_06130	CDS	1357525	1358367	842	-	HAD family hydrolase		WP_014676239.1		0	0	0	0	0	0			1	0	0	0	apaJS280_01225	1357525	1358424	-	5-amino-6-(5-phospho-D-ribitylamino)uracil phosphatase YbjI	3.1.3.-	ybjI
1235	CP025570.2463	C0Z10_06135	CDS	1358441	1360405	1964	-	cadmium-translocating P-type ATPase	cadA	WP_007270684.1		0	0	0	0	0	0			1	0	0	0	apaJS280_01226	1358441	1360417	-	Cadmium%2C zinc and cobalt-transporting ATPase	3.6.3.3	cadA
1236	CP025570.2465	C0Z10_06140	CDS	1360623	1360892	269	-	hypothetical protein				0	0	0	0	0	0			1	0	0	0	apaJS280_01227	1360623	1360892	-	hypothetical protein
1237	CP025570.2467	C0Z10_06145	CDS	1360914	1361243	329	-	DNA-binding protein		WP_019044393.1		0	0	0	0	0	0			0	0	1	0	apaJS280_01228	1360914	1361372	-	hypothetical protein
1238	CP025570.2469	C0Z10_06150	CDS	1361489	1361872	383	+	hypothetical protein		PF01258.15		0	0	0	0	0	0			1	0	0	0	apaJS280_01229	1361489	1361872	+	RNA polymerase-binding transcription factor DksA		dksA_1
1239	CP025570.2471	C0Z10_06155	CDS	1361772	1362638	866	-	hypothetical protein				0	0	0	0	0	0			1	0	0	0	apaJS280_01230	1361772	1362638	-	hypothetical protein
1240	CP025570.2473	C0Z10_06160	CDS	1362642	1363571	929	-	hypothetical protein				0	0	0	0	0	0			0	1	0	0	apaJS280_01231	1362642	1363571	-	hypothetical protein
1241	CP025570.2475	C0Z10_06165	CDS	1363696	1364160	464	-	N-acetyltransferase		WP_018187017.1		0	0	0	0	0	0			1	0	0	0	apaJS280_01232	1363696	1364190	-	Acetyltransferase YpeA	2.3.1.-	ypeA
1242	CP025570.2477	C0Z10_06170	CDS	1364307	1364636	329	+	PadR family transcriptional regulator		WP_017621783.1		0	0	0	0	0	0			1	0	0	0	apaJS280_01233	1364307	1364636	+	hypothetical protein
1243	CP025570.2479	C0Z10_06175	CDS	1364633	1365022	389	+	DUF1048 domain-containing protein		WP_017681478.1		0	0	0	0	0	0			0	0	1	0	apaJS280_01234	1364633	1365022	+	hypothetical protein
1244	CP025570.2481	C0Z10_06180	CDS	1365019	1365828	809	+	export ABC transporter ATP-binding protein		WP_020392393.1		0	0	0	0	0	0			1	0	0	0	apaJS280_01235	1365019	1365828	+	Daunorubicin/doxorubicin resistance ATP-binding protein DrrA	3.6.3.-	drrA_4
1245	CP025570.2483	C0Z10_06185	CDS/pseudogene	1365825	1366591	766	+	ABC transporter permease		WP_008378909.1	frameshifted; Derived by automated computational analysis using gene prediction method: Protein Homology.	0	0	0	0	0	0			0	1	0	0	apaJS280_01236	1365825	1366211	+	Daunorubicin/doxorubicin resistance ABC transporter permease protein DrrB		drrB_2
1246	CP025570.2485	C0Z10_06190	CDS	1366866	1367330	464	+	MarR family transcriptional regulator		WP_014983351.1		0	0	0	0	0	0			1	0	0	0	apaJS280_01239	1366866	1367330	+	Transcriptional repressor MprA		mprA_3
1247	CP025570.2487	C0Z10_06195	CDS	1367374	1367958	584	-	DUF1697 domain-containing protein		WP_015071821.1		1	0	0	1	0	0			0	0	1	0	apaJS280_01240	1367374	1367958	-	hypothetical protein
1248	CP025570.2489	C0Z10_06200	CDS	1367955	1368935	980	-	NAD(P)-dependent oxidoreductase		WP_020118206.1		1	0	0	1	0	0			1	0	0	0	apaJS280_01241	1367955	1368935	-	hypothetical protein
1249	CP025570.2491	C0Z10_06205	CDS	1368962	1369873	911	-	sulfite exporter TauE/SafE family protein		PF01925.17		1	0	0	1	0	0			1	0	0	0	apaJS280_01242	1368962	1369873	-	hypothetical protein
1250	CP025570.2493	C0Z10_06210	CDS	1370060	1371973	1913	+	hypothetical protein		PF07730.11		1	0	0	1	0	0			0	0	1	0	apaJS280_01243	1370111	1371973	+	Sensor histidine kinase LiaS	2.7.13.3	liaS_3
1251	CP025570.2495	C0Z10_06215	CDS	1371832	1372602	770	+	DNA-binding response regulator		WP_007823231.1		1	0	0	1	0	0			0	0	1	0	apaJS280_01244	1371961	1372602	+	putative transcriptional regulatory protein NarL		narL_1
1252	CP025570.2497	C0Z10_06220	CDS	1372653	1372895	242	+	hypothetical protein				1	0	0	1	0	0			0	1	0	0	apaJS280_01245	1372532	1372840	-	hypothetical protein
1253	CP025570.2499	C0Z10_06225	CDS	1373025	1373399	374	-	DUF4395 domain-containing protein		WP_017886528.1		1	0	0	1	0	0			0	1	0	0	apaJS280_01247	1373025	1373399	-	hypothetical protein
1254	CP025570.2501	C0Z10_06230	CDS	1373440	1373871	431	-	thioredoxin		PF00085.18		1	0	0	1	0	0			0	1	0	0	apaJS280_01248	1373440	1373871	-	hypothetical protein
1255	CP025570.2503	C0Z10_06235	CDS	1374296	1374682	386	+	hypothetical protein				1	0	0	1	0	0			0	0	0	1	apaJS280_01249	1374296	1374682	+	hypothetical protein
1256	CP025570.2505	C0Z10_06240	CDS	1374748	1375962	1214	+	ornithine--oxo-acid transaminase	rocD	WP_013131423.1		1	0	0	1	0	0			1	0	0	0	apaJS280_01250	1374748	1375962	+	Ornithine aminotransferase	2.6.1.13	rocD
1257	CP025570.2507	C0Z10_06245	CDS	1376039	1376398	359	+	VOC family protein		WP_018173266.1		0	0	0	0	0	0			1	0	0	0	apaJS280_01251	1376039	1376398	+	hypothetical protein
1258	CP025570.2509	C0Z10_06250	CDS	1376445	1378118	1673	-	acetolactate synthase large subunit		WP_011240579.1		0	0	0	0	0	0			1	0	0	0	apaJS280_01252	1376445	1378109	-	Acetolactate synthase	2.2.1.6	alsS
1259	CP025570.2511	C0Z10_06255	CDS	1378161	1379018	857	-	hypothetical protein				0	0	0	0	0	0			1	0	0	0	apaJS280_01253	1378161	1379018	-	hypothetical protein
1260	CP025570.2513	C0Z10_06260	CDS	1379142	1380947	1805	+	lipase		PF03583.12,PF03729.11		0	0	0	0	0	0			1	0	0	0	apaJS280_01254	1379142	1380947	+	putative inactive lipase
1261	CP025570.2515	C0Z10_06265	CDS	1380948	1381724	776	-	hypothetical protein				0	0	0	0	0	0			1	0	0	0	apaJS280_01255	1380948	1381724	-	hypothetical protein
1262	CP025570.2517	C0Z10_06270	CDS	1381911	1382489	578	-	hypothetical protein		PF01988.17		0	0	0	0	0	0			1	0	0	0	apaJS280_01256	1381911	1382150	-	hypothetical protein
1263	CP025570.2519	C0Z10_06275	CDS	1382702	1383667	965	-	HNH endonuclease		PF14279.4		0	0	0	0	0	0			1	0	0	0	apaJS280_01258	1382702	1383667	-	hypothetical protein
1264	CP025570.2521	C0Z10_06280	CDS	1384113	1385120	1007	+	NADP-dependent oxidoreductase		WP_003939963.1		1	1	0	0	0	0			0	0	0	1	apaJS280_01259	1384113	1385120	+	2-haloacrylate reductase	1.3.1.103
1265	CP025570.2523	C0Z10_06285	CDS	1385344	1387731	2387	-	AAA family ATPase		WP_017792064.1		1	1	0	0	0	0			0	0	0	1	apaJS280_01260	1385344	1387731	-	ATP-dependent RecD-like DNA helicase	3.6.4.12	recD2_2
1266	CP025570.2525	C0Z10_06290	CDS	1387893	1388735	842	+	PhzF family phenazine biosynthesis protein		WP_013836386.1		1	1	0	0	0	0			1	0	0	0	apaJS280_01261	1387893	1388735	+	Trans-2%2C3-dihydro-3-hydroxyanthranilate isomerase	5.3.3.17	phzF
1267	CP025570.2527	C0Z10_06295	CDS	1388770	1389057	287	-	hypothetical protein				1	1	1	0	0	0			0	0	1	0	apaJS280_01262	1389118	1389270	+	hypothetical protein
1268	CP025570.2529	C0Z10_06300	CDS	1389501	1390442	941	+	MerR family DNA-binding transcriptional regulator		PF13411.4		1	1	1	0	0	0			1	0	0	0	apaJS280_01263	1389510	1390442	+	hypothetical protein
1269	CP025570.2531	C0Z10_06305	CDS	1390568	1390981	413	-	hypothetical protein				1	1	1	0	0	0			0	0	1	0	apaJS280_01264	1390568	1390981	-	hypothetical protein
1270	CP025570.2533	C0Z10_06310	CDS	1391501	1394920	3419	-	hypothetical protein				1	1	1	0	0	1			0	1	0	0	apaJS280_01265	1391501	1394839	-	hypothetical protein
1271	CP025570.2535	C0Z10_06315	CDS	1394923	1395639	716	-	TIGR02391 family protein		WP_013470727.1		1	1	1	0	0	1			0	1	0	0	apaJS280_01266	1394923	1395507	-	hypothetical protein
1272	CP025570.2537	C0Z10_06320	CDS	1395743	1396294	551	-	ImmA/IrrE family metallo-endopeptidase		WP_007023630.1		1	1	0	0	0	1			0	1	0	0	apaJS280_01267	1395743	1396294	-	hypothetical protein
1273	CP025570.2539	C0Z10_06325	CDS	1396298	1396666	368	-	transcriptional regulator		WP_019309248.1		1	1	0	0	0	1			0	1	0	0	apaJS280_01268	1396298	1396666	-	hypothetical protein
1274	CP025570.2541	C0Z10_06330	CDS	1396977	1397987	1010	+	nucleotidyltransferase		WP_019309250.1		1	1	1	0	0	1			0	1	0	0	apaJS280_01270	1396977	1397987	+	hypothetical protein
1275	CP025570.2543	C0Z10_06335	CDS	1397984	1399450	1466	+	hypothetical protein		WP_015070587.1		1	1	1	0	0	1			0	1	0	0	apaJS280_01271	1397984	1399450	+	Molybdopterin-synthase adenylyltransferase	2.7.7.80	moeB
1276	CP025570.2545	C0Z10_06340	CDS	1399447	1401219	1772	+	TIR domain-containing protein		WP_015070588.1		1	1	1	0	0	1			0	1	0	0	apaJS280_01272	1399447	1401219	+	hypothetical protein
1277	CP025570.2547	C0Z10_06345	CDS	1401283	1402464	1181	-	site-specific integrase		WP_012877575.1		1	1	1	0	0	1			0	1	0	0	apaJS280_01273	1401283	1402464	-	Tyrosine recombinase XerC		xerC_2
1278	CP025570.2549	C0Z10_06350	CDS/pseudogene	1402516	1403780	1264	+	IS3 family transposase		WP_076611570.1	frameshifted; Derived by automated computational analysis using gene prediction method: Protein Homology.	1	1	1	0	0	1			0	1	0	0	apaJS280_01274	1402561	1402842	+	Insertion element IS6110 uncharacterized 12.0 kDa protein
1279	CP025570.2551	C0Z10_06355	CDS	1403777	1404007	230	-	excisionase		WP_017883004.1		1	1	1	0	0	1			0	1	0	0	apaJS280_01276	1403777	1404139	-	hypothetical protein
1280	CP025570.2553	C0Z10_06360	CDS	1404194	1404568	374	-	sulfate permease		WP_019157317.1		1	1	1	0	0	1			0	1	0	0	apaJS280_01277	1404194	1404568	-	hypothetical protein
1281	CP025570.2555	C0Z10_06365	CDS/pseudogene	1404634	1404762	128	+	daunorubicin/doxorubicin resistance ABC transporter ATP-binding protein DrrA		WP_014009162.1	incomplete; partial on complete genome; missing start; Derived by automated computational analysis using gene prediction method: Protein Homology.	1	1	1	0	0	1			0	0	1	0	apaJS280_01278	1404665	1405000	+	hypothetical protein
1282	CP025570.2557	C0Z10_06370	ribosomal slippage	1404716	1405866	1150	+	IS3 family transposase		WP_076611982.1	programmed frameshift; Derived by automated computational analysis using gene prediction method: Protein Homology.	1	1	1	0	0	1			0	1	0	0	apaJS280_01279	1405063	1405866	+	hypothetical protein
1283	Parent=CP025570.2557		CDS	1404716	1404986	270	+					1	1	0	0	0	1			0	0	0	0
1284	Parent=CP025570.2557		CDS	1404986	1405866	880	+					1	1	0	0	0	1			0	0	0	0
1285	CP025570.2561	C0Z10_06375	CDS	1406021	1407016	995	+	DNA-processing protein DprA		WP_006591841.1		1	1	0	0	0	1			0	1	0	0	apaJS280_01280	1406021	1407016	+	Putative DNA processing protein DprA		dprA_2
1286	CP025570.2563	C0Z10_06380	CDS	1407075	1407509	434	+	hypothetical protein		WP_007923819.1		1	1	0	0	0	1			0	1	0	0	apaJS280_01281	1407048	1407509	+	hypothetical protein
1287	CP025570.2565	C0Z10_06385	CDS	1407537	1408565	1028	-	hypothetical protein				1	1	0	0	0	1			0	1	0	0	apaJS280_01282	1407537	1408565	-	hypothetical protein
1288	CP025570.2567	C0Z10_06390	CDS	1408601	1410175	1574	+	recombinase family protein		WP_013350259.1		1	1	0	0	0	1			0	1	0	0	apaJS280_01283	1408601	1410175	+	hypothetical protein
1289	CP025570.2569	C0Z10_06395	CDS	1411070	1411549	479	-	DUF3817 domain-containing protein		WP_017882593.1		1	1	0	0	0	1			0	1	0	0	apaJS280_01284	1411070	1411549	-	hypothetical protein
1290	CP025570.2571	C0Z10_06400	CDS	1411564	1413213	1649	-	MFS transporter		WP_010157068.1		1	1	1	0	0	1			0	1	0	0	apaJS280_01285	1411564	1413213	-	Antiseptic resistance protein		qacA
1291	CP025570.2573	C0Z10_06405	CDS	1413216	1413659	443	-	DUF2871 domain-containing protein		WP_010157069.1		1	1	1	0	0	1			0	1	0	0	apaJS280_01286	1413216	1413659	-	hypothetical protein
1292	CP025570.2575	C0Z10_06410	CDS	1413697	1414317	620	-	DNA-binding response regulator		WP_010157070.1		1	1	1	0	0	1			0	1	0	0	apaJS280_01287	1413697	1414317	-	Response regulator protein VraR		vraR_1
1293	CP025570.2577	C0Z10_06415	CDS	1414314	1415597	1283	-	sensor histidine kinase		WP_010157071.1		1	1	1	0	0	1			0	1	0	0	apaJS280_01288	1414314	1415597	-	Sensor histidine kinase LiaS	2.7.13.3	liaS_4
1294	CP025570.2579	C0Z10_06420	CDS	1415563	1417572	2009	-	hypothetical protein		WP_018171297.1		1	1	1	0	0	1			0	1	0	0	apaJS280_01289	1415563	1417662	-	putative transport protein MmpL9		mmpL9
1295	CP025570.2581	C0Z10_06425	CDS	1418074	1418259	185	+	hypothetical protein		WP_011185541.1		1	1	0	0	0	1			0	1	0	0	apaJS280_01290	1417852	1418259	+	hypothetical protein
1296	CP025570.2583	C0Z10_06430	tRNA	1418466	1418539	73	-	tRNA-Pro				0	0	0	0	0	0			0	0	1	0	apaJS280_01291	1418465	1418539	-	tRNA-Pro(ggg)
1297	CP025570.2585	C0Z10_06435	CDS	1418610	1419419	809	-	NUDIX domain-containing protein		WP_013583346.1		0	0	0	0	0	0			1	0	0	0	apaJS280_01292	1418610	1419419	-	Putative 8-oxo-dGTP diphosphatase 3	3.6.1.55	mutT3
1298	CP025570.2587	C0Z10_06440	CDS	1419469	1419894	425	-	peroxiredoxin		WP_015070453.1		0	0	0	0	0	0			1	0	0	0	apaJS280_01293	1419469	1419894	-	Peroxiredoxin OsmC	1.11.1.15	osmC
1299	CP025570.2589	C0Z10_06445	CDS	1420023	1422206	2183	-	AAA family ATPase		WP_020540438.1		0	0	0	0	0	0			1	0	0	0	apaJS280_01294	1420023	1422206	-	DNA helicase IV	3.6.4.12	helD_1
1300	CP025570.2591	C0Z10_06450	CDS	1422315	1423676	1361	-	ribosome biogenesis GTPase Der		WP_014846624.1		0	0	0	0	0	0			1	0	0	0	apaJS280_01295	1422315	1423676	-	GTPase Der		der_1
1301	CP025570.2593	C0Z10_06455	CDS	1423669	1424436	767	-	(d)CMP kinase	cmk	WP_015070456.1		0	0	0	0	0	0			1	0	0	0	apaJS280_01296	1423669	1424436	-	Cytidylate kinase	2.7.4.25	cmk
1302	CP025570.2595	C0Z10_06460	CDS	1424526	1425620	1094	-	prephenate dehydrogenase		WP_015070457.1		0	0	0	0	0	0			1	0	0	0	apaJS280_01297	1424526	1425620	-	Prephenate dehydrogenase	1.3.1.12	tyrA_2
1303	CP025570.2597	C0Z10_06465	CDS	1425617	1426303	686	-	proteasome subunit alpha	prcA	WP_015070458.1		0	0	0	0	0	0			1	0	0	0	apaJS280_01298	1425617	1426303	-	Proteasome subunit alpha	3.4.25.1	prcA
1304	CP025570.2599	C0Z10_06470	CDS	1426383	1427201	818	-	proteasome subunit beta	prcB	WP_013863494.1		0	0	0	0	0	0			1	0	0	0	apaJS280_01299	1426383	1427201	-	Proteasome subunit beta	3.4.25.1	prcB
1305	CP025570.2601	C0Z10_06475	CDS	1427411	1427791	380	+	DUF3054 domain-containing protein		WP_002525409.1		0	0	0	0	0	0			1	0	0	0	apaJS280_01300	1427411	1427791	+	hypothetical protein
1306	CP025570.2603	C0Z10_06480	CDS	1427808	1429412	1604	-	methyltransferase		WP_015070461.1		0	0	0	0	0	0			1	0	0	0	apaJS280_01301	1427808	1429412	-	tRNA (adenine(58)-N(1))-methyltransferase TrmI	2.1.1.220	trmI
1307	CP025570.2605	C0Z10_06485	CDS	1429402	1432971	3569	-	methionine synthase	metH	WP_015070462.1		0	0	0	0	0	0			1	0	0	0	apaJS280_01302	1429402	1432914	-	Methionine synthase	2.1.1.13	metH
1308	CP025570.2607	C0Z10_06490	CDS	1433040	1433858	818	+	PAC2 family protein		WP_002546874.1		0	0	0	0	0	0			1	0	0	0	apaJS280_01303	1433040	1433858	+	hypothetical protein
1309	CP025570.2609	C0Z10_06495	CDS	1433870	1434532	662	-	ribulose-phosphate 3-epimerase	rpe	WP_015070464.1		0	0	0	0	0	0			1	0	0	0	apaJS280_01304	1433870	1434532	-	Ribulose-phosphate 3-epimerase	5.1.3.1	rpe
1310	CP025570.2611	C0Z10_06500	CDS	1434556	1435926	1370	-	rRNA cytosine-C5-methylase		WP_015070465.1		0	0	0	0	0	0			1	0	0	0	apaJS280_01305	1434556	1435926	-	Putative methyltransferase	2.1.1.-
1311	CP025570.2613	C0Z10_06505	CDS	1435929	1436855	926	-	methionyl-tRNA formyltransferase		WP_015070466.1		0	0	0	0	0	0			1	0	0	0	apaJS280_01306	1435929	1436855	-	Methionyl-tRNA formyltransferase	2.1.2.9	fmt
1312	CP025570.2615	C0Z10_06510	CDS	1436898	1438937	2039	-	primosome assembly protein PriA		WP_004811296.1		0	0	0	0	0	0			1	0	0	0	apaJS280_01307	1436898	1438937	-	putative primosomal protein N'	3.6.4.-	priA
1313	CP025570.2617	C0Z10_06515	CDS	1438947	1439786	839	-	hydrolase		WP_015489440.1		0	0	0	0	0	0			1	0	0	0	apaJS280_01308	1438947	1439795	-	Hydrolase	3.5.-.-
1314	CP025570.2619	C0Z10_06520	CDS	1439851	1440723	872	-	Fpg/Nei family DNA glycosylase		WP_015070472.1		0	0	0	0	0	0			1	0	0	0	apaJS280_01309	1439851	1440705	-	Endonuclease 8 1	3.2.2.-	nei1_2
1315	CP025570.2621	C0Z10_06525	CDS	1440716	1445398	4682	-	ATP-dependent helicase		WP_015070473.1		0	0	0	0	0	0			1	0	0	0	apaJS280_01310	1440716	1445398	-	ATP-dependent RNA helicase RhlE	3.6.4.13	rhlE_2
1316	CP025570.2623	C0Z10_06530	CDS	1445444	1446664	1220	-	methionine adenosyltransferase		WP_011755885.1		0	0	0	0	0	0			1	0	0	0	apaJS280_01311	1445444	1446664	-	S-adenosylmethionine synthase	2.5.1.6	metK
1317	CP025570.2625	C0Z10_06535	CDS	1446739	1448004	1265	-	bifunctional phosphopantothenoylcysteine decarboxylase/phosphopantothenate--cysteine ligase CoaBC	coaBC	WP_015070475.1		0	0	0	0	0	0			1	0	0	0	apaJS280_01312	1446739	1448004	-	Coenzyme A biosynthesis bifunctional protein CoaBC		coaBC
1318	CP025570.2627	C0Z10_06540	CDS	1448012	1448356	344	-	DNA-directed RNA polymerase subunit omega		WP_015070476.1		0	0	0	0	0	0			1	0	0	0	apaJS280_01313	1448012	1448356	-	DNA-directed RNA polymerase subunit omega	2.7.7.6	rpoZ
1319	CP025570.2629	C0Z10_06545	CDS	1448418	1449029	611	-	guanylate kinase		WP_016669869.1		0	0	0	0	0	0			1	0	0	0	apaJS280_01314	1448418	1449029	-	Guanylate kinase	2.7.4.8	gmk
1320	CP025570.2631	C0Z10_06550	CDS	1449075	1449401	326	-	30S ribosomal protein S13		WP_002526806.1		0	0	0	0	0	0			1	0	0	0	apaJS280_01315	1449075	1449389	-	hypothetical protein
1321	CP025570.2633	C0Z10_06555	CDS	1449508	1450146	638	-	transcription antitermination factor NusB	nusB	WP_002526807.1		0	0	0	0	0	0			1	0	0	0	apaJS280_01316	1449508	1450146	-	N utilization substance protein B		nusB
1322	CP025570.2635	C0Z10_06560	CDS	1450143	1450712	569	-	elongation factor P	efp	WP_002548452.1		0	0	0	0	0	0			1	0	0	0	apaJS280_01317	1450143	1450712	-	Elongation factor P		efp
1323	CP025570.2637	C0Z10_06565	CDS	1450888	1451616	728	+	pentapeptide repeat-containing protein		PF13599.4		0	0	0	0	0	0			0	1	0	0	apaJS280_01318	1450888	1451616	+	hypothetical protein
1324	CP025570.2639	C0Z10_06570	CDS	1451626	1452705	1079	-	3-dehydroquinate synthase		WP_015070482.1		0	0	0	0	0	0			1	0	0	0	apaJS280_01319	1451626	1452705	-	3-dehydroquinate synthase	4.2.3.4	aroB
1325	CP025570.2641	C0Z10_06575	CDS	1452702	1453253	551	-	shikimate kinase		WP_002513530.1		0	0	0	0	0	0			1	0	0	0	apaJS280_01320	1452702	1453307	-	Shikimate kinase	2.7.1.71	aroK_1
1326	CP025570.2643	C0Z10_06580	CDS	1453300	1454502	1202	-	chorismate synthase		WP_015070484.1		0	0	0	0	0	0			1	0	0	0	apaJS280_01321	1453300	1454502	-	Chorismate synthase	4.2.3.5	aroC
1327	CP025570.2645	C0Z10_06585	CDS	1454555	1455433	878	-	shikimate dehydrogenase		WP_002550795.1		0	0	0	0	0	0			1	0	0	0	apaJS280_01322	1454555	1455379	-	Shikimate dehydrogenase (NADP(+))	1.1.1.25	aroE
1328	CP025570.2647	C0Z10_06590	CDS	1455384	1456499	1115	-	endolytic transglycosylase MltG		WP_002543205.1		0	0	0	0	0	0			1	0	0	0	apaJS280_01323	1455384	1456499	-	Endolytic murein transglycosylase	4.2.2.-	mltG
1329	CP025570.2649	C0Z10_06595	CDS	1456496	1456942	446	-	Holliday junction resolvase RuvX		WP_010470458.1		0	0	0	0	0	0			1	0	0	0	apaJS280_01324	1456496	1456942	-	Putative pre-16S rRNA nuclease	3.1.-.-
1330	CP025570.2651	C0Z10_06600	CDS	1456957	1459638	2681	-	alanine--tRNA ligase		WP_008599692.1		0	0	0	0	0	0			1	0	0	0	apaJS280_01325	1456957	1459638	-	Alanine--tRNA ligase	6.1.1.7	alaS
1331	CP025570.2653	C0Z10_06605	CDS	1459746	1460024	278	-	hypothetical protein				0	0	0	0	0	0			1	0	0	0	apaJS280_01326	1459746	1460024	-	hypothetical protein
1332	CP025570.2655	C0Z10_06610	CDS	1460021	1460425	404	-	DUF948 domain-containing protein		WP_015070490.1		0	0	0	0	0	0			1	0	0	0	apaJS280_01327	1460021	1460425	-	hypothetical protein
1333	CP025570.2657	C0Z10_06615	CDS	1460467	1461849	1382	-	replication-associated recombination protein A		WP_002526819.1		0	0	0	0	0	0			1	0	0	0	apaJS280_01328	1460467	1461849	-	putative AAA domain-containing protein
1334	CP025570.2659	C0Z10_06620	CDS	1461852	1462640	788	-	protein-tyrosine-phosphatase		PF13350.4		0	0	0	0	0	0			1	0	0	0	apaJS280_01329	1461852	1462640	-	Tyrosine-protein phosphatase	3.1.3.48	iphP
1335	CP025570.2661	C0Z10_06625	CDS	1462729	1463073	344	-	hypothetical protein		WP_010614386.1		0	0	0	0	0	0			1	0	0	0	apaJS280_01330	1462729	1463079	-	hypothetical protein
1336	CP025570.2663	C0Z10_06630	CDS	1463162	1464988	1826	-	aspartate--tRNA ligase		WP_015070495.1		0	0	0	0	0	0			1	0	0	0	apaJS280_01331	1463162	1464988	-	Aspartate--tRNA(Asp/Asn) ligase	6.1.1.23	aspS
1337	CP025570.2665	C0Z10_06635	CDS	1465157	1466224	1067	-	hypothetical protein		WP_002513539.1		0	0	0	0	0	0			1	0	0	0	apaJS280_01332	1465157	1466224	-	hypothetical protein
1338	CP025570.2667	C0Z10_06640	CDS	1466487	1467158	671	-	TetR/AcrR family transcriptional regulator		WP_015070498.1		0	0	0	0	0	0			1	0	0	0	apaJS280_01333	1466487	1467158	-	HTH-type transcriptional regulator BetI		betI_1
1339	CP025570.2669	C0Z10_06645	CDS	1467243	1471607	4364	+	activase		WP_002548511.1		0	0	0	0	0	0			1	0	0	0	apaJS280_01334	1467270	1471607	+	2-hydroxyisocaproyl-CoA dehydratase activator	3.-.-.-	hadI
1340	CP025570.2671	C0Z10_06650	CDS	1471687	1472913	1226	+	cation transporter		WP_009213311.1		0	0	0	0	0	0			1	0	0	0	apaJS280_01335	1472053	1472913	+	Cadmium%2C cobalt and zinc/H(+)-K(+) antiporter		czcD
1341	CP025570.2673	C0Z10_06655	CDS	1473630	1474553	923	-	hypothetical protein				0	0	0	0	0	0			0	0	0	1	apaJS280_01336	1473630	1474553	-	hypothetical protein
1342	CP025570.2675	C0Z10_06660	CDS	1474650	1475711	1061	-	ISAs1 family transposase		WP_006931032.1		0	0	0	0	0	0			0	1	0	0	apaJS280_01337	1474650	1475786	-	hypothetical protein
1343	CP025570.2677	C0Z10_06665	CDS	1475887	1476246	359	-	DUF222 domain-containing protein				0	0	0	0	0	0			0	0	1	0	apaJS280_01338	1475887	1476345	-	hypothetical protein
1344	CP025570.2679	C0Z10_06670	CDS	1476462	1477820	1358	-	histidine--tRNA ligase		WP_002548672.1		0	0	0	0	0	0			1	0	0	0	apaJS280_01339	1476462	1477820	-	Histidine--tRNA ligase	6.1.1.21	hisS
1345	CP025570.2681	C0Z10_06675	CDS	1477965	1478639	674	-	MBL fold metallo-hydrolase		WP_004811331.1		0	0	0	0	0	0			1	0	0	0	apaJS280_01340	1477965	1478660	-	Hydroxyacylglutathione hydrolase GloC	3.1.2.6	gloC
1346	CP025570.2683	C0Z10_06680	CDS	1478632	1479915	1283	+	DUF349 domain-containing protein		WP_002548709.1		0	0	0	0	0	0			1	0	0	0	apaJS280_01341	1478662	1479915	+	hypothetical protein
1347	CP025570.2685	C0Z10_06685	CDS	1479925	1481358	1433	-	threonine synthase		WP_009520651.1		0	0	0	0	0	0			1	0	0	0	apaJS280_01342	1479925	1481358	-	Threonine synthase	4.2.3.1	thrC
1348	CP025570.2687	C0Z10_06690	CDS	1481436	1483760	2324	-	bifunctional (p)ppGpp synthetase/guanosine-3',5'-bis(diphosphate) 3'-pyrophosphohydrolase		WP_002548846.1		0	0	0	0	0	0			1	0	0	0	apaJS280_01343	1481436	1483760	-	Bifunctional (p)ppGpp synthase/hydrolase RelA		relA
1349	CP025570.2689	C0Z10_06695	CDS	1483815	1484900	1085	-	potassium transporter Kef		WP_015070505.1		0	0	0	0	0	0			1	0	0	0	apaJS280_01344	1483815	1484846	-	Inner membrane protein YbaL		ybaL
1350	CP025570.2691	C0Z10_06700	CDS	1484914	1485450	536	-	adenine phosphoribosyltransferase		WP_015070506.1		0	0	0	0	0	0			1	0	0	0	apaJS280_01345	1484914	1485450	-	Adenine phosphoribosyltransferase	2.4.2.7	apt
1351	CP025570.2693	C0Z10_06705	CDS	1485447	1486586	1139	-	protein translocase subunit SecF		WP_015070507.1		0	0	0	0	0	0			1	0	0	0	apaJS280_01346	1485447	1486586	-	hypothetical protein
1352	CP025570.2695	C0Z10_06710	CDS	1486588	1488249	1661	-	protein translocase subunit SecD	secD	WP_013069441.1		0	0	0	0	0	0			1	0	0	0	apaJS280_01347	1486588	1488291	-	hypothetical protein
1353	CP025570.2697	C0Z10_06715	CDS	1488384	1488845	461	-	preprotein translocase subunit YajC	yajC	WP_016667636.1		0	0	0	0	0	0			1	0	0	0	apaJS280_01348	1488384	1488845	-	hypothetical protein
1354	CP025570.2699	C0Z10_06720	CDS	1488954	1489997	1043	-	Holliday junction branch migration DNA helicase RuvB		WP_009640383.1		0	0	0	0	0	0			1	0	0	0	apaJS280_01349	1488954	1489997	-	Holliday junction ATP-dependent DNA helicase RuvB	3.6.4.12	ruvB
1355	CP025570.2701	C0Z10_06725	CDS	1490098	1490712	614	-	Holliday junction branch migration protein RuvA		WP_002526836.1		0	0	0	0	0	0			1	0	0	0	apaJS280_01350	1490098	1490730	-	Holliday junction ATP-dependent DNA helicase RuvA	3.6.4.12	ruvA
1356	CP025570.2703	C0Z10_06730	CDS	1490709	1491257	548	-	crossover junction endodeoxyribonuclease RuvC		WP_004811341.1		0	0	0	0	0	0			1	0	0	0	apaJS280_01351	1490709	1491308	-	Crossover junction endodeoxyribonuclease RuvC	3.1.22.4	ruvC
1357	CP025570.2705	C0Z10_06735	CDS	1491356	1492153	797	-	YebC/PmpR family DNA-binding transcriptional regulator		WP_015070513.1		0	0	0	0	0	0			1	0	0	0	apaJS280_01352	1491356	1492153	-	putative transcriptional regulatory protein
1358	CP025570.2707	C0Z10_06740	CDS	1492321	1493064	743	-	bifunctional 1-(5-phosphoribosyl)-5-((5- phosphoribosylamino)methylideneamino)imidazole-4- carboxamide isomerase/phosphoribosylanthranilate isomerase PriA		WP_002526839.1		0	0	0	0	0	0			1	0	0	0	apaJS280_01353	1492321	1493064	-	1-(5-phosphoribosyl)-5-[(5-phosphoribosylamino)methylideneamino] imidazole-4-carboxamide isomerase	5.3.1.16	hisA
1359	CP025570.2709	C0Z10_06745	CDS	1493155	1493781	626	-	imidazole glycerol phosphate synthase subunit HisH		WP_015070515.1		0	0	0	0	0	0			1	0	0	0	apaJS280_01354	1493155	1493781	-	Imidazole glycerol phosphate synthase subunit HisH	2.4.2.-	hisH
1360	CP025570.2711	C0Z10_06750	CDS	1493873	1494493	620	-	imidazoleglycerol-phosphate dehydratase HisB		WP_002526842.1		0	0	0	0	0	0			1	0	0	0	apaJS280_01355	1493873	1494490	-	Imidazoleglycerol-phosphate dehydratase	4.2.1.19	hisB
1361	CP025570.2713	C0Z10_06755	CDS	1494490	1495689	1199	-	histidinol-phosphate transaminase		WP_002521607.1		0	0	0	0	0	0			1	0	0	0	apaJS280_01356	1494490	1495689	-	Histidinol-phosphate aminotransferase	2.6.1.9	hisC
1362	CP025570.2715	C0Z10_06760	CDS	1495686	1496990	1304	-	histidinol dehydrogenase	hisD	WP_002520526.1		0	0	0	0	0	0			1	0	0	0	apaJS280_01357	1495686	1496990	-	Histidinol dehydrogenase	1.1.1.23	hisD
1363	CP025570.2717	C0Z10_06765	CDS/pseudogene	1497093	1497608	515	-	hypothetical protein		WP_015070519.1	incomplete; partial on complete genome; missing stop; Derived by automated computational analysis using gene prediction method: Protein Homology.	0	0	0	0	0	0			1	0	0	0	apaJS280_01358	1497000	1497680	-	hypothetical protein
1364	CP025570.2719	C0Z10_06770	CDS	1497684	1501256	3572	-	DNA polymerase III subunit alpha		WP_015011557.1		0	0	0	0	0	0			1	0	0	0	apaJS280_01359	1497684	1501256	-	DNA polymerase III subunit alpha	2.7.7.7	dnaE1
1365	CP025570.2721	C0Z10_06775	CDS	1501345	1502034	689	+	hypothetical protein		PF03729.11		0	0	0	0	0	0			1	0	0	0	apaJS280_01360	1501396	1502034	+	hypothetical protein
1366	CP025570.2723	C0Z10_06780	CDS	1502012	1502353	341	-	hypothetical protein				0	0	0	0	0	0			0	1	0	0	apaJS280_01361	1502012	1502353	-	hypothetical protein
1367	CP025570.2725	C0Z10_06785	CDS	1502441	1503910	1469	-	glutamate synthase subunit beta	gltD	WP_016667617.1	glutamate synthase is composed of subunits alpha and beta; beta subunit is a flavin adenine dinucleotide-NADPH dependent oxidoreductase; provides electrons to the alpha subunit, which binds L-glutamine and 2-oxoglutarate and forms L-glutamate; Derived by automated computational analysis using gene prediction method: Protein Homology.	0	0	0	0	0	0			1	0	0	0	apaJS280_01362	1502441	1503910	-	Glutamate synthase [NADPH] small chain	1.4.1.13	gltD
1368	CP025570.2727	C0Z10_06790	CDS	1503903	1508423	4520	-	glutamate synthase large subunit		WP_004811359.1		0	0	0	0	0	0			1	0	0	0	apaJS280_01363	1503903	1508423	-	Glutamate synthase [NADPH] large chain	1.4.1.13	gltB
1369	CP025570.2729	C0Z10_06795	CDS	1508610	1509500	890	-	prolipoprotein diacylglyceryl transferase		WP_019137278.1		0	0	0	0	0	0			1	0	0	0	apaJS280_01364	1508610	1509515	-	Prolipoprotein diacylglyceryl transferase	2.4.99.-	lgt
1370	CP025570.2731	C0Z10_06800	CDS	1509512	1510357	845	-	tryptophan synthase subunit alpha		WP_004811361.1		0	0	0	0	0	0			1	0	0	0	apaJS280_01365	1509512	1510357	-	Tryptophan synthase alpha chain	4.2.1.20	trpA
1371	CP025570.2733	C0Z10_06805	CDS	1510354	1511640	1286	-	tryptophan synthase subunit beta	trpB	WP_014741402.1		0	0	0	0	0	0			1	0	0	0	apaJS280_01366	1510354	1511640	-	Tryptophan synthase beta chain	4.2.1.20	trpB
1372	CP025570.2735	C0Z10_06810	CDS	1511708	1512589	881	-	indole-3-glycerol phosphate synthase TrpC		WP_015070533.1		0	0	0	0	0	0			1	0	0	0	apaJS280_01367	1511708	1512589	-	Indole-3-glycerol phosphate synthase	4.1.1.48	trpC
1373	CP025570.2737	C0Z10_06815	CDS	1512600	1512791	191	-	hypothetical protein		WP_002534063.1		0	0	0	0	0	0			1	0	0	0	apaJS280_01368	1512600	1512833	-	hypothetical protein
1374	CP025570.2739	C0Z10_06820	CDS	1512962	1513687	725	-	hypothetical protein		PF09534.8		0	0	0	0	0	0			1	0	0	0	apaJS280_01369	1512962	1513588	-	hypothetical protein
1375	CP025570.2741	C0Z10_06825	CDS	1513593	1515116	1523	-	anthranilate synthase component I		WP_004811367.1	with component II, the glutamine amidotransferase, catalyzes the formation of anthranilate from chorismate and glutamine; Derived by automated computational analysis using gene prediction method: Protein Homology.	0	0	0	0	0	0			1	0	0	0	apaJS280_01370	1513593	1515182	-	Anthranilate synthase component 1	4.1.3.27	trpE
1376	CP025570.2743	C0Z10_06830	CDS	1515179	1515538	359	-	phosphoribosyl-AMP cyclohydrolase		WP_014983291.1		0	0	0	0	0	0			1	0	0	0	apaJS280_01371	1515179	1515547	-	Phosphoribosyl-AMP cyclohydrolase	3.5.4.19	hisI
1377	CP025570.2745	C0Z10_06835	CDS	1515665	1516309	644	+	TIGR03085 family protein		WP_002548445.1		0	0	0	0	0	0			1	0	0	0	apaJS280_01372	1515665	1516309	+	hypothetical protein
1378	CP025570.2747	C0Z10_06840	CDS	1516419	1518356	1937	-	N-acetylmuramoyl-L-alanine amidase		PF01510.23		0	0	0	0	0	0			1	0	0	0	apaJS280_01373	1516419	1518356	-	N-acetylmuramoyl-L-alanine amidase A	3.5.1.28	cwhA
1379	CP025570.2749	C0Z10_06845	CDS	1518545	1519891	1346	-	purine permease		TIGR00801		0	0	0	0	0	0			1	0	0	0	apaJS280_01374	1518545	1519891	-	Uric acid transporter UacT		uacT
1380	CP025570.2751	C0Z10_06850	CDS	1520038	1521543	1505	-	Asp-tRNA(Asn)/Glu-tRNA(Gln) amidotransferase subunit GatB		WP_015070598.1		0	0	0	0	0	0			1	0	0	0	apaJS280_01375	1520038	1521543	-	Aspartyl/glutamyl-tRNA(Asn/Gln) amidotransferase subunit B	6.3.5.-	gatB_1
1381	CP025570.2753	C0Z10_06855	CDS	1521540	1523087	1547	-	Asp-tRNA(Asn)/Glu-tRNA(Gln) amidotransferase subunit GatA		WP_016455924.1		0	0	0	0	0	0			1	0	0	0	apaJS280_01376	1521540	1523117	-	Glutamyl-tRNA(Gln) amidotransferase subunit A	6.3.5.7	gatA_1
1382	CP025570.2755	C0Z10_06860	CDS	1523114	1523449	335	-	Asp-tRNA(Asn)/Glu-tRNA(Gln) amidotransferase subunit GatC		WP_002520513.1		0	0	0	0	0	0			1	0	0	0	apaJS280_01377	1523114	1523416	-	Aspartyl/glutamyl-tRNA(Asn/Gln) amidotransferase subunit C	6.3.5.-	gatC_1
1383	CP025570.2757	C0Z10_06865	CDS	1523600	1524211	611	+	amino acid-binding protein		WP_016667602.1		0	0	0	0	0	0			1	0	0	0	apaJS280_01378	1523594	1524211	+	hypothetical protein
1384	CP025570.2759	C0Z10_06870	CDS	1524225	1524752	527	+	hypothetical protein		WP_002526877.1		0	0	0	0	0	0			1	0	0	0	apaJS280_01379	1524225	1524752	+	hypothetical protein
1385	CP025570.2761	C0Z10_06875	CDS	1524768	1525823	1055	-	ABC transporter substrate-binding protein		WP_017835722.1		0	0	0	0	0	0			1	0	0	0	apaJS280_01380	1524768	1525823	-	Putative thiamine biosynthesis protein
1386	CP025570.2763	C0Z10_06880	CDS	1525820	1526590	770	-	ABC transporter permease		WP_015070604.1		0	0	0	0	0	0			1	0	0	0	apaJS280_01381	1525820	1526578	-	Putative aliphatic sulfonates transport permease protein SsuC		ssuC
1387	CP025570.2765	C0Z10_06885	CDS	1526587	1527417	830	-	ABC transporter ATP-binding protein		WP_015070605.1		0	0	0	0	0	0			1	0	0	0	apaJS280_01382	1526587	1527432	-	Bicarbonate transport ATP-binding protein CmpD	3.6.3.-	cmpD
1388	CP025570.2766		sequence_feature	1527440	1527536	96	-	TPP riboswitch		RF00059	TPP riboswitch; Derived by automated computational analysis using gene prediction method: cmsearch.	0	0	0	0	0	0			0	0	0	0
1389	CP025570.2768	C0Z10_06890	CDS	1527587	1527793	206	-	hypothetical protein		WP_002513594.1		0	0	0	0	0	0			1	0	0	0	apaJS280_01383	1527587	1527793	-	hypothetical protein
1390	CP025570.2770	C0Z10_06895	CDS	1527825	1528853	1028	-	methionine synthase		WP_016667600.1		0	0	0	0	0	0			1	0	0	0	apaJS280_01384	1527825	1528853	-	hypothetical protein
1391	CP025570.2772	C0Z10_06900	CDS	1528850	1529956	1106	-	tRNA 2-thiouridine(34) synthase MnmA		WP_015582731.1		0	0	0	0	0	0			1	0	0	0	apaJS280_01385	1528850	1529956	-	tRNA-specific 2-thiouridylase MnmA	2.8.1.13	mnmA
1392	CP025570.2774	C0Z10_06905	CDS	1530088	1531290	1202	-	cysteine desulfurase		WP_020488808.1		0	0	0	0	0	0			1	0	0	0	apaJS280_01386	1530088	1531290	-	IscS-like cysteine desulfurase	2.8.1.7	iscS
1393	CP025570.2776	C0Z10_06910	CDS	1531501	1533708	2207	+	glycogen debranching enzyme GlgX	glgX	WP_013863852.1		0	0	0	0	0	0			1	0	0	0	apaJS280_01387	1531531	1533708	+	Glycogen operon protein GlgX	3.2.1.-	glgX
1394	CP025570.2778	C0Z10_06915	CDS	1533871	1536423	2552	-	DUF3417 domain-containing protein		WP_015070613.1		0	0	0	0	0	0			1	0	0	0	apaJS280_01388	1533871	1536390	-	Glycogen phosphorylase	2.4.1.1	glgP
1395	CP025570.2780	C0Z10_06920	CDS	1536621	1538783	2162	+	alpha-1,4-glucan--maltose-1-phosphate maltosyltransferase		WP_015070614.1		0	0	0	0	0	0			0	1	0	0	apaJS280_01389	1536621	1538783	+	Alpha-1%2C4-glucan:maltose-1-phosphate maltosyltransferase 1	2.4.99.16	glgE1
1396	CP025570.2782	C0Z10_06925	CDS	1538798	1540138	1340	+	phosphotransferase		WP_002526886.1		0	0	0	0	0	0			0	1	0	0	apaJS280_01390	1538780	1540138	+	Maltokinase	2.7.1.175	mak
1397	CP025570.2784	C0Z10_06930	CDS	1540140	1542098	1958	+	1,4-alpha-glucan branching protein GlgB		WP_016667593.1		0	0	0	0	0	0			1	0	0	0	apaJS280_01391	1540140	1542098	+	1%2C4-alpha-glucan branching enzyme GlgB	2.4.1.18	glgB_2
1398	CP025570.2786	C0Z10_06935	CDS	1542203	1544311	2108	+	PTS beta-glucoside transporter subunit EIIBCA		WP_015070618.1	phosphoenolpyruvate-dependent sugar phosphotransferase system; catalyzes the phosphorylation of incoming sugar substrates concomitant with their translocation across the cell membrane; IIB is phosphorylated by IIA and then transfers the phosphoryl group to the sugar; IIC forms the translocation channel; Derived by automated computational analysis using gene prediction method: Protein Homology.	0	0	0	0	0	0			1	0	0	0	apaJS280_01392	1542203	1544311	+	PTS system beta-glucoside-specific EIIBCA component		bglF
1399	CP025570.2788	C0Z10_06940	CDS	1544473	1547013	2540	-	glycoside hydrolase family 65 protein		WP_002526305.1		0	0	0	0	0	0			1	0	0	0	apaJS280_01393	1544473	1547055	-	Alpha%2Calpha-trehalose phosphorylase	2.4.1.64	treP_2
1400	CP025570.2790	C0Z10_06945	CDS	1547052	1547765	713	-	beta-phosphoglucomutase family hydrolase		WP_015070620.1		0	0	0	0	0	0			1	0	0	0	apaJS280_01394	1547052	1547765	-	putative glycosyl hydrolase	3.2.1.-
1401	CP025570.2792	C0Z10_06950	CDS	1547838	1548770	932	-	tetratricopeptide repeat protein		WP_002527248.1		0	0	0	0	0	0			1	0	0	0	apaJS280_01395	1547838	1548770	-	hypothetical protein
1402	CP025570.2794	C0Z10_06955	CDS	1548873	1550501	1628	+	alpha-D-glucose phosphate-specific phosphoglucomutase		WP_002548824.1	catalyzes the interconversion of alpha-D-glucose 1-phosphate to alpha-D-glucose 6-phosphate; Derived by automated computational analysis using gene prediction method: Protein Homology.	0	0	0	0	0	0			1	0	0	0	apaJS280_01396	1548873	1550501	+	Phosphoglucomutase	5.4.2.2	pgm
1403	CP025570.2796	C0Z10_06960	CDS	1550605	1551984	1379	+	hypothetical protein		PF00251.18		0	0	0	0	0	0			1	0	0	0	apaJS280_01397	1550572	1551984	+	Sucrose-6-phosphate hydrolase	3.2.1.26	scrB
1404	CP025570.2798	C0Z10_06965	tRNA	1552158	1552232	74	-	tRNA-Val				0	0	0	0	0	0			0	0	0	0	apaJS280_01398	1552158	1552232	-	tRNA-Val(cac)
1405	CP025570.2800	C0Z10_06970	tRNA	1552412	1552484	72	+	tRNA-Gly				0	0	0	0	0	0			0	0	1	0	apaJS280_01399	1552412	1552485	+	tRNA-Gly(gcc)
1406	CP025570.2802	C0Z10_06975	tRNA	1552522	1552592	70	+	tRNA-Cys				0	0	0	0	0	0			0	0	1	0	apaJS280_01400	1552522	1552593	+	tRNA-Cys(gca)
1407	CP025570.2804	C0Z10_06980	tRNA	1552594	1552668	74	+	tRNA-Val				0	0	0	0	0	0			0	0	0	0	apaJS280_01401	1552594	1552668	+	tRNA-Val(gac)
1408	CP025570.2806	C0Z10_06985	CDS	1552804	1553553	749	+	cobalamin biosynthesis protein CbiX		WP_007433815.1		0	0	0	0	0	0			1	0	0	0	apaJS280_01402	1552804	1553553	+	hypothetical protein
1409	CP025570.2808	C0Z10_06990	CDS	1553671	1554102	431	+	peptide-methionine (R)-S-oxide reductase	msrB	WP_015070355.1		0	0	0	0	0	0			1	0	0	0	apaJS280_01403	1553671	1554102	+	Peptide methionine sulfoxide reductase MsrB	1.8.4.12	msrB
1410	CP025570.2810	C0Z10_06995	CDS	1554168	1554764	596	+	DUF3000 domain-containing protein		WP_015070354.1		0	0	0	0	0	0			1	0	0	0	apaJS280_01404	1554168	1554764	+	hypothetical protein
1411	CP025570.2812	C0Z10_07000	CDS	1554761	1556023	1262	+	ribonuclease D		WP_008599570.1		0	0	0	0	0	0			1	0	0	0	apaJS280_01405	1554761	1556023	+	Ribonuclease D	3.1.13.5	rnd
1412	CP025570.2814	C0Z10_07005	CDS	1555928	1557934	2006	-	1-deoxy-D-xylulose-5-phosphate synthase	dxs	WP_002518991.1		0	0	0	0	0	0			1	0	0	0	apaJS280_01406	1555928	1557934	-	1-deoxy-D-xylulose-5-phosphate synthase	2.2.1.7	dxs_1
1413	CP025570.2816	C0Z10_07010	CDS	1558043	1560724	2681	-	aconitate hydratase AcnA	acnA	WP_015070351.1		0	0	0	0	0	0			1	0	0	0	apaJS280_01407	1558043	1560724	-	Aconitate hydratase A	4.2.1.3	acnA
1414	CP025570.2818	C0Z10_07015	CDS	1560885	1562060	1175	-	class I SAM-dependent RNA methyltransferase		WP_012921370.1		0	0	0	0	0	0			1	0	0	0	apaJS280_01408	1560885	1562060	-	23S rRNA (uracil-C(5))-methyltransferase RlmCD	2.1.1.189	rlmCD
1415	CP025570.2820	C0Z10_07020	CDS	1562155	1564185	2030	-	APC family permease		WP_014167238.1		0	0	0	0	0	0			1	0	0	0	apaJS280_01409	1562155	1564185	-	hypothetical protein
1416	CP025570.2822	C0Z10_07025	CDS	1564305	1564952	647	+	TrkA family potassium uptake protein		WP_015070347.1		0	0	0	0	0	0			1	0	0	0	apaJS280_01410	1564290	1564952	+	Trk system potassium uptake protein TrkA		trkA_1
1417	CP025570.2824	C0Z10_07030	CDS	1564983	1565645	662	+	TrkA family potassium uptake protein		WP_013863145.1		0	0	0	0	0	0			1	0	0	0	apaJS280_01411	1564983	1565645	+	Trk system potassium uptake protein TrkA		trkA_2
1418	CP025570.2826	C0Z10_07035	CDS	1565695	1566087	392	-	DNA-binding protein		WP_015070345.1		0	0	0	0	0	0			1	0	0	0	apaJS280_01412	1565695	1566087	-	hypothetical protein
1419	CP025570.2828	C0Z10_07040	CDS	1566087	1566905	818	-	DUF3710 domain-containing protein		WP_015070344.1		0	0	0	0	0	0			1	0	0	0	apaJS280_01413	1566087	1566905	-	hypothetical protein
1420	CP025570.2830	C0Z10_07045	CDS	1566981	1567424	443	-	dUTP diphosphatase		WP_011756347.1		0	0	0	0	0	0			1	0	0	0	apaJS280_01414	1566981	1567442	-	Deoxyuridine 5'-triphosphate nucleotidohydrolase	3.6.1.23	dut
1421	CP025570.2832	C0Z10_07050	CDS	1567439	1567951	512	-	DUF3093 domain-containing protein		WP_014604449.1		0	0	0	0	0	0			1	0	0	0	apaJS280_01415	1567439	1567951	-	hypothetical protein
1422	CP025570.2834	C0Z10_07055	CDS	1568084	1568344	260	+	DUF4235 domain-containing protein		WP_002515515.1		0	0	0	0	0	0			1	0	0	0	apaJS280_01416	1568084	1568344	+	hypothetical protein
1423	CP025570.2836	C0Z10_07060	CDS	1568385	1568681	296	-	DUF4193 domain-containing protein		WP_015070340.1		0	0	0	0	0	0			1	0	0	0	apaJS280_01417	1568385	1568681	-	hypothetical protein
1424	CP025570.2838	C0Z10_07065	CDS	1568989	1570206	1217	+	DNA-binding protein		WP_015582795.1		0	0	0	0	0	0			0	0	0	1	apaJS280_01418	1568989	1570206	+	hypothetical protein
1425	CP025570.2840	C0Z10_07070	CDS	1570242	1571303	1061	-	alkaline phosphatase family protein		WP_002515631.1		0	0	0	0	0	0			1	0	0	0	apaJS280_01419	1570242	1571474	-	hypothetical protein
1426	CP025570.2842	C0Z10_07075	CDS	1571609	1572694	1085	+	DUF2183 domain-containing protein		WP_015582797.1		0	0	0	0	0	0			1	0	0	0	apaJS280_01420	1571504	1572694	+	hypothetical protein
1427	CP025570.2844	C0Z10_07080	CDS	1572828	1575443	2615	+	DNA topoisomerase IV subunit A		WP_002515470.1		0	0	0	0	0	0			1	0	0	0	apaJS280_01421	1572828	1575443	+	DNA gyrase subunit A	5.99.1.3	gyrA_2
1428	CP025570.2846	C0Z10_07085	CDS	1575528	1576013	485	+	carbonic anhydrase		WP_015070333.1		0	0	0	0	0	0			1	0	0	0	apaJS280_01422	1575528	1576013	+	Beta-carbonic anhydrase 1	4.2.1.1	mtcA1
1429	CP025570.2848	C0Z10_07090	CDS	1576033	1577433	1400	+	hypothetical protein				0	0	0	0	0	0		PossibleCRISPR7(1576087-1576214)	1	0	0	0	apaJS280_01423	1576033	1577433	+	hypothetical protein
1430	CP025570.2850	C0Z10_07095	CDS	1577541	1578929	1388	-	MFS transporter		WP_015070331.1		0	0	0	0	0	0			1	0	0	0	apaJS280_01424	1577541	1578929	-	hypothetical protein
1431	CP025570.2852	C0Z10_07100	CDS	1578999	1581104	2105	-	type IIA DNA topoisomerase subunit B		WP_002513676.1		0	0	0	0	0	0			1	0	0	0	apaJS280_01425	1578999	1581203	-	DNA gyrase subunit B	5.99.1.3	gyrB_2
1432	CP025570.2854	C0Z10_07105	CDS	1581396	1581593	197	+	hypothetical protein		WP_002533751.1		0	0	0	0	0	0			1	0	0	0	apaJS280_01426	1581396	1581593	+	hypothetical protein
1433	CP025570.2856	C0Z10_07110	CDS	1581653	1582207	554	-	N-acetyltransferase		WP_015070328.1		0	0	0	0	0	0			1	0	0	0	apaJS280_01427	1581653	1582207	-	hypothetical protein
1434	CP025570.2858	C0Z10_07115	CDS	1582264	1583433	1169	-	beta-N-acetylhexosaminidase		PF00728.20		0	0	0	0	0	0			1	0	0	0	apaJS280_01428	1582264	1583343	-	Beta-N-acetylhexosaminidase	3.2.1.52
1435	CP025570.2860	C0Z10_07120	CDS	1583438	1585003	1565	-	RNA polymerase sigma factor		WP_013161173.1		0	0	0	0	0	0			1	0	0	0	apaJS280_01429	1583438	1585003	-	RNA polymerase principal sigma factor HrdB		hrdB_2
1436	CP025570.2862	C0Z10_07125	CDS	1585310	1586248	938	+	RNA polymerase subunit sigma		WP_004811533.1	sigma factors are initiation factors that promote the attachment of RNA polymerase to specific initiation sites and are then released; sigma factors in this cluster are active during stationary phase; Derived by automated computational analysis using gene prediction method: Protein Homology.	0	0	0	0	0	0			1	0	0	0	apaJS280_01430	1585310	1586248	+	RNA polymerase principal sigma factor HrdB		hrdB_3
1437	CP025570.2864	C0Z10_07130	CDS	1586358	1587215	857	-	acyl-CoA thioesterase II		WP_015071691.1		0	0	0	0	0	0			1	0	0	0	apaJS280_01431	1586358	1587215	-	Acyl-CoA thioesterase 2	3.1.2.-	tesB
1438	CP025570.2866	C0Z10_07135	CDS	1587228	1589462	2234	-	1,3-beta-galactosyl-N-acetylhexosamine phosphorylase	gnpA	WP_002527336.1		0	0	0	0	0	0			1	0	0	0	apaJS280_01432	1587228	1589462	-	1%2C3-beta-galactosyl-N-acetylhexosamine phosphorylase	2.4.1.211
1439	CP025570.2868	C0Z10_07140	CDS	1589575	1593588	4013	-	ATP-dependent RNA helicase HrpA	hrpA	WP_015070325.1		0	0	0	0	0	0			1	0	0	0	apaJS280_01433	1589575	1593588	-	hypothetical protein
1440	CP025570.2870	C0Z10_07145	CDS	1593666	1594280	614	-	DUF1707 domain-containing protein		PF08044.9		0	0	0	0	0	0			1	0	0	0	apaJS280_01434	1593666	1594280	-	hypothetical protein
1441	CP025570.2872	C0Z10_07150	CDS	1594416	1595300	884	-	universal stress protein		WP_015070323.1		0	0	0	0	0	0			1	0	0	0	apaJS280_01435	1594416	1595300	-	Universal stress protein
1442	CP025570.2874	C0Z10_07155	CDS	1595416	1596372	956	-	hypothetical protein		WP_002542064.1		0	0	0	0	0	0			1	0	0	0	apaJS280_01436	1595416	1596372	-	hypothetical protein
1443	CP025570.2876	C0Z10_07160	CDS	1596429	1597010	581	-	dCTP deaminase		WP_015070321.1		0	0	0	0	0	0			1	0	0	0	apaJS280_01437	1596429	1597010	-	dCTP deaminase	3.5.4.13	dcd
1444	CP025570.2878	C0Z10_07165	CDS	1597105	1599972	2867	-	ribonucleoside-diphosphate reductase, adenosylcobalamin-dependent		WP_002523935.1		0	0	0	0	0	0			1	0	0	0	apaJS280_01438	1597105	1599972	-	Vitamin B12-dependent ribonucleotide reductase	1.17.4.1	nrdJ
1445	CP025570.2880	C0Z10_07170	CDS	1600114	1600629	515	-	transcriptional repressor NrdR		WP_012922269.1		0	0	0	0	0	0			1	0	0	0	apaJS280_01439	1600114	1600629	-	Transcriptional repressor NrdR		nrdR
1446	CP025570.2882	C0Z10_07175	CDS	1600760	1601047	287	-	hypothetical protein				0	0	0	0	0	0			1	0	0	0	apaJS280_01440	1600760	1601047	-	hypothetical protein
1447	CP025570.2884	C0Z10_07180	CDS	1601348	1603354	2006	-	ATP-dependent DNA helicase		WP_014598508.1		0	0	0	0	0	0			1	0	0	0	apaJS280_01441	1601348	1603354	-	putative ATP-dependent helicase DinG	3.6.4.12	dinG
1448	CP025570.2886	C0Z10_07185	CDS	1603351	1604832	1481	-	GTPase HflX	hflX	WP_014846425.1		0	0	0	0	0	0			1	0	0	0	apaJS280_01442	1603351	1604865	-	GTPase HflX		hflX
1449	CP025570.2888	C0Z10_07190	CDS	1604936	1605766	830	-	diaminopimelate epimerase		WP_019060986.1		0	0	0	0	0	0			1	0	0	0	apaJS280_01443	1604936	1605775	-	Diaminopimelate epimerase	5.1.1.7	dapF
1450	CP025570.2890	C0Z10_07195	CDS	1605849	1606772	923	-	tRNA (adenosine(37)-N6)-dimethylallyltransferase MiaA		WP_020489151.1		0	0	0	0	0	0			1	0	0	0	apaJS280_01444	1605849	1606772	-	tRNA dimethylallyltransferase	2.5.1.75	miaA
1451	CP025570.2892	C0Z10_07200	CDS	1606913	1607113	200	+	antitoxin		WP_002515468.1		0	0	0	0	0	0			1	0	0	0	apaJS280_01445	1606913	1607113	+	hypothetical protein
1452	CP025570.2894	C0Z10_07205	CDS	1607293	1608783	1490	-	tRNA (N6-isopentenyl adenosine(37)-C2)-methylthiotransferase MiaB		WP_013863010.1		0	0	0	0	0	0			1	0	0	0	apaJS280_01446	1607293	1608846	-	tRNA-2-methylthio-N(6)-dimethylallyladenosine synthase	2.8.4.3	miaB
1453	CP025570.2896	C0Z10_07210	CDS	1608877	1609785	908	+	aldose epimerase		WP_002515534.1		0	0	0	0	0	0			1	0	0	0	apaJS280_01447	1608868	1609785	+	Aldose 1-epimerase	5.1.3.3	galM
1454	CP025570.2898	C0Z10_07215	CDS	1609883	1611367	1484	-	ribonuclease Y	rny	WP_011291252.1		0	0	0	0	0	0			1	0	0	0	apaJS280_01448	1609883	1611406	-	Ribonuclease Y	3.1.-.-	rny
1455	CP025570.2900	C0Z10_07220	CDS	1611509	1612051	542	-	regulatory protein RecX		WP_004811577.1		0	0	0	0	0	0			1	0	0	0	apaJS280_01449	1611509	1611982	-	Regulatory protein RecX		recX
1456	CP025570.2902	C0Z10_07225	CDS	1612048	1613103	1055	-	recombinase RecA	recA	WP_015070244.1		0	0	0	0	0	0			1	0	0	0	apaJS280_01450	1612048	1613103	-	Protein RecA		recA
1457	CP025570.2904	C0Z10_07230	CDS	1613339	1613533	194	-	DUF3046 domain-containing protein		WP_016667497.1		0	0	0	0	0	0			0	0	1	0	apaJS280_01451	1613339	1613533	-	hypothetical protein
1458	CP025570.2906	C0Z10_07235	CDS	1613754	1614512	758	+	DeoR/GlpR transcriptional regulator		WP_002517774.1		0	0	0	0	0	0			1	0	0	0	apaJS280_01452	1613703	1614512	+	Glycerol-3-phosphate regulon repressor		glpR
1459	CP025570.2908	C0Z10_07240	CDS	1614635	1614910	275	-	XRE family transcriptional regulator		WP_015070241.1		0	0	0	0	0	0			1	0	0	0	apaJS280_01453	1614635	1614910	-	Transcriptional regulator ClgR		clgR
1460	CP025570.2910	C0Z10_07245	CDS	1615046	1615549	503	-	CinA family protein		WP_005883628.1		0	0	0	0	0	0			1	0	0	0	apaJS280_01454	1615046	1615549	-	Putative competence-damage inducible protein		cinA
1461	CP025570.2912	C0Z10_07250	CDS	1615539	1616138	599	-	CDP-diacylglycerol--glycerol-3-phosphate 3-phosphatidyltransferase	pgsA	WP_015070239.1		0	0	0	0	0	0			1	0	0	0	apaJS280_01455	1615539	1616138	-	Putative CDP-diacylglycerol--glycerol-3-phosphate 3-phosphatidyl-transferase 2	2.7.8.5	pgsA2
1462	CP025570.2914	C0Z10_07255	CDS	1616215	1617639	1424	-	30S ribosomal protein S12 methylthiotransferase RimO	rimO	WP_002547278.1		0	0	0	0	0	0			1	0	0	0	apaJS280_01456	1616215	1617654	-	Ribosomal protein S12 methylthiotransferase RimO	2.8.4.4	rimO
1463	CP025570.2916	C0Z10_07260	CDS	1617701	1618498	797	+	fructosamine kinase		WP_009213181.1		0	0	0	0	0	0			1	0	0	0	apaJS280_01457	1617668	1618498	+	hypothetical protein
1464	CP025570.2918	C0Z10_07265	CDS	1618521	1619171	650	-	orotate phosphoribosyltransferase		WP_002517721.1		0	0	0	0	0	0			1	0	0	0	apaJS280_01458	1618521	1619171	-	Orotate phosphoribosyltransferase	2.4.2.10	pyrE
1465	CP025570.2920	C0Z10_07270	CDS	1619277	1619987	710	-	orotidine-5'-phosphate decarboxylase		WP_002548698.1		0	0	0	0	0	0			1	0	0	0	apaJS280_01459	1619277	1619987	-	Orotidine 5'-phosphate decarboxylase	4.1.1.23	pyrF
1466	CP025570.2922	C0Z10_07275	CDS	1619987	1620940	953	-	dihydroorotate dehydrogenase		WP_015070230.1		0	0	0	0	0	0			1	0	0	0	apaJS280_01460	1619987	1621024	-	Dihydroorotate dehydrogenase B (NAD(+))%2C catalytic subunit	1.3.1.14	pyrDB
1467	CP025570.2924	C0Z10_07280	CDS	1621021	1621908	887	-	dihydroorotate dehydrogenase electron transfer subunit		WP_010631009.1		0	0	0	0	0	0			1	0	0	0	apaJS280_01461	1621021	1621908	-	Dihydroorotate dehydrogenase B (NAD(+))%2C electron transfer subunit		pyrK
1468	CP025570.2926	C0Z10_07285	CDS	1621913	1625101	3188	-	carbamoyl-phosphate synthase large subunit		WP_002524999.1		0	0	0	0	0	0			1	0	0	0	apaJS280_01462	1621913	1625101	-	Carbamoyl-phosphate synthase large chain	6.3.5.5	carB
1469	CP025570.2928	C0Z10_07290	CDS	1625101	1626267	1166	-	carbamoyl-phosphate synthase small subunit		WP_015070227.1		0	0	0	0	0	0			1	0	0	0	apaJS280_01463	1625101	1626267	-	Carbamoyl-phosphate synthase small chain	6.3.5.5	carA
1470	CP025570.2930	C0Z10_07295	CDS	1626264	1627607	1343	-	dihydroorotase		WP_013069507.1		0	0	0	0	0	0			1	0	0	0	apaJS280_01464	1626264	1627607	-	Dihydroorotase	3.5.2.3	pyrC
1471	CP025570.2932	C0Z10_07300	CDS	1627604	1628170	566	-	bifunctional pyr operon transcriptional regulator/uracil phosphoribosyltransferase PyrR		WP_007433782.1		0	0	0	0	0	0			1	0	0	0	apaJS280_01465	1627604	1628170	-	Bifunctional protein PyrR		pyrR
1472	CP025570.2934	C0Z10_07305	CDS	1628402	1628863	461	-	glutamyl-tRNA amidotransferase		WP_015070224.1		0	0	0	0	0	0			1	0	0	0	apaJS280_01466	1628402	1628863	-	hypothetical protein
1473	CP025570.2936	C0Z10_07310	CDS	1628923	1629933	1010	-	aldo/keto reductase		WP_015070223.1		0	0	0	0	0	0			1	0	0	0	apaJS280_01467	1628923	1629933	-	L-glyceraldehyde 3-phosphate reductase	1.1.1.-	gpr
1474	CP025570.2938	C0Z10_07315	CDS	1629982	1630386	404	-	DUF3052 domain-containing protein		WP_002517716.1		0	0	0	0	0	0			1	0	0	0	apaJS280_01468	1629982	1630386	-	hypothetical protein
1475	CP025570.2940	C0Z10_07320	CDS	1630520	1633273	2753	-	pyruvate dehydrogenase (acetyl-transferring), homodimeric type	aceE	WP_002550752.1		0	0	0	0	0	0			1	0	0	0	apaJS280_01469	1630520	1633273	-	Pyruvate dehydrogenase E1 component	1.2.4.1	aceE
1476	CP025570.2942	C0Z10_07325	CDS	1633472	1634725	1253	+	PucR family transcriptional regulator		WP_009640327.1		0	0	0	0	0	0			1	0	0	0	apaJS280_01470	1633424	1634725	+	hypothetical protein
1477	CP025570.2944	C0Z10_07330	CDS	1634741	1635085	344	+	dinitrogenase iron-molybdenum cofactor		WP_015070219.1		0	0	0	0	0	0			1	0	0	0	apaJS280_01471	1634741	1635085	+	hypothetical protein
1478	CP025570.2946	C0Z10_07335	CDS	1635085	1635996	911	+	2-dehydropantoate 2-reductase		WP_014598504.1		0	0	0	0	0	0			1	0	0	0	apaJS280_01472	1635085	1635996	+	Putative 2-dehydropantoate 2-reductase	1.1.1.169
1479	CP025570.2948	C0Z10_07340	CDS	1636123	1637058	935	+	ACP S-malonyltransferase		WP_015070217.1		0	0	0	0	0	0			1	0	0	0	apaJS280_01473	1636123	1637058	+	Malonyl CoA-acyl carrier protein transacylase	2.3.1.39	fabD
1480	CP025570.2950	C0Z10_07345	CDS	1637058	1638071	1013	+	ketoacyl-ACP synthase III		WP_015070216.1		0	0	0	0	0	0			1	0	0	0	apaJS280_01474	1637058	1638071	+	3-oxoacyl-[acyl-carrier-protein] synthase 3	2.3.1.180	fabH
1481	CP025570.2952	C0Z10_07350	CDS	1638197	1638442	245	+	acyl carrier protein		WP_015070215.1		0	0	0	0	0	0			1	0	0	0	apaJS280_01475	1638197	1638442	+	Acyl carrier protein		acpP
1482	CP025570.2954	C0Z10_07355	CDS	1638487	1639761	1274	+	beta-ketoacyl-[acyl-carrier-protein] synthase family protein		WP_002527403.1	FabF; beta-ketoacyl-ACP synthase II, KASII; catalyzes a condensation reaction in fatty acid biosynthesis: addition of an acyl acceptor of two carbons from malonyl-ACP; required for the elongation of short-chain unsaturated acyl-ACP; Derived by automated computational analysis using gene prediction method: Protein Homology.	0	0	0	0	0	0			1	0	0	0	apaJS280_01476	1638487	1639761	+	3-oxoacyl-[acyl-carrier-protein] synthase 2	2.3.1.179	fabF
1483	CP025570.2956	C0Z10_07360	CDS	1639849	1640343	494	-	DUF3145 domain-containing protein		WP_015070213.1		0	0	0	0	0	0			1	0	0	0	apaJS280_01477	1639849	1640373	-	hypothetical protein
1484	CP025570.2958	C0Z10_07365	CDS	1640573	1641277	704	-	YggS family pyridoxal phosphate-dependent enzyme		WP_014846601.1		0	0	0	0	0	0			1	0	0	0	apaJS280_01478	1640573	1641277	-	hypothetical protein
1485	CP025570.2960	C0Z10_07370	CDS	1641314	1642309	995	-	VWA domain-containing protein		WP_016670276.1		0	0	0	0	0	0			1	0	0	0	apaJS280_01479	1641314	1642327	-	hypothetical protein
1486	CP025570.2962	C0Z10_07375	CDS	1642327	1643298	971	-	VWA domain-containing protein		WP_015011509.1		0	0	0	0	0	0			1	0	0	0	apaJS280_01480	1642327	1643310	-	hypothetical protein
1487	CP025570.2964	C0Z10_07380	CDS	1643307	1644392	1085	-	DUF58 domain-containing protein		WP_002548414.1		0	0	0	0	0	0			1	0	0	0	apaJS280_01481	1643307	1644392	-	hypothetical protein
1488	CP025570.2966	C0Z10_07385	CDS	1644401	1645483	1082	-	MoxR family ATPase		WP_015070208.1		0	0	0	0	0	0			1	0	0	0	apaJS280_01482	1644401	1645483	-	hypothetical protein
1489	CP025570.2968	C0Z10_07390	CDS	1645956	1646825	869	+	hypothetical protein		WP_015582850.1		0	0	0	0	0	0			1	0	0	0	apaJS280_01483	1645890	1646825	+	hypothetical protein
1490	CP025570.2970	C0Z10_07395	CDS	1646828	1647658	830	+	HAD family hydrolase		WP_015070206.1		0	0	0	0	0	0			1	0	0	0	apaJS280_01484	1646828	1647658	+	5-amino-6-(5-phospho-D-ribitylamino)uracil phosphatase YwtE	3.1.3.-	ywtE
1491	CP025570.2972	C0Z10_07400	tRNA	1647689	1647765	76	+	tRNA-Met				0	0	0	0	0	0			0	0	0	0	apaJS280_01485	1647689	1647764	+	tRNA-Met(cat)
1492	CP025570.2974	C0Z10_07405	CDS	1647863	1648501	638	-	HAD family hydrolase		PF13419.4		0	0	0	0	0	0			1	0	0	0	apaJS280_01486	1647863	1648501	-	Phosphorylated carbohydrates phosphatase	3.1.3.-
1493	CP025570.2976	C0Z10_07410	CDS	1648565	1651369	2804	-	CHAP domain-containing protein		PF05257.14		0	0	0	0	0	0			1	0	0	0	apaJS280_01487	1648565	1650508	-	Staphylococcal secretory antigen ssaA2		ssaA2
1494	CP025570.2978	C0Z10_07415	CDS	1651982	1653748	1766	+	serine/threonine protein kinase		PF00069.23		0	0	0	0	0	0			1	0	0	0	apaJS280_01490	1651982	1653748	+	Serine/threonine-protein kinase PknA	2.7.11.1	pknA
1495	CP025570.2980	C0Z10_07420	CDS	1653768	1654373	605	-	DNA-3-methyladenine glycosylase I		WP_003785216.1		0	0	0	0	0	0			1	0	0	0	apaJS280_01491	1653768	1654364	-	DNA-3-methyladenine glycosylase 1	3.2.2.20	tag
1496	CP025570.2982	C0Z10_07425	CDS	1654389	1654985	596	-	pyridoxal 5'-phosphate synthase glutaminase subunit PdxT		WP_015070568.1		0	0	0	0	0	0			0	0	0	1	apaJS280_01492	1654389	1654982	-	Pyridoxal 5'-phosphate synthase subunit PdxT	4.3.3.6	pdxT
1497	CP025570.2984	C0Z10_07430	CDS	1654979	1655887	908	-	pyridoxal 5'-phosphate synthase lyase subunit PdxS		WP_015582858.1		0	0	0	0	0	0			1	0	0	0	apaJS280_01493	1654979	1655887	-	Pyridoxal 5'-phosphate synthase subunit PdxS	4.3.3.6	pdxS
1498	CP025570.2986	C0Z10_07435	CDS	1655886	1657409	1523	+	PLP-dependent aminotransferase family protein		WP_002515681.1		0	0	0	0	0	0			1	0	0	0	apaJS280_01494	1655991	1657409	+	HTH-type transcriptional regulatory protein GabR		gabR
1499	CP025570.2988	C0Z10_07440	CDS	1657416	1658351	935	-	cysteine synthase A	cysK	WP_002527428.1		0	0	0	0	0	0			1	0	0	0	apaJS280_01495	1657416	1658351	-	O-acetylserine sulfhydrylase	2.5.1.47	cysK1
1500	CP025570.2990	C0Z10_07445	CDS	1658942	1659865	923	-	trehalose-phosphatase	otsB	WP_002527431.1		0	0	0	0	0	0			1	0	0	0	apaJS280_01496	1658942	1659865	-	Trehalose-6-phosphate phosphatase	3.1.3.12	otsB
1501	CP025570.2992	C0Z10_07450	CDS	1659965	1661368	1403	+	trehalose-6-phosphate synthase		WP_017932938.1		0	0	0	0	0	0			1	0	0	0	apaJS280_01497	1659965	1661368	+	Trehalose-6-phosphate synthase	2.4.1.15	otsA
1502	CP025570.2994	C0Z10_07455	CDS	1661438	1663087	1649	-	ABC transporter ATP-binding protein		PF00005.25		0	0	0	0	0	0			1	0	0	0	apaJS280_01498	1661438	1663087	-	putative ABC transporter ATP-binding protein YbiT		ybiT_1
1503	CP025570.2996	C0Z10_07460	CDS	1663304	1664143	839	+	hypothetical protein		TIGR02937		0	0	0	0	0	0			1	0	0	0	apaJS280_01499	1663304	1664143	+	RNA polymerase sigma factor SigA2		sigA2
1504	CP025570.2998	C0Z10_07465	CDS	1664161	1664709	548	+	hypothetical protein				0	0	0	0	0	0			1	0	0	0	apaJS280_01500	1664140	1664709	+	hypothetical protein
1505	CP025570.3000	C0Z10_07470	tRNA	1664796	1664871	75	+	tRNA-Asn				0	0	0	0	0	0			0	0	1	0	apaJS280_01501	1664796	1664871	+	tRNA-Asn(gtt)
1506	CP025570.3002	C0Z10_07475	CDS	1665021	1666223	1202	-	MFS transporter		WP_016460547.1		0	0	0	0	0	0			1	0	0	0	apaJS280_01502	1665021	1666223	-	hypothetical protein
1507	CP025570.3004	C0Z10_07480	CDS	1666257	1668143	1886	-	DNA primase		WP_015070558.1		0	0	0	0	0	0			1	0	0	0	apaJS280_01503	1666257	1668143	-	DNA primase	2.7.7.-	dnaG
1508	CP025570.3006	C0Z10_07485	CDS	1668179	1669297	1118	-	HD domain-containing protein		WP_002525624.1		0	0	0	0	0	0			1	0	0	0	apaJS280_01504	1668179	1669297	-	Deoxyguanosinetriphosphate triphosphohydrolase-like protein		dgt
1509	CP025570.3008	C0Z10_07490	CDS	1669478	1669951	473	+	hypothetical protein				0	0	0	0	0	0			1	0	0	0	apaJS280_01505	1669478	1669951	+	hypothetical protein
1510	CP025570.3010	C0Z10_07495	CDS	1669955	1671103	1148	-	tRNA dihydrouridine synthase DusB		WP_013160835.1		0	0	0	0	0	0			1	0	0	0	apaJS280_01506	1669955	1671055	-	putative tRNA-dihydrouridine synthase	1.3.1.-	dus
1511	CP025570.3012	C0Z10_07500	CDS	1671135	1671890	755	-	succinate dehydrogenase/fumarate reductase iron-sulfur subunit		WP_015582873.1		0	0	0	0	0	0			1	0	0	0	apaJS280_01507	1671135	1671890	-	Fumarate reductase iron-sulfur subunit	1.3.5.1	frdB_2
1512	CP025570.3014	C0Z10_07505	CDS	1671887	1673851	1964	-	FAD-binding protein	sdhA	WP_009234167.1	part of four member succinate dehydrogenase enzyme complex that forms a trimeric complex (trimer of tetramers); SdhA/B are the catalytic subcomplex and can exhibit succinate dehydrogenase activity in the absence of SdhC/D which are the membrane components and form cytochrome b556; SdhC binds ubiquinone; oxidizes succinate to fumarate while reducing ubiquinone to ubiquinol; Derived by automated co…	0	0	0	0	0	0			1	0	0	0	apaJS280_01508	1671887	1673851	-	Fumarate reductase flavoprotein subunit	1.3.5.4	frdA_2
1513	CP025570.3016	C0Z10_07510	CDS	1673848	1674624	776	-	succinate dehydrogenase		WP_015070548.1		0	0	0	0	0	0			1	0	0	0	apaJS280_01509	1673848	1674624	-	hypothetical protein
1514	CP025570.3018	C0Z10_07515	CDS/pseudogene	1674723	1676205	1482	-	glutamate decarboxylase		WP_007620506.1	frameshifted; internal stop; Derived by automated computational analysis using gene prediction method: Protein Homology.	0	0	0	0	0	0			0	0	0	1	apaJS280_01510	1674723	1675256	-	Glutamate decarboxylase	4.1.1.15	gadB_1
1515	CP025570.3020	C0Z10_07520	CDS	1676245	1676982	737	-	NUDIX hydrolase		WP_002546784.1		0	0	0	0	0	0			1	0	0	0	apaJS280_01513	1676245	1676991	-	hypothetical protein
1516	CP025570.3022	C0Z10_07525	CDS	1677096	1678157	1061	+	quinolinate synthase NadA		WP_013160830.1		0	0	0	0	0	0			1	0	0	0	apaJS280_01514	1677096	1678157	+	Quinolinate synthase A	2.5.1.72	nadA
1517	CP025570.3024	C0Z10_07530	CDS	1678154	1679902	1748	+	L-aspartate oxidase	nadB	WP_004811647.1		0	0	0	0	0	0			0	0	1	0	apaJS280_01515	1678154	1679902	+	L-aspartate oxidase	1.4.3.16	nadB
1518	CP025570.3026	C0Z10_07535	CDS	1679899	1680930	1031	+	nicotinate-nucleotide diphosphorylase (carboxylating)		WP_015070543.1		0	0	0	0	0	0			1	0	0	0	apaJS280_01516	1679899	1680930	+	Nicotinate-nucleotide pyrophosphorylase [carboxylating]	2.4.2.19	nadC
1519	CP025570.3028	C0Z10_07540	CDS	1681065	1682456	1391	-	glycine--tRNA ligase		WP_002550739.1		1	1	0	0	0	0			1	0	0	0	apaJS280_01517	1681065	1682522	-	Glycine--tRNA ligase	6.1.1.14	glyQS
1520	CP025570.3030	C0Z10_07545	CDS	1682635	1683051	416	+	transcriptional repressor		WP_002515664.1		1	1	0	0	0	0			1	0	0	0	apaJS280_01518	1682635	1683051	+	Zinc uptake regulation protein		zur
1521	CP025570.3032	C0Z10_07550	CDS	1683197	1684528	1331	-	ISL3 family transposase		WP_076612250.1		1	1	0	0	0	0			0	1	0	0	apaJS280_01519	1683197	1684270	-	hypothetical protein
1522	CP025570.3034	C0Z10_07555	CDS	1684627	1684962	335	-	hypothetical protein		WP_008598593.1		1	1	0	0	0	0			0	0	1	0	apaJS280_01520	1684627	1684962	-	hypothetical protein
1523	CP025570.3036	C0Z10_07560	CDS	1685104	1686195	1091	-	arsenical-resistance protein	arsB	WP_008598595.1		1	1	0	0	0	0			1	0	0	0	apaJS280_01521	1685104	1686195	-	Arsenical-resistance protein Acr3		acr3
1524	CP025570.3038	C0Z10_07565	CDS	1686484	1687878	1394	-	CoA-disulfide reductase		WP_015011456.1		1	1	0	0	0	0			1	0	0	0	apaJS280_01522	1686484	1687878	-	NADH oxidase	1.6.99.3	noxE
1525	CP025570.3040	C0Z10_07570	CDS	1687906	1688253	347	-	transcriptional regulator		WP_009396705.1		1	1	0	0	0	0			1	0	0	0	apaJS280_01523	1687906	1688253	-	Arsenical resistance operon repressor		arsR
1526	CP025570.3042	C0Z10_07575	CDS	1688252	1688788	536	+	arsenical resistance operon transcriptional repressor ArsD		WP_015069160.1		1	1	0	0	0	0			1	0	0	0	apaJS280_01524	1688366	1688788	+	Arsenical resistance operon trans-acting repressor ArsD		arsD
1527	CP025570.3044	C0Z10_07580	CDS	1688817	1690577	1760	+	arsenical pump-driving ATPase	arsA	WP_008598606.1		1	1	0	0	0	0			1	0	0	0	apaJS280_01525	1688817	1690577	+	Arsenical pump-driving ATPase	3.6.3.16	arsA
1528	CP025570.3046	C0Z10_07585	CDS	1690651	1691460	809	-	AAA family ATPase		WP_015069158.1		1	1	0	0	0	0			0	0	1	0	apaJS280_01526	1690651	1691460	-	Insertion sequence IS5376 putative ATP-binding protein
1529	CP025570.3048	C0Z10_07590	CDS	1691457	1693124	1667	-	IS21 family transposase		WP_015069157.1		1	1	0	0	0	0			1	0	0	0	apaJS280_01527	1691457	1693124	-	hypothetical protein
1530	CP025570.3050	C0Z10_07595	CDS	1693535	1694020	485	-	general stress protein		WP_017824723.1		1	1	0	0	0	0			0	0	1	0	apaJS280_01528	1693535	1694020	-	hypothetical protein
1531	CP025570.3052	C0Z10_07600	CDS	1694319	1695506	1187	+	2,3-diaminopropionate biosynthesis protein SbnA		WP_015069155.1		1	1	0	0	0	0			0	0	1	0	apaJS280_01529	1694319	1695506	+	putative siderophore biosynthesis protein SbnA		sbnA
1532	CP025570.3054	C0Z10_07605	CDS	1695499	1697580	2081	+	amino acid decarboxylase		WP_017824725.1		1	1	0	0	0	0			0	0	1	0	apaJS280_01530	1695499	1697580	+	hypothetical protein
1533	CP025570.3056	C0Z10_07610	CDS	1697592	1699301	1709	+	diaminopimelate decarboxylase		WP_017824726.1		1	1	0	0	0	0			0	0	1	0	apaJS280_01531	1697592	1699301	+	Diaminopimelate decarboxylase	4.1.1.20	lysA_2
1534	CP025570.3058	C0Z10_07615	CDS/pseudogene	1699323	1699430	107	+	TIGR03086 family protein		WP_017824728.1	incomplete; partial on complete genome; missing start; Derived by automated computational analysis using gene prediction method: Protein Homology.	1	1	0	0	0	0			0	0	0	0
1535	CP025570.3060	C0Z10_07620	CDS/pseudogene	1699757	1700389	632	+	IS21 family transposase		WP_010596614.1	incomplete; partial on complete genome; missing stop; Derived by automated computational analysis using gene prediction method: Protein Homology.	1	1	0	0	0	0			0	1	0	0	apaJS280_01532	1699733	1700410	+	hypothetical protein
1536	CP025570.3062	C0Z10_07625	CDS	1700640	1701701	1061	+	ISAs1 family transposase		WP_006931032.1		1	1	0	0	0	0			0	1	0	0	apaJS280_01533	1700565	1701701	+	hypothetical protein
1537	CP025570.3064	C0Z10_07630	CDS	1702086	1702451	365	+	hypothetical protein				1	1	0	1	0	0			0	1	0	0	apaJS280_01534	1702086	1702451	+	hypothetical protein
1538	CP025570.3066	C0Z10_07635	CDS	1702738	1703313	575	+	recombinase family protein		WP_006945799.1		1	1	0	0	0	0			0	1	0	0	apaJS280_01536	1702720	1703313	+	Putative transposon Tn552 DNA-invertase bin3		bin3_1
1539	CP025570.3068	C0Z10_07640	CDS/pseudogene	1703870	1705114	1244	-	IS3 family transposase		WP_076611184.1	frameshifted; Derived by automated computational analysis using gene prediction method: Protein Homology.	0	0	0	0	0	0			0	1	0	0	apaJS280_01538	1704776	1705126	-	hypothetical protein
1540	CP025570.3070	C0Z10_07645	CDS/pseudogene	1705226	1705753	527	-	IS1380 family transposase		WP_015069386.1	incomplete; partial on complete genome; missing start; Derived by automated computational analysis using gene prediction method: Protein Homology.	0	0	0	0	0	0			0	1	0	0	apaJS280_01539	1705226	1705744	-	hypothetical protein
1541	CP025570.3072	C0Z10_07650	CDS	1705936	1707588	1652	-	hypothetical protein		PF10592.7		0	0	0	0	0	0			0	1	0	0	apaJS280_01540	1705936	1707588	-	hypothetical protein
1542	CP025570.3074	C0Z10_07655	CDS	1708328	1709716	1388	-	IS1380 family transposase		WP_009884204.1		0	0	0	0	0	0			0	1	0	0	apaJS280_01541	1708328	1709716	-	hypothetical protein
1543	CP025570.3076	C0Z10_07660	CDS	1709909	1712434	2525	-	restriction endonuclease		PF04851.13		0	0	0	0	0	0	AjeJS280ORF7665P(III)		0	1	0	0	apaJS280_01542	1709909	1712434	-	hypothetical protein
1544	CP025570.3078	C0Z10_07665	CDS	1712431	1714281	1850	-	site-specific DNA-methyltransferase		WP_002536747.1		0	0	0	0	0	0	M.AjeJS280ORF7665P(III)		0	1	0	0	apaJS280_01543	1712431	1714281	-	Modification methylase MboII	2.1.1.72	mboIIM
1545	CP025570.3080	C0Z10_07670	CDS	1714378	1714665	287	-	hypothetical protein		WP_013161958.1		0	0	0	0	0	0			0	1	0	0	apaJS280_01544	1714378	1714665	-	hypothetical protein
1546	CP025570.3082	C0Z10_07675	CDS	1715165	1715719	554	+	hypothetical protein		WP_013161960.1		0	0	0	0	0	0			0	0	1	0	apaJS280_01546	1715165	1715719	+	hypothetical protein
1547	CP025570.3084	C0Z10_07680	CDS	1715903	1716337	434	+	peptidase S24		WP_013161961.1		0	0	0	0	0	0			0	0	1	0	apaJS280_01547	1715903	1716337	+	LexA repressor	3.4.21.88	lexA
1548	CP025570.3086	C0Z10_07685	CDS	1716313	1717629	1316	+	DUF4113 domain-containing protein		WP_013161962.1		0	0	0	0	0	0			0	1	0	0	apaJS280_01548	1716370	1717629	+	DNA polymerase IV 1	2.7.7.7	dinB1_2
1549	CP025570.3088	C0Z10_07690	CDS/pseudogene	1718533	1719417	884	+	IS30-like element ISPfr9 family transposase		WP_005181433.1	incomplete; partial on complete genome; missing stop; Derived by automated computational analysis using gene prediction method: Protein Homology.	1	0	0	1	0	0			0	1	0	0	apaJS280_01549	1718095	1719471	+	hypothetical protein
1550	CP025570.3090	C0Z10_07695	CDS	1719997	1720806	809	+	SAM-dependent DNA methyltransferase		WP_003680197.1		1	0	0	1	0	0	M.AjeJS280ORF7695P(I)		0	1	0	0	apaJS280_01551	1719997	1720806	+	hypothetical protein
1551	CP025570.3092	C0Z10_07700	CDS	1720854	1722242	1388	+	IS1380 family transposase		WP_009884204.1		1	0	0	1	0	0			0	1	0	0	apaJS280_01552	1720854	1722242	+	hypothetical protein
1552	CP025570.3094	C0Z10_07705	CDS	1722349	1722735	386	-	hypothetical protein		TIGR03696		1	0	0	1	0	0			0	1	0	0	apaJS280_01553	1722349	1722735	-	hypothetical protein
1553	CP025570.3096	C0Z10_07710	CDS	1722830	1723024	194	+	ribbon-helix-helix protein, CopG family		WP_009058810.1		1	0	0	1	0	0			0	0	0	0
1554	CP025570.3098	C0Z10_07715	CDS	1723017	1723223	206	+	hypothetical protein				1	0	0	1	0	0			0	0	0	0
1555	CP025570.3100	C0Z10_07720	CDS	1723431	1724177	746	-	DNA repair protein RecO		WP_016456300.1		1	0	0	1	0	0			1	0	0	0	apaJS280_01554	1723431	1724186	-	DNA repair protein RecO		recO
1556	CP025570.3102	C0Z10_07725	CDS	1724297	1727071	2774	+	hypothetical protein		PF00082.20		0	0	0	0	0	0			1	0	0	0	apaJS280_01555	1724297	1727071	+	Subtilisin DY	3.4.21.62	apr
1557	CP025570.3104	C0Z10_07730	CDS	1727099	1728313	1214	+	cation:proton antiporter		WP_018190759.1		0	0	0	0	0	0			1	0	0	0	apaJS280_01556	1727099	1728313	+	Na(+)/H(+)-K(+) antiporter GerN		gerN
1558	CP025570.3106	C0Z10_07735	CDS	1728327	1729148	821	+	isoprenyl transferase		WP_002513780.1	catalyzes the formation of undecaprenyl pyrophosphate from isopentenyl pyrophosphate; Derived by automated computational analysis using gene prediction method: Protein Homology.	0	0	0	0	0	0			1	0	0	0	apaJS280_01557	1728327	1729148	+	Trans%2Cpolycis-polyprenyl diphosphate synthase ((2Z%2C6E)-farnesyl diphosphate specific)	2.5.1.88
1559	CP025570.3108	C0Z10_07740	CDS	1729177	1729992	815	-	class II glutamine amidotransferase		PF13230.4		0	0	0	0	0	0			1	0	0	0	apaJS280_01558	1729177	1729992	-	Putative glutamine amidotransferase YafJ	2.4.2.-	yafJ
1560	CP025570.3110	C0Z10_07745	CDS	1729996	1730898	902	-	amino acid ABC transporter permease		WP_017823030.1		0	0	0	0	0	0			0	0	1	0	apaJS280_01559	1729996	1730898	-	putative glutamine ABC transporter permease protein GlnM		glnM_1
1561	CP025570.3112	C0Z10_07750	CDS	1730895	1731563	668	-	amino acid ABC transporter permease		WP_015070164.1		0	0	0	0	0	0			0	0	1	0	apaJS280_01560	1730895	1731563	-	putative glutamine ABC transporter permease protein GlnM		glnM_2
1562	CP025570.3114	C0Z10_07755	CDS	1731563	1732588	1025	-	hypothetical protein		PF00497.18		0	0	0	0	0	0			0	0	1	0	apaJS280_01561	1731563	1732522	-	ABC transporter glutamine-binding protein GlnH		glnH_1
1563	CP025570.3116	C0Z10_07760	CDS	1732711	1734468	1757	-	2-isopropylmalate synthase	leuA	WP_015070162.1		0	0	0	0	0	0			1	0	0	0	apaJS280_01562	1732711	1734468	-	2-isopropylmalate synthase	2.3.3.13	leuA
1564	CP025570.3118	C0Z10_07765	CDS	1734658	1736157	1499	+	hydrolase		WP_002547295.1		0	0	0	0	0	0			1	0	0	0	apaJS280_01563	1734652	1736157	+	N-substituted formamide deformylase	3.5.1.91	nfdA
1565	CP025570.3120	C0Z10_07770	CDS	1736225	1737208	983	-	GTPase Era		WP_013864279.1		0	0	0	0	0	0			1	0	0	0	apaJS280_01564	1736225	1737355	-	GTPase Era		era
1566	CP025570.3122	C0Z10_07775	CDS	1737348	1738646	1298	-	HlyC/CorC family transporter		WP_002547907.1		0	0	0	0	0	0			1	0	0	0	apaJS280_01565	1737348	1738646	-	Magnesium and cobalt efflux protein CorC		corC_2
1567	CP025570.3124	C0Z10_07780	CDS	1738643	1739110	467	-	rRNA maturation RNase YbeY		WP_014846738.1		0	0	0	0	0	0			1	0	0	0	apaJS280_01566	1738643	1739110	-	Endoribonuclease YbeY	3.1.-.-	ybeY
1568	CP025570.3126	C0Z10_07785	CDS	1739110	1740081	971	-	PhoH family protein		WP_004811666.1		0	0	0	0	0	0			1	0	0	0	apaJS280_01567	1739110	1740099	-	PhoH-like protein
1569	CP025570.3128	C0Z10_07790	CDS	1740251	1741396	1145	+	hypothetical protein		WP_015582888.1		0	0	0	0	0	0			1	0	0	0	apaJS280_01568	1740251	1741396	+	hypothetical protein
1570	CP025570.3130	C0Z10_07795	CDS	1741380	1742393	1013	-	prolyl aminopeptidase	pip	WP_004811668.1		0	0	0	0	0	0			1	0	0	0	apaJS280_01569	1741380	1742393	-	Proline iminopeptidase	3.4.11.5	pip_2
1571	CP025570.3132	C0Z10_07800	CDS	1742429	1743151	722	+	hypothetical protein		WP_015070149.1		0	0	0	0	0	0			1	0	0	0	apaJS280_01570	1742429	1743151	+	hypothetical protein
1572	CP025570.3134	C0Z10_07805	CDS	1743157	1744380	1223	-	ABC transporter permease		PF12698.5		0	0	0	0	0	0			1	0	0	0	apaJS280_01571	1743157	1744380	-	hypothetical protein
1573	CP025570.3136	C0Z10_07810	CDS	1744377	1745294	917	-	DUF4162 domain-containing protein		WP_019045013.1		0	0	0	0	0	0			1	0	0	0	apaJS280_01572	1744377	1745294	-	ABC-type transporter ATP-binding protein EcsA		ecsA
1574	CP025570.3138	C0Z10_07815	CDS	1745347	1746042	695	-	DNA-binding response regulator		WP_015070144.1		0	0	0	0	0	0			0	0	0	1	apaJS280_01573	1745347	1746042	-	Transcriptional regulatory protein DegU		degU_1
1575	CP025570.3140	C0Z10_07820	CDS	1746039	1746671	632	-	hypothetical protein		WP_017837383.1		0	0	0	0	0	0			0	0	0	1	apaJS280_01574	1746039	1747460	-	Sensor histidine kinase LiaS	2.7.13.3	liaS_5
1576	CP025570.3142	C0Z10_07825	CDS	1747479	1748795	1316	-	tRNA guanosine(34) transglycosylase Tgt		WP_002545707.1		0	0	0	0	0	0			1	0	0	0	apaJS280_01575	1747479	1748795	-	Queuine tRNA-ribosyltransferase	2.4.2.29	tgt
1577	CP025570.3144	C0Z10_07830	CDS	1748832	1749689	857	+	EamA family transporter		WP_014598495.1		0	0	0	0	0	0			1	0	0	0	apaJS280_01576	1748832	1749689	+	Threonine/homoserine exporter RhtA		rhtA
1578	CP025570.3146	C0Z10_07835	CDS	1749722	1750924	1202	+	UDP-N-acetylglucosamine pyrophosphorylase		WP_015070140.1		0	0	0	0	0	0			1	0	0	0	apaJS280_01577	1749722	1750924	+	Bifunctional protein GlmU		glmU_1
1579	CP025570.3148	C0Z10_07840	CDS	1750991	1753126	2135	+	RecQ family ATP-dependent DNA helicase		WP_015070139.1		0	0	0	0	0	0			1	0	0	0	apaJS280_01578	1750991	1753126	+	ATP-dependent DNA helicase RecQ	3.6.4.12	recQ
1580	CP025570.3150	C0Z10_07845	CDS	1753250	1753654	404	+	DoxX family membrane protein		WP_004811675.1		0	0	0	0	0	0			1	0	0	0	apaJS280_01579	1753250	1753654	+	Inner membrane protein YphA		yphA
1581	CP025570.3152	C0Z10_07850	CDS	1753673	1754401	728	-	16S rRNA (uracil(1498)-N(3))-methyltransferase		WP_002527488.1		0	0	0	0	0	0			1	0	0	0	apaJS280_01580	1753673	1754401	-	Ribosomal RNA small subunit methyltransferase E	2.1.1.193	rsmE
1582	CP025570.3154	C0Z10_07855	CDS	1754398	1755585	1187	-	molecular chaperone DnaJ		WP_002513806.1	chaperone Hsp40; co-chaperone with DnaK; Participates actively in the response to hyperosmotic and heat shock by preventing the aggregation of stress-denatured proteins and by disaggregating proteins, also in an autonomous, dnaK-independent fashion; Derived by automated computational analysis using gene prediction method: Protein Homology.	0	0	0	0	0	0			1	0	0	0	apaJS280_01581	1754398	1755585	-	Chaperone protein DnaJ 2		dnaJ2
1583	CP025570.3156	C0Z10_07860	CDS	1755595	1756614	1019	-	heat-inducible transcriptional repressor HrcA		WP_002519052.1		0	0	0	0	0	0			1	0	0	0	apaJS280_01582	1755595	1756614	-	Heat-inducible transcription repressor HrcA		hrcA
1584	CP025570.3158	C0Z10_07865	CDS	1756729	1757526	797	+	MBL fold hydrolase		WP_015070132.1		0	0	0	0	0	0			0	0	0	1	apaJS280_01583	1756729	1757526	+	Metallo-beta-lactamase type 2	3.5.2.6	blm
1585	CP025570.3160	C0Z10_07870	CDS	1757530	1757835	305	-	hypothetical protein				0	0	0	0	0	0			0	0	0	0
1586	CP025570.3162	C0Z10_07875	CDS	1758006	1759241	1235	-	hypothetical protein				0	0	0	0	0	0			0	0	0	1	apaJS280_01584	1758006	1759241	-	hypothetical protein
1587	CP025570.3164	C0Z10_07880	CDS	1759320	1760129	809	-	inositol monophosphatase		WP_015070130.1		0	0	0	0	0	0			0	0	0	1	apaJS280_01585	1759320	1760129	-	Fructose-1%2C6-bisphosphatase/inositol-1-monophosphatase	3.1.3.11	suhB
1588	CP025570.3166	C0Z10_07885	CDS	1760126	1760980	854	-	DUF3097 domain-containing protein		WP_015070129.1		0	0	0	0	0	0			0	0	1	0	apaJS280_01586	1760126	1760908	-	hypothetical protein
1589	CP025570.3168	C0Z10_07890	CDS	1761051	1762250	1199	-	coproporphyrinogen III oxidase		WP_015070128.1		0	0	0	0	0	0			0	0	1	0	apaJS280_01587	1761051	1762250	-	Oxygen-independent coproporphyrinogen-III oxidase-like protein	1.3.99.-	hemN
1590	CP025570.3170	C0Z10_07895	CDS	1762275	1763570	1295	+	ABC transporter substrate-binding protein		WP_016667414.1		0	0	0	0	0	0			1	0	0	0	apaJS280_01588	1762275	1763570	+	Maltose/maltodextrin-binding protein		malX
1591	CP025570.3172	C0Z10_07900	CDS	1763573	1764532	959	+	sugar ABC transporter permease		WP_020387038.1		0	0	0	0	0	0			1	0	0	0	apaJS280_01589	1763567	1764532	+	L-arabinose transport system permease protein AraP		araP_3
1592	CP025570.3174	C0Z10_07905	CDS	1764529	1765389	860	+	carbohydrate ABC transporter permease		WP_015070125.1		0	0	0	0	0	0			1	0	0	0	apaJS280_01590	1764529	1765389	+	L-arabinose transport system permease protein AraQ		araQ_5
1593	CP025570.3176	C0Z10_07910	CDS	1765440	1766012	572	-	riboflavin biosynthesis protein RibD		WP_018187755.1		0	0	0	0	0	0			0	0	0	1	apaJS280_01591	1765440	1766012	-	hypothetical protein
1594	CP025570.3178	C0Z10_07915	CDS	1766036	1766794	758	+	TetR/AcrR family transcriptional regulator		PF00440.21		0	0	0	0	0	0			1	0	0	0	apaJS280_01592	1766144	1766794	+	HTH-type transcriptional regulator BetI		betI_2
1595	CP025570.3180	C0Z10_07920	CDS	1766791	1767696	905	+	ABC transporter ATP-binding protein		WP_012936846.1		0	0	0	0	0	0			1	0	0	0	apaJS280_01593	1766791	1767696	+	Daunorubicin/doxorubicin resistance ATP-binding protein DrrA	3.6.3.-	drrA_5
1596	CP025570.3182	C0Z10_07925	CDS	1767693	1769300	1607	+	hypothetical protein				0	0	0	0	0	0			1	0	0	0	apaJS280_01594	1767693	1769300	+	hypothetical protein
1597	CP025570.3184	C0Z10_07930	CDS	1769308	1771197	1889	-	acetate--CoA ligase	acs	WP_015070119.1		0	0	0	0	0	0			1	0	0	0	apaJS280_01595	1769308	1771197	-	Acetyl-coenzyme A synthetase	6.2.1.1	acsA_1
1598	CP025570.3186	C0Z10_07935	CDS	1771317	1773209	1892	-	acetate--CoA ligase	acs	WP_015070118.1		0	0	0	0	0	0			1	0	0	0	apaJS280_01596	1771317	1773209	-	Acetyl-coenzyme A synthetase	6.2.1.1	acsA_2
1599	CP025570.3188	C0Z10_07940	CDS	1773439	1773993	554	+	rhomboid family intramembrane serine protease		WP_002515517.1		0	0	0	0	0	0			1	0	0	0	apaJS280_01597	1773367	1773993	+	hypothetical protein
1600	CP025570.3190	C0Z10_07945	CDS	1773990	1774979	989	+	naphthoate synthase		WP_004811696.1	catalyzes the formation of 1,4-dihydroxy-2-naphthoate from O-succinylbenzoyl-CoA; Derived by automated computational analysis using gene prediction method: Protein Homology.	0	0	0	0	0	0			1	0	0	0	apaJS280_01598	1773990	1774979	+	1%2C4-dihydroxy-2-naphthoyl-CoA synthase	4.1.3.36	menB
1601	CP025570.3192	C0Z10_07950	CDS	1775199	1776326	1127	-	serine/arginine repetitive matrix protein 2		WP_012999476.1		0	0	0	0	0	0			0	1	0	0	apaJS280_01599	1775199	1776326	-	hypothetical protein
1602	CP025570.3194	C0Z10_07955	CDS	1776478	1776774	296	-	hypothetical protein		WP_005460264.1		0	0	0	0	0	0			0	0	0	1	apaJS280_01600	1776478	1776774	-	hypothetical protein
1603	CP025570.3196	C0Z10_07960	CDS	1776806	1778011	1205	+	O-succinylbenzoic acid--CoA ligase		WP_015070115.1		0	0	0	0	0	0			1	0	0	0	apaJS280_01601	1776806	1778011	+	putative 2-succinylbenzoate--CoA ligase	6.2.1.26	menE
1604	CP025570.3198	C0Z10_07965	CDS	1777914	1779260	1346	+	isochorismate synthase		WP_014167224.1		0	0	0	0	0	0			1	0	0	0	apaJS280_01602	1778031	1779260	+	Isochorismate synthase EntC	5.4.4.2	entC
1605	CP025570.3200	C0Z10_07970	CDS	1779315	1780946	1631	-	ABC transporter ATP-binding protein		WP_019932847.1		0	0	0	0	0	0			1	0	0	0	apaJS280_01603	1779315	1780946	-	putative ABC transporter ATP-binding protein YbiT		ybiT_2
1606	CP025570.3202	C0Z10_07975	CDS	1781109	1782824	1715	-	2-succinyl-5-enolpyruvyl-6-hydroxy-3- cyclohexene-1-carboxylic-acid synthase	menD	WP_002537039.1		0	0	0	0	0	0			0	0	1	0	apaJS280_01604	1781109	1782824	-	2-succinyl-5-enolpyruvyl-6-hydroxy-3-cyclohexene-1-carboxylate synthase	2.2.1.9	menD
1607	CP025570.3204	C0Z10_07980	CDS	1782817	1783821	1004	-	O-succinylbenzoate synthase		WP_015582920.1		0	0	0	0	0	0			1	0	0	0	apaJS280_01605	1782817	1783851	-	o-succinylbenzoate synthase	4.2.1.113	menC_1
1608	CP025570.3206	C0Z10_07985	CDS	1783848	1785701	1853	-	elongation factor 4		WP_015070108.1		0	0	0	0	0	0			1	0	0	0	apaJS280_01606	1783848	1785701	-	Elongation factor 4	3.6.5.-	lepA
1609	CP025570.3208	C0Z10_07990	CDS	1785858	1786124	266	+	30S ribosomal protein S20		WP_015070106.1		0	0	0	0	0	0			1	0	0	0	apaJS280_01607	1785858	1786124	+	30S ribosomal protein S20		rpsT
1610	CP025570.3210	C0Z10_07995	CDS	1786325	1787350	1025	-	DNA polymerase III subunit delta		WP_015070105.1		0	0	0	0	0	0			1	0	0	0	apaJS280_01608	1786325	1787350	-	hypothetical protein
1611	CP025570.3212	C0Z10_08000	CDS	1787377	1789086	1709	-	RNA helicase		WP_002533105.1		0	0	0	0	0	0			1	0	0	0	apaJS280_01609	1787377	1789086	-	hypothetical protein
1612	CP025570.3214	C0Z10_08005	CDS	1789188	1791581	2393	-	competence protein ComE		WP_002550727.1		0	0	0	0	0	0			1	0	0	0	apaJS280_01610	1789188	1791581	-	ComE operon protein 3		comEC
1613	CP025570.3216	C0Z10_08010	CDS	1791568	1792206	638	-	competence protein ComE		WP_002548841.1		0	0	0	0	0	0			1	0	0	0	apaJS280_01611	1791568	1792548	-	ComE operon protein 1		comEA
1614	CP025570.3218	C0Z10_08015	CDS	1792649	1795135	2486	-	leucine--tRNA ligase		WP_002519062.1		0	0	0	0	0	0			1	0	0	0	apaJS280_01612	1792649	1795135	-	Leucine--tRNA ligase	6.1.1.4	leuS
1615	CP025570.3220	C0Z10_08020	CDS	1795223	1796269	1046	-	DUF4192 domain-containing protein		PF13830.4		0	0	0	0	0	0			1	0	0	0	apaJS280_01613	1795223	1796269	-	hypothetical protein
1616	CP025570.3222	C0Z10_08025	CDS	1796410	1797012	602	+	glucoamylase				0	0	0	0	0	0			1	0	0	0	apaJS280_01614	1796410	1797012	+	hypothetical protein
1617	CP025570.3224	C0Z10_08030	CDS	1797104	1798366	1262	-	alpha-amylase		WP_014846534.1		0	0	0	0	0	0			1	0	0	0	apaJS280_01615	1797104	1798366	-	Cyclomaltodextrinase	3.2.1.54
1618	CP025570.3226	C0Z10_08035	CDS	1798532	1800601	2069	+	heavy metal translocating P-type ATPase		WP_011891817.1		0	0	0	0	0	0			1	0	0	0	apaJS280_01616	1798532	1800601	+	Copper-exporting P-type ATPase B	3.6.3.54	copB
1619	CP025570.3228	C0Z10_08040	CDS	1800663	1801070	407	+	DUF1801 domain-containing protein		WP_005273131.1		0	0	0	0	0	0			1	0	0	0	apaJS280_01617	1800663	1801070	+	hypothetical protein
1620	CP025570.3229		sequence_feature	1801090	1801184	94	+	TPP riboswitch		RF00059	TPP riboswitch; Derived by automated computational analysis using gene prediction method: cmsearch.	0	0	0	0	0	0			0	0	0	0
1621	CP025570.3231	C0Z10_08045	CDS	1801258	1802079	821	+	hydroxyethylthiazole kinase		WP_015771465.1		1	0	0	1	0	0			1	0	0	0	apaJS280_01618	1801258	1802079	+	Hydroxyethylthiazole kinase	2.7.1.50	thiM_1
1622	CP025570.3233	C0Z10_08050	CDS	1802079	1802750	671	+	thiamine phosphate synthase	thiE	WP_010271490.1		1	0	0	1	0	0			1	0	0	0	apaJS280_01619	1802079	1802750	+	Thiamine-phosphate synthase	2.5.1.3	thiE_1
1623	CP025570.3235	C0Z10_08055	CDS	1802759	1803418	659	-	helix-turn-helix domain-containing protein		WP_003078594.1		1	0	0	1	0	0			1	0	0	0	apaJS280_01620	1802759	1803418	-	hypothetical protein
1624	CP025570.3237	C0Z10_08060	CDS/pseudogene	1803477	1804886	1409	+	L-lactate permease		WP_012839468.1	frameshifted; Derived by automated computational analysis using gene prediction method: Protein Homology.	1	0	0	1	0	0			1	0	0	0	apaJS280_01621	1803571	1804146	+	hypothetical protein
1625	CP025570.3239	C0Z10_08065	CDS	1804890	1806023	1133	-	ADP-ribosylglycohydrolase family protein		WP_020387540.1		1	0	0	1	0	0			1	0	0	0	apaJS280_01623	1804890	1806023	-	ADP-ribosyl-[dinitrogen reductase] glycohydrolase	3.2.2.24	draG
1626	CP025570.3241	C0Z10_08070	CDS	1806133	1806915	782	-	TetR/AcrR family transcriptional regulator		WP_012937107.1		1	0	0	1	0	0			1	0	0	0	apaJS280_01624	1806133	1806957	-	hypothetical protein
1627	CP025570.3243	C0Z10_08075	CDS	1806961	1807965	1004	+	daunorubicin/doxorubicin resistance ABC transporter ATP-binding protein DrrA		WP_020638141.1		1	0	0	1	0	0			1	0	0	0	apaJS280_01625	1807036	1807965	+	Daunorubicin/doxorubicin resistance ATP-binding protein DrrA	3.6.3.-	drrA_6
1628	CP025570.3245	C0Z10_08080	CDS	1807968	1808789	821	+	ABC transporter permease		PF01061.22		1	0	0	1	0	0			1	0	0	0	apaJS280_01626	1807968	1808789	+	Daunorubicin/doxorubicin resistance ABC transporter permease protein DrrB		drrB_3
1629	CP025570.3247	C0Z10_08085	CDS	1808912	1810147	1235	-	IS110 family transposase		PF13560.4		1	0	0	1	0	0			0	1	0	0	apaJS280_01627	1808912	1810147	-	hypothetical protein
1630	CP025570.3249	C0Z10_08090	CDS	1810485	1811792	1307	+	ISL3 family transposase		WP_076612297.1		1	1	0	0	0	0			0	1	0	0	apaJS280_01628	1810446	1811792	+	hypothetical protein
1631	CP025570.3251	C0Z10_08095	CDS/pseudogene	1811800	1812513	713	-	alcohol dehydrogenase		WP_015069063.1	incomplete; partial on complete genome; missing stop; Derived by automated computational analysis using gene prediction method: Protein Homology.	1	1	0	0	0	0			0	1	0	0	apaJS280_01629	1811764	1812513	-	Alcohol dehydrogenase	1.1.1.1	adhT
1632	CP025570.3253	C0Z10_08100	CDS/pseudogene	1812848	1814366	1518	-	dipeptidase		WP_015069062.1	frameshifted; Derived by automated computational analysis using gene prediction method: Protein Homology.	1	1	0	0	0	0			0	1	0	0	apaJS280_01630	1812848	1814068	-	Dipeptidase	3.4.-.-	pepD_1
1633	CP025570.3255	C0Z10_08105	CDS	1814657	1816456	1799	+	hypothetical protein				1	1	0	0	0	0			0	1	0	0	apaJS280_01632	1814657	1816456	+	hypothetical protein
1634	CP025570.3257	C0Z10_08110	CDS	1816935	1819004	2069	+	recombinase family protein		WP_005460705.1		1	1	0	0	0	0			0	1	0	0	apaJS280_01633	1816935	1819004	+	hypothetical protein
1635	CP025570.3259	C0Z10_08115	CDS	1819241	1819507	266	-	hypothetical protein		WP_018161447.1		1	1	0	1	0	0			0	0	0	0
1636	CP025570.3261	C0Z10_08120	CDS	1820436	1821092	656	-	histidine phosphatase family protein		PF00300.20		1	1	0	1	0	0			0	1	0	0	apaJS280_01634	1820436	1821092	-	hypothetical protein
1637	CP025570.3263	C0Z10_08125	CDS	1821110	1821757	647	-	NUDIX domain-containing protein		PF00293.26		1	1	0	1	0	0			0	1	0	0	apaJS280_01635	1821110	1821757	-	Isopentenyl-diphosphate Delta-isomerase	5.3.3.2	idi_2
1638	CP025570.3265	C0Z10_08130	CDS	1823295	1824686	1391	+	IS1380 family transposase		WP_015069096.1		1	1	0	1	0	0			0	1	0	0	apaJS280_01637	1823295	1824686	+	hypothetical protein
1639	CP025570.3267	C0Z10_08135	CDS	1825011	1825595	584	+	hypothetical protein				1	1	0	1	0	0			0	1	0	0	apaJS280_01638	1825011	1825595	+	hypothetical protein
1640	CP025570.3269	C0Z10_08140	CDS	1825588	1825785	197	+	hypothetical protein				1	1	0	1	0	0			0	1	0	0	apaJS280_01639	1825588	1825785	+	hypothetical protein
1641	CP025570.3271	C0Z10_08145	CDS	1825969	1826202	233	-	hypothetical protein				1	1	0	1	0	0			0	1	0	0	apaJS280_01640	1825990	1826214	+	hypothetical protein
1642	CP025570.3273	C0Z10_08150	CDS	1826201	1828357	2156	+	DUF87 domain-containing protein				1	1	0	1	0	0			0	1	0	0	apaJS280_01641	1826201	1828357	+	hypothetical protein
1643	CP025570.3275	C0Z10_08155	CDS	1828341	1829291	950	+	hypothetical protein		PF13814.4		1	1	0	1	0	0			0	1	0	0	apaJS280_01642	1828341	1829291	+	hypothetical protein
1644	CP025570.3277	C0Z10_08160	CDS	1829288	1830328	1040	+	site-specific DNA-methyltransferase		WP_010596375.1		1	1	0	1	0	0	M.AjeJS280ORF8160P(II)		0	1	0	0	apaJS280_01643	1829288	1830328	+	DNA adenine methyltransferase YhdJ	2.1.1.72	yhdJ
1645	CP025570.3279	C0Z10_08165	CDS	1830325	1830918	593	+	antirestriction protein ArdA		WP_005208755.1		1	0	0	1	0	0			0	1	0	0	apaJS280_01644	1830325	1830918	+	hypothetical protein
1646	CP025570.3281	C0Z10_08170	CDS/pseudogene	1831054	1831327	273	+	DNA-binding protein		WP_006438870.1	frameshifted; Derived by automated computational analysis using gene prediction method: Protein Homology.	1	0	0	1	0	0			0	0	0	0
1647	CP025570.3283	C0Z10_08175	CDS/pseudogene	1831647	1832171	524	+	recombinase family protein		PF00239.19	incomplete; partial on complete genome; missing stop; Derived by automated computational analysis using gene prediction method: Protein Homology.	1	0	0	1	0	0			0	0	0	0
1648	CP025570.3285	C0Z10_08180	CDS	1832256	1833188	932	-	hypothetical protein				1	0	0	1	0	0			0	0	0	0
1649	CP025570.3287	C0Z10_08185	tRNA	1833367	1833442	75	-	tRNA-Ala				0	0	0	0	0	0			0	1	0	0	apaJS280_01645	1833367	1833442	-	tRNA-Ala(ggc)
1650	CP025570.3289	C0Z10_08190	tRNA	1833485	1833557	72	-	tRNA-Ala				0	0	0	0	0	0			0	0	1	0	apaJS280_01646	1833484	1833557	-	tRNA-Ala(ggc)
1651	CP025570.3291	C0Z10_08195	CDS	1833658	1834296	638	-	histidine phosphatase family protein		WP_002521797.1		0	0	0	0	0	0			1	0	0	0	apaJS280_01647	1833658	1834296	-	Phosphoserine phosphatase 1	3.1.3.3	pspA
1652	CP025570.3293	C0Z10_08200	CDS	1834293	1834676	383	-	ribosome silencing factor	rsfS	WP_015070067.1		0	0	0	0	0	0			1	0	0	0	apaJS280_01648	1834293	1834676	-	Ribosomal silencing factor RsfS		rsfS
1653	CP025570.3295	C0Z10_08205	CDS	1834673	1835335	662	-	nicotinate-nucleotide adenylyltransferase		WP_015070066.1		0	0	0	0	0	0			1	0	0	0	apaJS280_01649	1834673	1835335	-	putative nicotinate-nucleotide adenylyltransferase	2.7.7.18	nadD
1654	CP025570.3297	C0Z10_08210	CDS	1835484	1836728	1244	-	glutamate-5-semialdehyde dehydrogenase		WP_015070064.1		0	0	0	0	0	0			1	0	0	0	apaJS280_01651	1835484	1836728	-	Gamma-glutamyl phosphate reductase	1.2.1.41	proA
1655	CP025570.3299	C0Z10_08215	CDS	1836762	1838009	1247	-	glutamate 5-kinase		WP_016667373.1		0	0	0	0	0	0			1	0	0	0	apaJS280_01652	1836762	1838009	-	Glutamate 5-kinase	2.7.2.11	proB
1656	CP025570.3301	C0Z10_08220	CDS	1837999	1839525	1526	-	GTPase ObgE		WP_002531006.1		0	0	0	0	0	0			1	0	0	0	apaJS280_01653	1837999	1839525	-	GTPase Obg	3.6.5.-	obg
1657	CP025570.3303	C0Z10_08225	CDS	1839589	1840587	998	-	hypothetical protein				0	0	0	0	0	0			1	0	0	0	apaJS280_01654	1839589	1840587	-	hypothetical protein
1658	CP025570.3305	C0Z10_08230	CDS	1840889	1841158	269	-	50S ribosomal protein L27		WP_002513859.1		0	0	0	0	0	0			1	0	0	0	apaJS280_01655	1840889	1841158	-	50S ribosomal protein L27		rpmA
1659	CP025570.3307	C0Z10_08235	CDS	1841171	1841479	308	-	50S ribosomal protein L21	rplU	WP_009639958.1		0	0	0	0	0	0			1	0	0	0	apaJS280_01656	1841171	1841479	-	50S ribosomal protein L21		rplU
1660	CP025570.3309	C0Z10_08240	CDS	1841652	1844426	2774	-	ribonuclease		WP_015070058.1		0	0	0	0	0	0			1	0	0	0	apaJS280_01657	1841652	1844426	-	Ribonuclease E	3.1.26.12	rne
1661	CP025570.3311	C0Z10_08245	CDS	1844628	1846268	1640	-	beta-N-acetylhexosaminidase		PF00933.19		0	0	0	0	0	0			1	0	0	0	apaJS280_01658	1844628	1846268	-	Beta-hexosaminidase	3.2.1.52	nagZ_2
1662	CP025570.3313	C0Z10_08250	CDS	1846265	1846702	437	-	nucleoside-diphosphate kinase		WP_015070054.1		0	0	0	0	0	0			1	0	0	0	apaJS280_01659	1846265	1846714	-	Nucleoside diphosphate kinase	2.7.4.6	ndkA
1663	CP025570.3315	C0Z10_08255	CDS	1846726	1847049	323	-	DUF4233 domain-containing protein		WP_015070053.1		0	0	0	0	0	0			1	0	0	0	apaJS280_01660	1846726	1847091	-	hypothetical protein
1664	CP025570.3317	C0Z10_08260	CDS	1847088	1848515	1427	-	bifunctional folylpolyglutamate synthase/dihydrofolate synthase		WP_002531002.1		0	0	0	0	0	0			1	0	0	0	apaJS280_01661	1847088	1848551	-	Dihydrofolate synthase/folylpolyglutamate synthase	6.3.2.12	folC
1665	CP025570.3319	C0Z10_08265	CDS	1848548	1848904	356	-	RNA polymerase-binding protein RbpA		WP_007433696.1		0	0	0	0	0	0			1	0	0	0	apaJS280_01662	1848548	1848904	-	RNA polymerase-binding protein RbpA		rbpA_2
1666	CP025570.3321	C0Z10_08270	CDS	1848967	1849209	242	-	preprotein translocase subunit SecG		WP_016667361.1		0	0	0	0	0	0			1	0	0	0	apaJS280_01663	1848967	1849209	-	putative protein-export membrane protein SecG		secG
1667	CP025570.3323	C0Z10_08275	CDS	1849321	1850100	779	-	triose-phosphate isomerase		WP_015070049.1		0	0	0	0	0	0			1	0	0	0	apaJS280_01664	1849321	1850100	-	Triosephosphate isomerase	5.3.1.1	tpiA
1668	CP025570.3325	C0Z10_08280	CDS	1850100	1851308	1208	-	phosphoglycerate kinase	pgk	WP_002527581.1		0	0	0	0	0	0			1	0	0	0	apaJS280_01665	1850100	1851308	-	Phosphoglycerate kinase	2.7.2.3	pgk
1669	CP025570.3327	C0Z10_08285	CDS	1851437	1852444	1007	-	type I glyceraldehyde-3-phosphate dehydrogenase	gap	WP_009056013.1		0	0	0	0	0	0			1	0	0	0	apaJS280_01666	1851437	1852444	-	Glyceraldehyde-3-phosphate dehydrogenase	1.2.1.12	gapA
1670	CP025570.3329	C0Z10_08290	CDS	1852593	1853579	986	-	DNA-binding protein WhiA	whiA	WP_004811756.1		0	0	0	0	0	0			1	0	0	0	apaJS280_01667	1852593	1853579	-	Putative sporulation transcription regulator WhiA		whiA
1671	CP025570.3331	C0Z10_08295	CDS	1853649	1854614	965	-	hypothetical protein		WP_015582960.1		0	0	0	0	0	0			1	0	0	0	apaJS280_01668	1853649	1854665	-	Putative gluconeogenesis factor
1672	CP025570.3333	C0Z10_08300	CDS	1854668	1855558	890	-	RNase adapter RapZ		WP_020488615.1		0	0	0	0	0	0			1	0	0	0	apaJS280_01669	1854668	1855558	-	Nucleotide-binding protein
1673	CP025570.3335	C0Z10_08305	CDS	1855587	1857602	2015	-	excinuclease ABC subunit UvrC		WP_013161386.1		0	0	0	0	0	0			1	0	0	0	apaJS280_01670	1855587	1857689	-	UvrABC system protein C		uvrC_1
1674	CP025570.3337	C0Z10_08310	CDS	1857852	1858601	749	+	histidine phosphatase family protein		WP_002542042.1		0	0	0	0	0	0			1	0	0	0	apaJS280_01671	1857861	1858601	+	hypothetical protein
1675	CP025570.3339	C0Z10_08315	CDS	1858613	1859101	488	-	hypothetical protein		WP_015581971.1		0	0	0	0	0	0			0	0	1	0	apaJS280_01672	1858613	1859068	-	hypothetical protein
1676	CP025570.3341	C0Z10_08320	CDS	1859434	1859844	410	+	Rieske (2Fe-2S) protein		WP_015070041.1		0	0	0	0	0	0			1	0	0	0	apaJS280_01673	1859434	1859844	+	Cytochrome b6-f complex iron-sulfur subunit	1.10.9.1	petC
1677	CP025570.3343	C0Z10_08325	CDS	1859932	1860285	353	-	hypothetical protein				0	0	0	0	0	0			1	0	0	0	apaJS280_01674	1859932	1860285	-	hypothetical protein
1678	CP025570.3345	C0Z10_08330	CDS	1860375	1863404	3029	-	excinuclease ABC subunit UvrA		WP_002546754.1		0	0	0	0	0	0			1	0	0	0	apaJS280_01675	1860375	1863404	-	UvrABC system protein A		uvrA_3
1679	CP025570.3347	C0Z10_08335	CDS	1863502	1864242	740	+	maleylpyruvate isomerase family mycothiol-dependent enzyme		WP_009639764.1		0	0	0	0	0	0			1	0	0	0	apaJS280_01676	1863532	1864242	+	hypothetical protein
1680	CP025570.3349	C0Z10_08340	CDS	1864231	1865232	1001	-	tellurium resistance protein TerC		WP_015070037.1		0	0	0	0	0	0			1	0	0	0	apaJS280_01677	1864231	1865232	-	putative membrane protein
1681	CP025570.3351	C0Z10_08345	CDS	1865414	1867498	2084	-	excinuclease ABC subunit UvrB		WP_015582967.1		0	0	0	0	0	0			1	0	0	0	apaJS280_01678	1865414	1867498	-	UvrABC system protein B		uvrB
1682	CP025570.3353	C0Z10_08350	CDS	1867611	1868615	1004	+	IS481-like element ISPfr15 family transposase		WP_012394229.1		0	0	0	0	0	0			0	1	0	0	apaJS280_01679	1867611	1868615	+	hypothetical protein
1683	CP025570.3355	C0Z10_08355	CDS	1868638	1869270	632	-	dephospho-CoA kinase		WP_015070033.1		0	0	0	0	0	0			1	0	0	0	apaJS280_01680	1868638	1869270	-	Dephospho-CoA kinase	2.7.1.24	coaE
1684	CP025570.3357	C0Z10_08360	CDS	1869353	1870855	1502	-	30S ribosomal protein S1		WP_014598813.1		0	0	0	0	0	0			1	0	0	0	apaJS280_01681	1869353	1870984	-	30S ribosomal protein S1		rpsA
1685	CP025570.3359	C0Z10_08365	CDS	1871132	1871902	770	+	class F sortase		WP_015070031.1		0	0	0	0	0	0			0	0	0	1	apaJS280_01682	1871132	1871902	+	hypothetical protein
1686	CP025570.3361	C0Z10_08370	CDS/pseudogene	1872024	1874325	2301	+	F420H(2):quinone oxidoreductase		WP_002525058.1	frameshifted; Derived by automated computational analysis using gene prediction method: Protein Homology.	0	0	0	0	0	0			1	0	0	0	apaJS280_01683	1872024	1874870	+	putative FAD-linked oxidoreductase	1.-.-.-
1687	CP025570.3363	C0Z10_08375	CDS	1874217	1874870	653	+	(Fe-S)-binding protein				0	0	0	0	0	0			0	0	0	0
1688	CP025570.3365	C0Z10_08380	CDS	1875075	1875704	629	-	LysE family translocator		WP_015935807.1		0	0	0	0	0	0			1	0	0	0	apaJS280_01684	1875075	1875704	-	Homoserine/homoserine lactone efflux protein		rhtB
1689	CP025570.3367	C0Z10_08385	CDS	1875748	1878429	2681	-	DNA polymerase I		WP_002525605.1		0	0	0	0	0	0			1	0	0	0	apaJS280_01685	1875748	1878429	-	DNA polymerase I	2.7.7.7	polA
1690	CP025570.3369	C0Z10_08390	CDS	1878470	1879228	758	-	precorrin-6A synthase (deacetylating)	cobF	WP_002549856.1		0	0	0	0	0	0			1	0	0	0	apaJS280_01686	1878470	1879228	-	hypothetical protein
1691	CP025570.3371	C0Z10_08395	CDS	1879356	1879790	434	+	PaaI family thioesterase		WP_014604497.1		0	0	0	0	0	0			1	0	0	0	apaJS280_01687	1879356	1879790	+	Putative esterase	3.1.2.-
1692	CP025570.3373	C0Z10_08400	CDS	1879929	1880606	677	-	response regulator		WP_013864965.1		0	0	0	0	0	0			1	0	0	0	apaJS280_01688	1879929	1880588	-	putative transcriptional regulatory protein pdtaR		pdtaR
1693	CP025570.3375	C0Z10_08405	tRNA	1880772	1880857	85	+	tRNA-Leu				0	0	0	0	0	0			0	0	0	0	apaJS280_01689	1880772	1880856	+	tRNA-Leu(caa)
1694	CP025570.3377	C0Z10_08410	CDS	1880992	1882419	1427	-	pyruvate kinase	pyk	WP_007401033.1		0	0	0	0	0	0			1	0	0	0	apaJS280_01690	1880992	1882362	-	Pyruvate kinase	2.7.1.40	pyk
1695	CP025570.3379	C0Z10_08415	CDS	1882602	1883543	941	-	RluA family pseudouridine synthase		WP_014846913.1		0	0	0	0	0	0			1	0	0	0	apaJS280_01691	1882602	1883543	-	putative RNA pseudouridine synthase	5.4.99.-
1696	CP025570.3381	C0Z10_08420	CDS	1883540	1883992	452	-	signal peptidase		WP_002527639.1		0	0	0	0	0	0			1	0	0	0	apaJS280_01692	1883540	1883992	-	Lipoprotein signal peptidase	3.4.23.36	lspA
1697	CP025570.3383	C0Z10_08425	CDS	1884103	1884537	434	-	DNA-binding protein		WP_015070022.1		0	0	0	0	0	0			1	0	0	0	apaJS280_01693	1884103	1884537	-	RNA polymerase-binding transcription factor DksA		dksA_2
1698	CP025570.3385	C0Z10_08430	CDS	1884699	1885742	1043	-	DivIVA domain-containing protein		WP_015070021.1		0	0	0	0	0	0			0	0	1	0	apaJS280_01694	1884699	1885742	-	Cell wall synthesis protein Wag31
1699	CP025570.3387	C0Z10_08435	CDS	1885944	1886234	290	-	YggT family protein		WP_002527642.1		0	0	0	0	0	0			1	0	0	0	apaJS280_01696	1885944	1886234	-	hypothetical protein
1700	CP025570.3389	C0Z10_08440	CDS	1886264	1886797	533	-	DUF552 domain-containing protein		WP_002548607.1		0	0	0	0	0	0			0	0	1	0	apaJS280_01697	1886264	1886797	-	Cell division protein SepF		sepF
1701	CP025570.3391	C0Z10_08445	CDS	1886914	1887693	779	-	laccase domain-containing protein		WP_015070018.1		0	0	0	0	0	0			1	0	0	0	apaJS280_01698	1886914	1887684	-	Laccase domain protein
1702	CP025570.3393	C0Z10_08450	CDS	1887702	1888874	1172	-	cell division protein FtsZ		WP_002513921.1		0	0	0	0	0	0			1	0	0	0	apaJS280_01699	1887702	1888874	-	Cell division protein FtsZ		ftsZ
1703	CP025570.3395	C0Z10_08455	CDS	1889050	1889769	719	-	cell division protein FtsQ		PF08478.8		0	0	0	0	0	0			0	1	0	0	apaJS280_01700	1889050	1889769	-	Cell division protein FtsQ		ftsQ
1704	CP025570.3397	C0Z10_08460	CDS	1889766	1891187	1421	-	UDP-N-acetylmuramate--L-alanine ligase		WP_015070015.1		0	0	0	0	0	0			1	0	0	0	apaJS280_01701	1889766	1891187	-	UDP-N-acetylmuramate--L-alanine ligase	6.3.2.8	murC
1705	CP025570.3399	C0Z10_08465	CDS	1891174	1892328	1154	-	undecaprenyldiphospho-muramoylpentapeptide beta-N-acetylglucosaminyltransferase	murG	WP_015070014.1		0	0	0	0	0	0			1	0	0	0	apaJS280_01702	1891174	1892328	-	UDP-N-acetylglucosamine--N-acetylmuramyl-(pentapeptide) pyrophosphoryl-undecaprenol N-acetylglucosamine transferase	2.4.1.227	murG
1706	CP025570.3401	C0Z10_08470	CDS	1892405	1893580	1175	-	putative lipid II flippase FtsW	ftsW	WP_002519122.1		0	0	0	0	0	0			1	0	0	0	apaJS280_01703	1892405	1893685	-	putative peptidoglycan glycosyltransferase FtsW	2.4.1.129	ftsW
1707	CP025570.3403	C0Z10_08475	CDS	1893688	1895187	1499	-	UDP-N-acetylmuramoyl-L-alanine--D-glutamate ligase		WP_015070012.1		0	0	0	0	0	0			1	0	0	0	apaJS280_01704	1893688	1895154	-	UDP-N-acetylmuramoylalanine--D-glutamate ligase	6.3.2.9	murD
1708	CP025570.3405	C0Z10_08480	CDS	1895169	1896233	1064	-	phospho-N-acetylmuramoyl-pentapeptide- transferase		WP_016667320.1		0	0	0	0	0	0			1	0	0	0	apaJS280_01705	1895169	1896233	-	Phospho-N-acetylmuramoyl-pentapeptide-transferase	2.7.8.13	mraY
1709	CP025570.3407	C0Z10_08485	CDS	1896230	1897666	1436	-	UDP-N-acetylmuramoyl-tripeptide--D-alanyl-D- alanine ligase		WP_014166888.1		0	0	0	0	0	0			1	0	0	0	apaJS280_01706	1896230	1897666	-	UDP-N-acetylmuramoyl-tripeptide--D-alanyl-D-alanine ligase	6.3.2.10	murF_2
1710	CP025570.3409	C0Z10_08490	CDS	1897663	1899300	1637	-	UDP-N-acetylmuramoyl-L-alanyl-D-glutamate--2, 6-diaminopimelate ligase		WP_002527653.1		0	0	0	0	0	0			1	0	0	0	apaJS280_01707	1897663	1899387	-	UDP-N-acetylmuramoyl-L-alanyl-D-glutamate--2%2C6-diaminopimelate ligase	6.3.2.13	murE
1711	CP025570.3411	C0Z10_08495	CDS	1899384	1901258	1874	-	penicillin-binding protein 2		WP_014598472.1		0	0	0	0	0	0			1	0	0	0	apaJS280_01708	1899384	1901258	-	Penicillin-binding protein PbpB		pbpB
1712	CP025570.3413	C0Z10_08500	CDS	1901255	1901707	452	-	cell division protein FtsL				0	0	0	0	0	0			1	0	0	0	apaJS280_01709	1901255	1901707	-	hypothetical protein
1713	CP025570.3415	C0Z10_08505	CDS	1901704	1902720	1016	-	16S rRNA (cytosine(1402)-N(4))-methyltransferase RsmH		WP_008599321.1		0	0	0	0	0	0			1	0	0	0	apaJS280_01710	1901704	1902720	-	Ribosomal RNA small subunit methyltransferase H	2.1.1.199	rsmH
1714	CP025570.3417	C0Z10_08510	CDS	1902866	1903303	437	-	transcriptional regulator MraZ		WP_013161424.1		0	0	0	0	0	0			1	0	0	0	apaJS280_01711	1902866	1903303	-	Transcriptional regulator MraZ		mraZ
1715	CP025570.3419	C0Z10_08515	CDS	1903592	1904512	920	+	MoxR family ATPase		WP_019885542.1		0	0	0	0	0	0			1	0	0	0	apaJS280_01712	1903559	1904512	+	hypothetical protein
1716	CP025570.3421	C0Z10_08520	CDS	1904517	1905776	1259	+	DUF58 domain-containing protein		PF01882.16		0	0	0	0	0	0			1	0	0	0	apaJS280_01713	1904517	1905776	+	hypothetical protein
1717	CP025570.3423	C0Z10_08525	CDS	1905773	1908097	2324	+	transglutaminase domain-containing protein		PF01841.17		0	0	0	0	0	0			1	0	0	0	apaJS280_01714	1905773	1908097	+	Protein-glutamine gamma-glutamyltransferase	2.3.2.13	tgpA
1718	CP025570.3425	C0Z10_08530	CDS	1908120	1908425	305	-	calcium-binding protein		WP_014442884.1		0	0	0	0	0	0			1	0	0	0	apaJS280_01715	1908120	1908425	-	hypothetical protein
1719	CP025570.3427	C0Z10_08535	CDS/pseudogene	1908826	1908924	98	-	hypothetical protein		WP_002527661.1	incomplete; partial on complete genome; missing stop; Derived by automated computational analysis using gene prediction method: Protein Homology.	0	0	0	0	0	0			1	0	0	0	apaJS280_01716	1908490	1908924	-	hypothetical protein
1720	CP025570.3429	C0Z10_08540	CDS	1909253	1910365	1112	+	glycine cleavage system protein T	gcvT	WP_002513938.1		0	0	0	0	0	0			1	0	0	0	apaJS280_01717	1909253	1910365	+	Aminomethyltransferase	2.1.2.10	gcvT
1721	CP025570.3431	C0Z10_08545	CDS	1910401	1910775	374	+	glycine cleavage system protein H	gcvH	WP_007433661.1		0	0	0	0	0	0			1	0	0	0	apaJS280_01718	1910401	1910775	+	Glycine cleavage system H protein		gcvH_2
1722	CP025570.3433	C0Z10_08550	CDS	1910865	1913825	2960	+	glycine dehydrogenase (aminomethyl-transferring)	gcvP	WP_015069998.1		0	0	0	0	0	0			1	0	0	0	apaJS280_01719	1910865	1913825	+	putative glycine dehydrogenase (decarboxylating)	1.4.4.2	gcvP
1723	CP025570.3435	C0Z10_08555	CDS	1913822	1914775	953	-	EamA family transporter RarD	rarD	WP_013125284.1		0	0	0	0	0	0			1	0	0	0	apaJS280_01720	1913822	1914778	-	hypothetical protein
1724	CP025570.3437	C0Z10_08560	CDS	1914873	1915802	929	+	ABC transporter		WP_015069997.1		0	0	0	0	0	0			1	0	0	0	apaJS280_01721	1914873	1915802	+	Daunorubicin/doxorubicin resistance ATP-binding protein DrrA	3.6.3.-	drrA_7
1725	CP025570.3439	C0Z10_08565	CDS	1915807	1916667	860	+	ABC transporter		WP_015069996.1		0	0	0	0	0	0			0	0	0	1	apaJS280_01722	1915807	1916667	+	hypothetical protein
1726	CP025570.3441	C0Z10_08570	CDS	1916634	1917506	872	+	ABC transporter		WP_015069995.1		0	0	0	0	0	0			1	0	0	0	apaJS280_01723	1916664	1917506	+	hypothetical protein
1727	CP025570.3443	C0Z10_08575	CDS	1917609	1918145	536	+	gluconate kinase		WP_005627931.1		0	0	0	0	0	0			1	0	0	0	apaJS280_01724	1917609	1918145	+	Thermoresistant gluconokinase	2.7.1.12	gntK
1728	CP025570.3445	C0Z10_08580	CDS	1918153	1918590	437	-	Hsp20/alpha crystallin family protein		WP_009884626.1		0	0	0	0	0	0			1	0	0	0	apaJS280_01725	1918153	1918590	-	18 kDa heat shock protein
1729	CP025570.3447	C0Z10_08585	CDS	1918720	1919403	683	-	alpha/beta hydrolase		WP_002527672.1		0	0	0	0	0	0			1	0	0	0	apaJS280_01726	1918720	1919403	-	Tropinesterase	3.1.1.10
1730	CP025570.3449	C0Z10_08590	CDS	1919454	1920278	824	-	ABC transporter ATP-binding protein		WP_012456595.1		0	0	0	0	0	0			0	0	0	1	apaJS280_01727	1919454	1920278	-	Aliphatic sulfonates import ATP-binding protein SsuB	3.6.3.-	ssuB
1731	CP025570.3451	C0Z10_08595	CDS	1920272	1921399	1127	-	ABC transporter permease		WP_015069987.1		0	0	0	0	0	0			1	0	0	0	apaJS280_01728	1920272	1921399	-	Bicarbonate transport system permease protein CmpB		cmpB
1732	CP025570.3453	C0Z10_08600	CDS	1921405	1922604	1199	-	ABC transporter substrate-binding protein		PF13379.4		0	0	0	0	0	0			1	0	0	0	apaJS280_01729	1921405	1922604	-	hypothetical protein
1733	CP025570.3455	C0Z10_08605	CDS	1923018	1924319	1301	+	carotenoid dehydrogenase		WP_004811831.1		0	0	0	0	0	0			1	0	0	0	apaJS280_01730	1922964	1924319	+	hypothetical protein
1734	CP025570.3457	C0Z10_08610	CDS	1924415	1926673	2258	+	helicase		WP_002533673.1		0	0	0	0	0	0			1	0	0	0	apaJS280_01731	1924415	1926673	+	DNA helicase IV	3.6.4.12	helD_2
1735	CP025570.3459	C0Z10_08615	CDS	1926600	1927517	917	-	5,10-methylenetetrahydrofolate reductase		WP_020462599.1		0	0	0	0	0	0			1	0	0	0	apaJS280_01732	1926600	1927517	-	5%2C10-methylenetetrahydrofolate reductase	1.5.1.20	metF
1736	CP025570.3461	C0Z10_08620	CDS	1927581	1928552	971	-	peroxidase		WP_018190625.1		0	0	0	0	0	0			1	0	0	0	apaJS280_01733	1927581	1928588	-	putative deferrochelatase/peroxidase YfeX	1.11.1.-	yfeX
1737	CP025570.3463	C0Z10_08625	CDS	1928681	1929781	1100	+	polyprenyl synthetase family protein		WP_015069981.1		0	0	0	0	0	0			1	0	0	0	apaJS280_01734	1928681	1929781	+	(2E%2C6E)-farnesyl diphosphate synthase	2.5.1.10
1738	CP025570.3465	C0Z10_08630	CDS	1929967	1930398	431	+	hypothetical protein				0	0	0	0	0	0			1	0	0	0	apaJS280_01735	1929967	1930398	+	hypothetical protein
1739	CP025570.3467	C0Z10_08635	CDS	1930567	1932111	1544	+	serine/threonine protein kinase		WP_002544106.1		0	0	0	0	0	0			0	1	0	0	apaJS280_01736	1930567	1932111	+	Serine/threonine-protein kinase PK-1	2.7.11.1	spk1
1740	CP025570.3469	C0Z10_08640	CDS	1932268	1933194	926	+	EamA/RhaT family transporter		WP_002521855.1		0	0	0	0	0	0			1	0	0	0	apaJS280_01737	1932205	1933194	+	hypothetical protein
1741	CP025570.3471	C0Z10_08645	CDS	1933245	1933892	647	-	MBL fold metallo-hydrolase		WP_015069976.1		0	0	0	0	0	0			1	0	0	0	apaJS280_01738	1933245	1933892	-	hypothetical protein
1742	CP025570.3473	C0Z10_08650	CDS	1933978	1935372	1394	-	3-deoxy-7-phosphoheptulonate synthase class II		WP_002546530.1		0	0	0	0	0	0			1	0	0	0	apaJS280_01739	1933978	1935432	-	Phospho-2-dehydro-3-deoxyheptonate aldolase	2.5.1.54	aroH
1743	CP025570.3475	C0Z10_08655	CDS	1935433	1936125	692	-	DNA-binding response regulator		WP_006349757.1		0	0	0	0	0	0			1	0	0	0	apaJS280_01740	1935433	1936125	-	Transcriptional regulatory protein DegU		degU_2
1744	CP025570.3477	C0Z10_08660	CDS	1936263	1937471	1208	-	hypothetical protein				0	0	0	0	0	0			1	0	0	0	apaJS280_01741	1936263	1937471	-	hypothetical protein
1745	CP025570.3479	C0Z10_08665	CDS	1937461	1938285	824	-	hypothetical protein				0	0	0	0	0	0			0	0	1	0	apaJS280_01742	1937461	1938285	-	hypothetical protein
1746	CP025570.3481	C0Z10_08670	CDS	1938282	1939052	770	-	1-acyl-sn-glycerol-3-phosphate acyltransferase		WP_002544809.1		0	0	0	0	0	0			1	0	0	0	apaJS280_01743	1938282	1939052	-	1-acyl-sn-glycerol-3-phosphate acyltransferase	2.3.1.-	plsC_2
1747	CP025570.3483	C0Z10_08675	CDS	1939179	1939685	506	+	hypothetical protein				0	0	0	0	0	0			0	0	0	1	apaJS280_01744	1939179	1939685	+	hypothetical protein
1748	CP025570.3485	C0Z10_08680	CDS	1939675	1940760	1085	-	glucokinase		WP_015069970.1		0	0	0	0	0	0			1	0	0	0	apaJS280_01745	1939675	1940760	-	Glucokinase	2.7.1.2	glkA
1749	CP025570.3487	C0Z10_08685	CDS	1940765	1941874	1109	-	hypothetical protein		WP_015069969.1		0	0	0	0	0	0			0	1	0	0	apaJS280_01746	1940765	1941874	-	putative endopeptidase	3.4.-.-
1750	CP025570.3489	C0Z10_08690	CDS	1942096	1943877	1781	+	endonuclease		WP_002530946.1		0	0	0	0	0	0			1	0	0	0	apaJS280_01747	1942066	1943877	+	UvrABC system protein C		uvrC_2
1751	CP025570.3491	C0Z10_08695	CDS	1943888	1944163	275	+	AsnC family transcriptional regulator		WP_015069967.1		0	0	0	0	0	0			1	0	0	0	apaJS280_01748	1943888	1944163	+	hypothetical protein
1752	CP025570.3493	C0Z10_08700	CDS	1944182	1944835	653	-	rhomboid family intramembrane serine protease		WP_002548703.1		0	0	0	0	0	0			1	0	0	0	apaJS280_01749	1944182	1944835	-	hypothetical protein
1753	CP025570.3495	C0Z10_08705	CDS	1944924	1945439	515	-	peptidylprolyl isomerase		WP_013865028.1		0	0	0	0	0	0			1	0	0	0	apaJS280_01750	1944924	1945439	-	Peptidyl-prolyl cis-trans isomerase B	5.2.1.8	cypB
1754	CP025570.3497	C0Z10_08710	CDS	1945602	1946579	977	+	hypothetical protein		WP_015011448.1		0	0	0	0	0	0			1	0	0	0	apaJS280_01751	1945602	1946579	+	hypothetical protein
1755	CP025570.3499	C0Z10_08715	CDS	1946791	1947354	563	+	XRE family transcriptional regulator				0	0	0	0	0	0			1	0	0	0	apaJS280_01752	1946791	1947354	+	hypothetical protein
1756	CP025570.3501	C0Z10_08720	CDS	1947356	1948081	725	+	leader peptidase (prepilin peptidase)/N-methyltransferase		WP_002527694.1		0	0	0	0	0	0			1	0	0	0	apaJS280_01753	1947356	1948081	+	hypothetical protein
1757	CP025570.3503	C0Z10_08725	CDS	1948154	1949227	1073	-	anthranilate phosphoribosyltransferase	trpD	WP_020490660.1		0	0	0	0	0	0			1	0	0	0	apaJS280_01754	1948154	1949227	-	Anthranilate phosphoribosyltransferase	2.4.2.18	trpD
1758	CP025570.3505	C0Z10_08730	CDS	1949241	1949648	407	-	DNA-binding response regulator		WP_015069960.1		0	0	0	0	0	0			1	0	0	0	apaJS280_01755	1949241	1949648	-	putative response regulatory protein
1759	CP025570.3507	C0Z10_08735	CDS	1950021	1950614	593	+	heme-copper oxidase subunit III		WP_002513971.1		0	0	0	0	0	0			1	0	0	0	apaJS280_01756	1950021	1950614	+	putative cytochrome c oxidase subunit 3	1.9.3.1	ctaE
1760	CP025570.3509	C0Z10_08740	CDS	1950644	1951447	803	+	cystathionine beta-lyase		WP_002532211.1		0	0	0	0	0	0			1	0	0	0	apaJS280_01757	1950692	1951447	+	Cytochrome bc1 complex cytochrome c subunit	1.10.2.2	qcrC
1761	CP025570.3511	C0Z10_08745	CDS	1951459	1952529	1070	+	Rieske (2Fe-2S) protein		WP_015069957.1		0	0	0	0	0	0			1	0	0	0	apaJS280_01758	1951444	1952529	+	Cytochrome bc1 complex Rieske iron-sulfur subunit		qcrA
1762	CP025570.3513	C0Z10_08750	CDS	1952529	1954253	1724	+	ubiquinol-cytochrome c reductase cytochrome b subunit		WP_002513974.1		0	0	0	0	0	0			1	0	0	0	apaJS280_01759	1952529	1954253	+	Cytochrome bc1 complex cytochrome b subunit	1.10.2.2	qcrB
1763	CP025570.3515	C0Z10_08755	CDS	1954184	1954717	533	-	hypothetical protein		WP_002527702.1		0	0	0	0	0	0			1	0	0	0	apaJS280_01760	1954184	1954717	-	Methylated-DNA--protein-cysteine methyltransferase	2.1.1.63	ogt
1764	CP025570.3517	C0Z10_08760	CDS	1954768	1956228	1460	+	GuaB1 family IMP dehydrogenase-related protein		WP_014166884.1		0	0	0	0	0	0			1	0	0	0	apaJS280_01761	1954768	1956228	+	putative oxidoreductase	1.-.-.-	guaB1
1765	CP025570.3519	C0Z10_08765	CDS	1956266	1956961	695	+	nucleoside-diphosphate sugar epimerase		WP_016667270.1		0	0	0	0	0	0			1	0	0	0	apaJS280_01762	1956266	1956961	+	putative sugar epimerase YhfK	4.-.-.-	yhfK
1766	CP025570.3521	C0Z10_08770	CDS	1957062	1957457	395	-	cytochrome c oxidase subunit 4		WP_002527710.1		0	0	0	0	0	0			1	0	0	0	apaJS280_01763	1957062	1957457	-	Cytochrome c oxidase polypeptide 4	1.9.3.1	ctaF
1767	CP025570.3523	C0Z10_08775	CDS	1957454	1959091	1637	-	cytochrome c oxidase subunit I	ctaD	WP_002527711.1		0	0	0	0	0	0			1	0	0	0	apaJS280_01764	1957454	1959190	-	putative cytochrome c oxidase subunit 1	1.9.3.1	ctaD
1768	CP025570.3525	C0Z10_08780	CDS	1959187	1959906	719	-	cytochrome c oxidase subunit II	coxB	WP_002527712.1		0	0	0	0	0	0			1	0	0	0	apaJS280_01765	1959187	1959990	-	Cytochrome c oxidase subunit 2	1.9.3.1	ctaC
1769	CP025570.3527	C0Z10_08785	CDS	1960268	1960624	356	-	iron-sulfur cluster insertion protein ErpA		WP_002515279.1		0	0	0	0	0	0			1	0	0	0	apaJS280_01766	1960268	1960624	-	Iron-sulfur cluster insertion protein ErpA		erpA
1770	CP025570.3529	C0Z10_08790	CDS	1960777	1961721	944	-	hypothetical protein		PF02595.13		0	0	0	0	0	0			1	0	0	0	apaJS280_01767	1960777	1961721	-	hypothetical protein
1771	CP025570.3531	C0Z10_08795	CDS	1961718	1962008	290	-	hypothetical protein		WP_002515291.1		0	0	0	0	0	0			1	0	0	0	apaJS280_01768	1961718	1962008	-	hypothetical protein
1772	CP025570.3533	C0Z10_08800	CDS	1962005	1962763	758	-	PspA/IM30 family protein		WP_002515315.1		0	0	0	0	0	0			1	0	0	0	apaJS280_01769	1962005	1962736	-	Phage shock protein A		ydjF
1773	CP025570.3535	C0Z10_08805	CDS	1963036	1963728	692	+	DUF3043 domain-containing protein		WP_015069947.1		0	0	0	0	0	0			1	0	0	0	apaJS280_01770	1963036	1963728	+	hypothetical protein
1774	CP025570.3537	C0Z10_08810	CDS	1963759	1963977	218	+	hypothetical protein		WP_002548487.1		0	0	0	0	0	0			1	0	0	0	apaJS280_01771	1963759	1963977	+	hypothetical protein
1775	CP025570.3539	C0Z10_08815	CDS	1964038	1964403	365	-	hypothetical protein		WP_002544110.1		0	0	0	0	0	0			1	0	0	0	apaJS280_01772	1964038	1964319	-	hypothetical protein
1776	CP025570.3541	C0Z10_08820	CDS	1964475	1966247	1772	+	2-oxoglutarate dehydrogenase, E2 component, dihydrolipoamide succinyltransferase	sucB	WP_002515282.1		0	0	0	0	0	0			1	0	0	0	apaJS280_01773	1964475	1966247	+	Dihydrolipoyllysine-residue acetyltransferase component of pyruvate dehydrogenase complex	2.3.1.12	aceF
1777	CP025570.3543	C0Z10_08825	CDS	1966344	1967159	815	+	lipoate-protein ligase B		WP_002527721.1		0	0	0	0	0	0			1	0	0	0	apaJS280_01774	1966413	1967159	+	Octanoyltransferase	2.3.1.181	lipB
1778	CP025570.3545	C0Z10_08830	CDS	1967288	1969288	2000	+	cytochrome c oxidase assembly protein		WP_002527722.1		0	0	0	0	0	0			1	0	0	0	apaJS280_01775	1967210	1969288	+	hypothetical protein
1779	CP025570.3547	C0Z10_08835	CDS	1969285	1971498	2213	+	heavy metal translocating P-type ATPase		WP_015069941.1		0	0	0	0	0	0			1	0	0	0	apaJS280_01776	1969285	1971498	+	Cation-transporting P-type ATPase B	3.6.3.-	ctpB
1780	CP025570.3549	C0Z10_08840	CDS	1971702	1972694	992	+	lipoyl synthase	lipA	WP_002527724.1		0	0	0	0	0	0			1	0	0	0	apaJS280_01777	1971702	1972694	+	Lipoyl synthase	2.8.1.8	lipA
1781	CP025570.3551	C0Z10_08845	CDS	1972811	1973578	767	+	DUF4191 domain-containing protein		WP_004811878.1		0	0	0	0	0	0			1	0	0	0	apaJS280_01778	1972811	1973578	+	hypothetical protein
1782	CP025570.3553	C0Z10_08850	CDS	1973585	1975396	1811	+	ABC transporter ATP-binding protein		WP_015583050.1		0	0	0	0	0	0			1	0	0	0	apaJS280_01779	1973585	1975396	+	Energy-dependent translational throttle protein EttA		ettA_2
1783	CP025570.3555	C0Z10_08855	CDS/pseudogene	1975618	1976214	596	-	DedA family protein		WP_002527749.1	incomplete; partial on complete genome; missing stop; Derived by automated computational analysis using gene prediction method: Protein Homology.	0	0	0	0	0	0			1	0	0	0	apaJS280_01780	1975408	1976178	-	putative membrane protein
1784	CP025570.3557	C0Z10_08860	CDS	1976336	1977469	1133	-	glycosyltransferase family 4 protein		PF00534.18		0	0	0	0	0	0			1	0	0	0	apaJS280_01781	1976336	1977469	-	Putative teichuronic acid biosynthesis glycosyltransferase TuaC	2.4.-.-	tuaC
1785	CP025570.3559	C0Z10_08865	CDS	1977474	1977914	440	-	RDD family protein		WP_004811888.1		0	0	0	0	0	0			1	0	0	0	apaJS280_01782	1977474	1977914	-	hypothetical protein
1786	CP025570.3561	C0Z10_08870	CDS	1977999	1979507	1508	-	hypothetical protein				0	0	0	0	0	0			0	0	1	0	apaJS280_01783	1977999	1979507	-	hypothetical protein
1787	CP025570.3563	C0Z10_08875	CDS	1979671	1981092	1421	+	type I glutamate--ammonia ligase	glnA	WP_004811889.1		0	0	0	0	0	0			1	0	0	0	apaJS280_01784	1979671	1981092	+	Glutamine synthetase	6.3.1.2	glnA
1788	CP025570.3565	C0Z10_08880	CDS	1981190	1982014	824	+	Nif3-like dinuclear metal center hexameric protein		WP_010190639.1		0	0	0	0	0	0			1	0	0	0	apaJS280_01785	1981199	1982014	+	GTP cyclohydrolase 1 type 2
1789	CP025570.3567	C0Z10_08885	CDS	1982023	1983348	1325	+	hypothetical protein		WP_015069928.1		0	0	0	0	0	0			1	0	0	0	apaJS280_01786	1982023	1983348	+	Inner membrane protein YjjP		yjjP
1790	CP025570.3569	C0Z10_08890	CDS	1983330	1986305	2975	-	bifunctional glutamine-synthetase adenylyltransferase/deadenyltransferase		WP_009640418.1		0	0	0	0	0	0			1	0	0	0	apaJS280_01787	1983330	1986305	-	Bifunctional glutamine synthetase adenylyltransferase/adenylyl-removing enzyme		glnE
1791	CP025570.3571	C0Z10_08895	CDS	1986387	1987145	758	+	hypothetical protein				0	0	0	0	0	0			1	0	0	0	apaJS280_01788	1986387	1987145	+	hypothetical protein
1792	CP025570.3573	C0Z10_08900	CDS	1987215	1988516	1301	-	type I glutamate--ammonia ligase	glnA	WP_002519174.1		0	0	0	0	0	0			1	0	0	0	apaJS280_01789	1987215	1988549	-	Glutamine synthetase 2	6.3.1.2	glnA2
1793	CP025570.3575	C0Z10_08905	CDS	1988643	1989527	884	+	DUF2510 domain-containing protein		WP_015069924.1		0	0	0	0	0	0			1	0	0	0	apaJS280_01790	1988643	1989527	+	hypothetical protein
1794	CP025570.3577	C0Z10_08910	CDS	1989661	1990515	854	+	type I methionyl aminopeptidase	map	WP_016667236.1		0	0	0	0	0	0			1	0	0	0	apaJS280_01791	1989661	1990515	+	Methionine aminopeptidase 2	3.4.11.18	map_2
1795	CP025570.3579	C0Z10_08915	CDS	1990643	1992361	1718	-	ABC transporter ATP-binding protein		WP_020636793.1		0	0	0	0	0	0			1	0	0	0	apaJS280_01792	1990643	1992361	-	Glutathione import ATP-binding protein GsiA	3.6.3.-	gsiA_2
1796	CP025570.3581	C0Z10_08920	CDS/pseudogene	1992361	1994030	1669	-	ABC transporter substrate-binding protein		WP_006547663.1	frameshifted; Derived by automated computational analysis using gene prediction method: Protein Homology.	0	0	0	0	0	0			0	1	0	0	apaJS280_01793	1992361	1993239	-	Glutathione-binding protein GsiB		gsiB_2
1797	CP025570.3583	C0Z10_08925	CDS	1994077	1995051	974	-	ABC transporter permease		WP_003788726.1		0	0	0	0	0	0			1	0	0	0	apaJS280_01795	1994077	1995051	-	Dipeptide transport system permease protein DppB		dppB_2
1798	CP025570.3585	C0Z10_08930	CDS/pseudogene	1995048	1995939	891	-	peptide ABC transporter permease		WP_015101383.1	frameshifted; Derived by automated computational analysis using gene prediction method: Protein Homology.	0	0	0	0	0	0			1	0	0	0	apaJS280_01796	1995048	1995404	-	Glutathione transport system permease protein GsiD		gsiD_2
1799	CP025570.3587	C0Z10_08935	CDS	1996293	1996997	704	-	rhomboid family intramembrane serine protease				0	0	0	0	0	0			0	0	0	1	apaJS280_01798	1996293	1996994	-	hypothetical protein
1800	CP025570.3589	C0Z10_08940	CDS	1997164	1998258	1094	+	magnesium and cobalt transport protein CorA		WP_015069922.1		0	0	0	0	0	0			1	0	0	0	apaJS280_01799	1997164	1998258	+	Cobalt/magnesium transport protein CorA		corA
1801	CP025570.3591	C0Z10_08945	CDS	1998190	1999482	1292	-	hypothetical protein				0	0	0	0	0	0			1	0	0	0	apaJS280_01800	1998190	1999482	-	hypothetical protein
1802	CP025570.3593	C0Z10_08950	ncrna	2000167	2000547	380	-	RNase P RNA component class A	rnpB	RF00010	Derived by automated computational analysis using gene prediction method: cmsearch.	0	0	0	0	0	0			0	0	0	0
1803	CP025570.3595	C0Z10_08955	CDS	2000562	2001302	740	-	nucleic acid-binding protein		WP_015069920.1		0	0	0	0	0	0			1	0	0	0	apaJS280_01801	2000562	2001302	-	hypothetical protein
1804	CP025570.3597	C0Z10_08960	CDS	2001673	2003055	1382	+	APC family permease		WP_003804352.1		0	0	0	0	0	0			1	0	0	0	apaJS280_01802	2001673	2003055	+	Putrescine importer PuuP		puuP_1
1805	CP025570.3599	C0Z10_08965	CDS	2003175	2003924	749	+	carbon-nitrogen hydrolase family protein		WP_014673909.1		0	0	0	0	0	0			1	0	0	0	apaJS280_01803	2003175	2003924	+	Aliphatic amidase	3.5.1.4	amiE
1806	CP025570.3601	C0Z10_08970	CDS	2003986	2005317	1331	-	4-aminobutyrate--2-oxoglutarate transaminase	gabT	WP_015069917.1		0	0	0	0	0	0			1	0	0	0	apaJS280_01804	2003986	2005317	-	4-aminobutyrate aminotransferase	2.6.1.19	gabT
1807	CP025570.3603	C0Z10_08975	CDS	2005546	2007081	1535	+	aminopeptidase P family protein		WP_015069914.1		0	0	0	0	0	0			1	0	0	0	apaJS280_01805	2005546	2007081	+	Xaa-Pro aminopeptidase 1	3.4.11.9	pepPI
1808	CP025570.3605	C0Z10_08980	CDS	2007216	2008046	830	-	cytochrome C oxidase subunit I		WP_002549433.1		0	0	0	0	0	0			1	0	0	0	apaJS280_01806	2007216	2008178	-	Heme A synthase	1.3.-.-	ctaA_2
1809	CP025570.3607	C0Z10_08985	CDS	2008276	2008782	506	-	hypothetical protein		WP_015069911.1		0	0	0	0	0	0			1	0	0	0	apaJS280_01807	2008276	2008782	-	hypothetical protein
1810	CP025570.3609	C0Z10_08990	CDS	2008981	2010255	1274	+	CBS domain-containing protein		WP_007433609.1		0	0	0	0	0	0			1	0	0	0	apaJS280_01808	2009029	2010255	+	Magnesium transporter MgtE
1811	CP025570.3611	C0Z10_08995	CDS	2010290	2010838	548	+	DUF1003 domain-containing protein		WP_013865138.1		0	0	0	0	0	0			1	0	0	0	apaJS280_01809	2010248	2010838	+	hypothetical protein
1812	CP025570.3613	C0Z10_09000	CDS	2010967	2012127	1160	+	MRP family ATP-binding protein		WP_002527785.1		0	0	0	0	0	0			1	0	0	0	apaJS280_01810	2010967	2012127	+	Iron-sulfur cluster carrier protein		mrp
1813	CP025570.3615	C0Z10_09005	CDS	2012272	2012697	425	-	translocase		WP_015069907.1		0	0	0	0	0	0			1	0	0	0	apaJS280_01811	2012272	2012697	-	Sec-independent protein translocase protein TatB		tatB
1814	CP025570.3617	C0Z10_09010	CDS	2012760	2013641	881	-	4-hydroxy-tetrahydrodipicolinate synthase	dapA	WP_002514058.1		0	0	0	0	0	0			1	0	0	0	apaJS280_01812	2012760	2013641	-	4-hydroxy-tetrahydrodipicolinate synthase	4.3.3.7	dapA
1815	CP025570.3619	C0Z10_09015	CDS	2013689	2014393	704	+	methyltransferase		WP_015069905.1		0	0	0	0	0	0			1	0	0	0	apaJS280_01813	2013689	2014393	+	Putative O-methyltransferase	2.1.1.-
1816	CP025570.3621	C0Z10_09020	CDS	2014465	2015064	599	+	vitamin K epoxide reductase		WP_015069904.1		0	0	0	0	0	0			1	0	0	0	apaJS280_01814	2014465	2015064	+	hypothetical protein
1817	CP025570.3623	C0Z10_09025	CDS	2015224	2016450	1226	-	glucose-1-phosphate adenylyltransferase	glgC	WP_015583080.1		0	0	0	0	0	0			1	0	0	0	apaJS280_01815	2015224	2016444	-	Glucose-1-phosphate adenylyltransferase	2.7.7.27	glgC
1818	CP025570.3625	C0Z10_09030	CDS	2016569	2017756	1187	+	glycogen synthase		WP_004811927.1		0	0	0	0	0	0			1	0	0	0	apaJS280_01816	2016551	2017756	+	Alpha-maltose-1-phosphate synthase	2.4.1.-	glgM
1819	CP025570.3627	C0Z10_09035	CDS	2017856	2018023	167	-	DUF3117 domain-containing protein		WP_012923066.1		0	0	0	0	0	0			0	0	1	0	apaJS280_01817	2017856	2018023	-	hypothetical protein
1820	CP025570.3629	C0Z10_09040	CDS	2018064	2018426	362	-	DivIVA domain-containing protein		WP_002527792.1		0	0	0	0	0	0			1	0	0	0	apaJS280_01818	2018064	2018426	-	hypothetical protein
1821	CP025570.3631	C0Z10_09045	CDS	2018426	2019202	776	-	TIGR00730 family Rossman fold protein		WP_015069898.1		0	0	0	0	0	0			0	0	0	1	apaJS280_01819	2018426	2019316	-	Cytokinin riboside 5'-monophosphate phosphoribohydrolase	3.2.2.-	fas6
1822	CP025570.3633	C0Z10_09050	CDS	2019313	2020404	1091	-	succinyl-diaminopimelate desuccinylase		WP_002527793.1		0	0	0	0	0	0			1	0	0	0	apaJS280_01820	2019313	2020404	-	Putative succinyl-diaminopimelate desuccinylase DapE	3.5.1.18	dapE_4
1823	CP025570.3635	C0Z10_09055	CDS	2020458	2021402	944	+	2,3,4,5-tetrahydropyridine-2,6-dicarboxylate N-succinyltransferase	dapD	WP_015069896.1		0	0	0	0	0	0			1	0	0	0	apaJS280_01821	2020473	2021402	+	2%2C3%2C4%2C5-tetrahydropyridine-2%2C6-dicarboxylate N-succinyltransferase	2.3.1.117	dapD
1824	CP025570.3637	C0Z10_09060	CDS	2021481	2022323	842	+	hypothetical protein		WP_002519189.1		0	0	0	0	0	0			1	0	0	0	apaJS280_01822	2021481	2022323	+	hypothetical protein
1825	CP025570.3639	C0Z10_09065	CDS	2022376	2023242	866	+	hypothetical protein				0	0	0	0	0	0			1	0	0	0	apaJS280_01823	2022376	2023242	+	hypothetical protein
1826	CP025570.3641	C0Z10_09070	CDS	2023308	2024435	1127	-	succinyldiaminopimelate transaminase	dapC	WP_004811935.1		0	0	0	0	0	0			1	0	0	0	apaJS280_01824	2023308	2024435	-	LL-diaminopimelate aminotransferase	2.6.1.83	dapL
1827	CP025570.3643	C0Z10_09075	CDS	2024432	2024752	320	-	ferredoxin family protein		WP_015069892.1		0	0	0	0	0	0			1	0	0	0	apaJS280_01825	2024432	2024752	-	Ferredoxin
1828	CP025570.3645	C0Z10_09080	CDS	2024896	2026629	1733	-	hypothetical protein		PF04294.11,PF12229.6		0	0	0	0	0	0			1	0	0	0	apaJS280_01826	2024896	2026629	-	Vancomycin B-type resistance protein VanW		vanW
1829	CP025570.3647	C0Z10_09085	CDS	2026884	2028005	1121	-	hypothetical protein		PF00144.22		0	0	0	0	0	0			0	1	0	0	apaJS280_01827	2026884	2028005	-	hypothetical protein
1830	CP025570.3649	C0Z10_09090	CDS	2028014	2029447	1433	-	NAD(P) transhydrogenase subunit beta	pntB	WP_015069889.1	catalyzes reversible transfer of hydride ion equivalent between NAD and NADP; membrane-bound proton pump that translocates protons from cytosolic to periplasmic side of the inner membrane; forms a tetramer composed of two alpha and 2 beta subunits; AB-stereospecific enzyme; Derived by automated computational analysis using gene prediction method: Protein Homology.	0	0	0	0	0	0			1	0	0	0	apaJS280_01828	2028014	2029447	-	NAD(P) transhydrogenase subunit beta	1.6.1.2	pntB
1831	CP025570.3651	C0Z10_09095	CDS	2029451	2030992	1541	-	NAD(P)(+) transhydrogenase (Re/Si-specific) subunit alpha		WP_002520335.1		0	0	0	0	0	0			1	0	0	0	apaJS280_01829	2029451	2030992	-	NAD(P) transhydrogenase subunit alpha	1.6.1.2	pntA
1832	CP025570.3653	C0Z10_09100	CDS	2031130	2032434	1304	-	MFS transporter		WP_010148145.1		0	0	0	0	0	0			1	0	0	0	apaJS280_01830	2031130	2032434	-	hypothetical protein
1833	CP025570.3655	C0Z10_09105	CDS	2032431	2032874	443	-	MarR family transcriptional regulator		PF13463.4		0	0	0	0	0	0			1	0	0	0	apaJS280_01831	2032431	2032874	-	putative HTH-type transcriptional regulator
1834	CP025570.3657	C0Z10_09110	CDS/pseudogene	2032946	2033155	209	+	bifunctional RNase H/acid phosphatase		WP_018889813.1	incomplete; partial on complete genome; missing stop; Derived by automated computational analysis using gene prediction method: Protein Homology.	0	0	0	0	0	0			0	1	0	0	apaJS280_01832	2032935	2034014	-	hypothetical protein
1835	CP025570.3659	C0Z10_09115	CDS	2033329	2033598	269	+	hypothetical protein				0	0	0	0	0	0			0	0	0	0
1836	CP025570.3661	C0Z10_09120	CDS	2034177	2036255	2078	-	transketolase		WP_014846225.1		0	0	0	0	0	0			1	0	0	0	apaJS280_01833	2034177	2036237	-	Transketolase	2.2.1.1	tkt_1
1837	CP025570.3663	C0Z10_09125	CDS	2036304	2037068	764	-	L-ribulose-5-phosphate 4-epimerase		WP_015070798.1		0	0	0	0	0	0			1	0	0	0	apaJS280_01834	2036304	2037068	-	L-ribulose-5-phosphate 4-epimerase UlaF	5.1.3.4	ulaF
1838	CP025570.3665	C0Z10_09130	CDS	2037061	2038791	1730	-	ribulokinase		WP_015069880.1		0	0	0	0	0	0			1	0	0	0	apaJS280_01835	2037061	2038791	-	Ribulokinase	2.7.1.16	araB_1
1839	CP025570.3667	C0Z10_09135	CDS	2038864	2040225	1361	-	sn-glycerol-1-phosphate dehydrogenase		WP_002528367.1		0	0	0	0	0	0			1	0	0	0	apaJS280_01836	2038864	2040264	-	Glycerol-1-phosphate dehydrogenase [NAD(P)+]	1.1.1.261	egsA
1840	CP025570.3669	C0Z10_09140	CDS	2040400	2041962	1562	-	xylulose kinase		WP_016666556.1		0	0	0	0	0	0			1	0	0	0	apaJS280_01837	2040400	2041962	-	Ribulokinase	2.7.1.16	araB_2
1841	CP025570.3671	C0Z10_09145	CDS	2042058	2042912	854	-	HAD family hydrolase		WP_002528370.1		0	0	0	0	0	0			1	0	0	0	apaJS280_01838	2042058	2042912	-	Sugar-phosphatase AraL	3.1.3.23	araL
1842	CP025570.3673	C0Z10_09150	CDS	2042958	2044037	1079	-	hypothetical protein		WP_002512670.1		0	0	0	0	0	0			1	0	0	0	apaJS280_01839	2042958	2044037	-	hypothetical protein
1843	CP025570.3675	C0Z10_09155	CDS	2044255	2044746	491	-	ribose-5-phosphate isomerase		WP_004810011.1		0	0	0	0	0	0			1	0	0	0	apaJS280_01840	2044255	2044746	-	D-erythrulose-4-phosphate isomerase 1	5.3.1.-	derI1
1844	CP025570.3677	C0Z10_09160	CDS	2044899	2045729	830	-	DeoR/GlpR transcriptional regulator		WP_016666565.1		0	0	0	0	0	0			1	0	0	0	apaJS280_01841	2044899	2045729	-	HTH-type transcriptional repressor GlcR		glcR
1845	CP025570.3679	C0Z10_09165	CDS	2045811	2046314	503	+	phosphoribosyltransferase		WP_015069873.1		0	0	0	0	0	0			1	0	0	0	apaJS280_01842	2045811	2046314	+	Xanthine phosphoribosyltransferase	2.4.2.22	gpt
1846	CP025570.3681	C0Z10_09170	CDS	2046322	2048022	1700	-	DAK2 domain-containing protein		WP_015069872.1		0	0	0	0	0	0			1	0	0	0	apaJS280_01843	2046322	2048022	-	L-erythrulose kinase	2.7.1.209	lerK
1847	CP025570.3683	C0Z10_09175	CDS	2048215	2049282	1067	+	zinc-binding dehydrogenase		WP_002534083.1		0	0	0	0	0	0			1	0	0	0	apaJS280_01844	2048215	2049282	+	L-threonine 3-dehydrogenase	1.1.1.103	tdh_1
1848	CP025570.3685	C0Z10_09180	CDS	2049286	2052828	3542	-	1-pyrroline-5-carboxylate dehydrogenase		WP_012245344.1		0	0	0	0	0	0			1	0	0	0	apaJS280_01845	2049286	2052828	-	Bifunctional protein PutA		putA
			PossibleCRISPR	2053072	2053147	75						-	-	-	-	-	-		PossibleCRISPR8	0	0	0	0
1849	CP025570.3687	C0Z10_09185	CDS	2053608	2053982	374	-	hypothetical protein				0	0	0	0	0	0			1	0	0	0	apaJS280_01846	2053213	2053638	+	hypothetical protein
1850	CP025570.3689	C0Z10_09190	CDS	2053966	2054739	773	+	hypothetical protein				0	0	0	0	0	0			1	0	0	0	apaJS280_01847	2053651	2054739	+	hypothetical protein
1851	CP025570.3691	C0Z10_09195	CDS	2054721	2055434	713	+	hypothetical protein		PF00005.25		0	0	0	0	0	0			1	0	0	0	apaJS280_01848	2054721	2055434	+	ABC transporter ATP-binding protein NatA		natA
1852	CP025570.3693	C0Z10_09200	CDS	2055434	2056603	1169	+	hypothetical protein				0	0	0	0	0	0			1	0	0	0	apaJS280_01849	2055434	2056603	+	hypothetical protein
1853	CP025570.3695	C0Z10_09205	CDS	2056600	2057364	764	+	hypothetical protein				0	0	0	0	0	0			1	0	0	0	apaJS280_01850	2056600	2057364	+	hypothetical protein
1854	CP025570.3697	C0Z10_09210	CDS	2057422	2058882	1460	+	allantoin permease		WP_006680853.1		0	0	0	0	0	0			1	0	0	0	apaJS280_01851	2057428	2058882	+	hypothetical protein
1855	CP025570.3699	C0Z10_09215	CDS	2058882	2059433	551	+	hydrolase		WP_007926226.1		0	0	0	0	0	0			0	0	0	1	apaJS280_01852	2058882	2059433	+	hypothetical protein
1856	CP025570.3701	C0Z10_09220	CDS	2059597	2060547	950	+	ABC transporter substrate-binding protein		WP_016667197.1		0	0	0	0	0	0			1	0	0	0	apaJS280_01853	2059597	2060547	+	Metal ABC transporter substrate-binding lipoprotein		mtsA
1857	CP025570.3703	C0Z10_09225	CDS	2060647	2061516	869	+	ABC transporter ATP-binding protein		WP_016667196.1		0	0	0	0	0	0			1	0	0	0	apaJS280_01854	2060647	2061516	+	Zinc import ATP-binding protein ZnuC	3.6.3.-	znuC
1858	CP025570.3705	C0Z10_09230	CDS	2061518	2062363	845	+	metal ABC transporter permease		WP_009501731.1		0	0	0	0	0	0			1	0	0	0	apaJS280_01855	2061509	2062363	+	High-affinity zinc uptake system membrane protein ZnuB		znuB
1859	CP025570.3707	C0Z10_09235	CDS	2062486	2062848	362	+	PadR family transcriptional regulator		WP_015069864.1		0	0	0	0	0	0			1	0	0	0	apaJS280_01856	2062483	2062848	+	hypothetical protein
1860	CP025570.3709	C0Z10_09240	CDS	2062850	2064355	1505	+	hypothetical protein				0	0	0	0	0	0			1	0	0	0	apaJS280_01857	2062850	2064355	+	hypothetical protein
1861	CP025570.3711	C0Z10_09245	CDS	2064529	2065467	938	+	ABC transporter substrate-binding protein		WP_015069862.1		0	0	0	0	0	0			1	0	0	0	apaJS280_01858	2064529	2065467	+	ABC transporter arginine-binding protein 1		artJ_1
1862	CP025570.3713	C0Z10_09250	CDS	2065511	2066452	941	+	ABC transporter substrate-binding protein		WP_015069862.1		0	0	0	0	0	0			1	0	0	0	apaJS280_01859	2065511	2066452	+	ABC transporter arginine-binding protein 1		artJ_2
1863	CP025570.3715	C0Z10_09255	CDS	2066458	2067399	941	+	amino acid ABC transporter permease		WP_016667190.1		0	0	0	0	0	0			1	0	0	0	apaJS280_01860	2066458	2067399	+	L-cystine transport system permease protein YecS		yecS
1864	CP025570.3717	C0Z10_09260	CDS	2067456	2068217	761	+	amino acid ABC transporter ATP-binding protein		WP_002530916.1		0	0	0	0	0	0			1	0	0	0	apaJS280_01861	2067408	2068217	+	Glutamine transport ATP-binding protein GlnQ		glnQ_1
1865	CP025570.3719	C0Z10_09265	CDS	2068400	2068615	215	+	RNA-binding S4 domain-containing protein		WP_002520324.1		0	0	0	0	0	0			1	0	0	0	apaJS280_01862	2068385	2068615	+	hypothetical protein
1866	CP025570.3721	C0Z10_09270	CDS	2068698	2069726	1028	-	methylmalonyl Co-A mutase-associated GTPase MeaB		WP_015069854.1		0	0	0	0	0	0			1	0	0	0	apaJS280_01863	2068698	2069726	-	putative GTPase	3.6.-.-
1867	CP025570.3723	C0Z10_09275	CDS	2069997	2072189	2192	-	methylmalonyl-CoA mutase		WP_014845534.1		0	0	0	0	0	0			1	0	0	0	apaJS280_01864	2069997	2072189	-	Methylmalonyl-CoA mutase large subunit	5.4.99.2	mutB
1868	CP025570.3725	C0Z10_09280	CDS	2072186	2074093	1907	-	methylmalonyl-CoA mutase small subunit	mutA	WP_015583101.1		0	0	0	0	0	0			1	0	0	0	apaJS280_01865	2072186	2074093	-	Methylmalonyl-CoA mutase small subunit	5.4.99.2	mutA
1869	CP025570.3726		sequence_feature	2074175	2074441	266	-	Cobalamin riboswitch		RF00174	cobalamin riboswitch; Derived by automated computational analysis using gene prediction method: cmsearch.	0	0	0	0	0	0			0	0	0	0
1870	CP025570.3728	C0Z10_09285	CDS	2074554	2075480	926	-	alpha/beta hydrolase		WP_015069850.1		0	0	0	0	0	0			1	0	0	0	apaJS280_01866	2074554	2075480	-	Monoacylglycerol lipase	3.1.1.23
1871	CP025570.3730	C0Z10_09290	CDS	2075577	2076752	1175	+	nucleotide sugar dehydrogenase		WP_002546501.1	catalyzes the formation of UDP-glucuronate from UDP-glucose; Derived by automated computational analysis using gene prediction method: Protein Homology.	0	0	0	0	0	0			1	0	0	0	apaJS280_01867	2075577	2076752	+	UDP-glucose 6-dehydrogenase	1.1.1.22	ugd
1872	CP025570.3732	C0Z10_09295	CDS	2076909	2077412	503	-	thiol peroxidase		WP_002518107.1		0	0	0	0	0	0			1	0	0	0	apaJS280_01868	2076909	2077421	-	putative thiol peroxidase	1.11.1.-	tpx
1873	CP025570.3734	C0Z10_09300	CDS	2077546	2078517	971	-	aldo/keto reductase		WP_015069845.1		0	0	0	0	0	0			1	0	0	0	apaJS280_01869	2077546	2078517	-	General stress protein 69	1.1.1.-	yhdN_2
1874	CP025570.3736	C0Z10_09305	CDS	2078586	2079791	1205	-	glucose sorbosone dehydrogenase		WP_003973489.1		0	0	0	0	0	0			1	0	0	0	apaJS280_01870	2078586	2079575	-	Quinoprotein glucose dehydrogenase B	1.1.5.2	gdhB_2
1875	CP025570.3738	C0Z10_09310	CDS	2079877	2080683	806	+	hypothetical protein				0	0	0	0	0	0			1	0	0	0	apaJS280_01871	2079877	2080683	+	hypothetical protein
1876	CP025570.3740	C0Z10_09315	CDS	2080752	2081270	518	-	ACT domain-containing protein		WP_002549344.1		0	0	0	0	0	0			1	0	0	0	apaJS280_01872	2080752	2081213	-	hypothetical protein
1877	CP025570.3742	C0Z10_09320	CDS	2081298	2081930	632	-	peptidyl-tRNA hydrolase		WP_015583112.1		0	0	0	0	0	0			1	0	0	0	apaJS280_01873	2081298	2082041	-	hypothetical protein
1878	CP025570.3744	C0Z10_09325	CDS	2082028	2082660	632	+	haloacid dehalogenase		WP_015069841.1		0	0	0	0	0	0			1	0	0	0	apaJS280_01874	2082049	2082660	+	Phosphoglycolate phosphatase	3.1.3.18	gph
1879	CP025570.3746	C0Z10_09330	CDS	2082781	2083191	410	-	hypothetical protein				0	0	0	0	0	0			1	0	0	0	apaJS280_01875	2082781	2083191	-	hypothetical protein
1880	CP025570.3748	C0Z10_09335	CDS	2083386	2084240	854	-	CHAD domain-containing protein		PF05235.12		0	0	0	0	0	0			1	0	0	0	apaJS280_01876	2083386	2084240	-	hypothetical protein
1881	CP025570.3750	C0Z10_09340	CDS	2084253	2085770	1517	-	MFS transporter		WP_015069837.1		0	0	0	0	0	0			1	0	0	0	apaJS280_01877	2084253	2085770	-	Proline/betaine transporter		proP_1
1882	CP025570.3752	C0Z10_09345	CDS/pseudogene	2085848	2086480	632	-	DNA-binding response regulator		WP_017832564.1	incomplete; partial on complete genome; missing start; Derived by automated computational analysis using gene prediction method: Protein Homology.	0	0	0	0	0	0			1	0	0	0	apaJS280_01878	2085848	2086573	-	Transcriptional regulatory protein DegU		degU_3
1883	CP025570.3754	C0Z10_09350	CDS	2086755	2086934	179	+	hypothetical protein				0	0	0	0	0	0			0	1	0	0	apaJS280_01879	2086755	2086934	+	hypothetical protein
1884	CP025570.3756	C0Z10_09355	CDS	2086979	2088211	1232	+	hypothetical protein		PF07730.11		0	0	0	0	0	0			0	1	0	0	apaJS280_01880	2086979	2088211	+	Sensor histidine kinase DesK	2.7.13.3	desK_3
1885	CP025570.3758	C0Z10_09360	CDS	2088496	2089062	566	+	nicotinamidase		WP_016455201.1		0	0	0	0	0	0			1	0	0	0	apaJS280_01881	2088496	2089062	+	Nicotinamidase/pyrazinamidase	3.5.1.19	pncA
1886	CP025570.3760	C0Z10_09365	CDS	2089158	2089802	644	-	methylated-DNA--[protein]-cysteine S-methyltransferase		YP_888592.1		0	0	0	0	0	0			1	0	0	0	apaJS280_01882	2089158	2089685	-	Methylated-DNA--protein-cysteine methyltransferase%2C inducible	2.1.1.63	adaB
1887	CP025570.3762	C0Z10_09370	CDS	2089682	2090059	377	-	DUF1801 domain-containing protein		PF08818.9		0	0	0	0	0	0			1	0	0	0	apaJS280_01883	2089682	2090059	-	Intracellular iron chaperone frataxin		fra
1888	CP025570.3764	C0Z10_09375	CDS	2090146	2090745	599	-	histone deacetylase		WP_007923818.1		0	0	0	0	0	0			0	0	0	1	apaJS280_01884	2090146	2090745	-	hypothetical protein
1889	CP025570.3766	C0Z10_09380	CDS	2090762	2092657	1895	-	ABC transporter ATP-binding protein		WP_018188304.1		0	0	0	0	0	0			1	0	0	0	apaJS280_01885	2090762	2092642	-	Putative multidrug export ATP-binding/permease protein	3.6.3.-
1890	CP025570.3768	C0Z10_09385	CDS	2092686	2093159	473	-	hypothetical protein				0	0	0	0	0	0			1	0	0	0	apaJS280_01886	2092686	2093159	-	hypothetical protein
1891	CP025570.3770	C0Z10_09390	CDS	2093288	2093827	539	-	GNAT family N-acetyltransferase		WP_012399175.1		0	0	0	0	0	0			1	0	0	0	apaJS280_01887	2093288	2093827	-	hypothetical protein
1892	CP025570.3772	C0Z10_09395	CDS	2094077	2094331	254	-	Txe/YoeB family addiction module toxin		WP_008732381.1		0	0	0	0	0	0			1	0	0	0	apaJS280_01888	2094077	2094331	-	Toxin YoeB	3.1.-.-	yoeB
1893	CP025570.3774	C0Z10_09400	CDS	2094332	2094592	260	-	type II toxin-antitoxin system prevent-host-death family antitoxin		WP_019619440.1		1	1	0	0	0	0			1	0	0	0	apaJS280_01889	2094332	2094592	-	Antitoxin RelJ		relJ
1894	CP025570.3776	C0Z10_09405	CDS	2094874	2095195	321	-	addiction module antidote protein, HigA family	higA	WP_003780577.1	frameshifted; Derived by automated computational analysis using gene prediction method: Protein Homology.	1	1	0	0	0	0			0	0	0	1	apaJS280_01890	2094874	2095128	-	Antitoxin HigA		higA
1895	CP025570.3778	C0Z10_09410	CDS	2095170	2095328	158	-	plasmid maintenance system killer protein		WP_012397794.1		1	1	0	0	0	0			0	0	0	0
1896	CP025570.3780	C0Z10_09415	CDS	2095532	2096674	1142	-	phage major capsid protein		TIGR01554		1	1	0	0	0	0			0	1	0	0	apaJS280_01891	2095532	2096671	-	hypothetical protein
1897	CP025570.3782	C0Z10_09420	CDS	2096888	2097385	497	-	hypothetical protein				1	1	0	0	0	0			0	1	0	0	apaJS280_01892	2096888	2097514	-	hypothetical protein
1898	CP025570.3784	C0Z10_09425	CDS	2097715	2098068	353	-	hypothetical protein		PF02467.14		1	1	0	0	0	0			0	0	0	0
1899	CP025570.3786	C0Z10_09430	CDS	2098290	2098751	461	-	hypothetical protein				1	1	0	0	0	0			0	1	0	0	apaJS280_01893	2098290	2098751	-	hypothetical protein
1900	CP025570.3788	C0Z10_09435	CDS	2098748	2098981	233	-	hypothetical protein				1	1	0	0	0	0			0	1	0	0	apaJS280_01894	2098748	2098981	-	hypothetical protein
1901	CP025570.3790	C0Z10_09440	CDS	2098995	2099282	287	-	hypothetical protein				1	1	0	0	0	0			0	1	0	0	apaJS280_01895	2098995	2099282	-	hypothetical protein
1902	CP025570.3792	C0Z10_09445	CDS	2099864	2102221	2357	-	hypothetical protein				1	1	0	0	0	0			0	1	0	0	apaJS280_01896	2099864	2102449	-	hypothetical protein
1903	CP025570.3794	C0Z10_09450	CDS	2102446	2102901	455	-	hypothetical protein				1	1	0	0	0	0			0	1	0	0	apaJS280_01897	2102446	2102901	-	hypothetical protein
1904	CP025570.3796	C0Z10_09455	CDS	2102898	2103119	221	-	hypothetical protein				1	1	0	0	0	0			0	1	0	0	apaJS280_01898	2102898	2103119	-	hypothetical protein
1905	CP025570.3798	C0Z10_09460	CDS	2103335	2104696	1361	-	recombinase family protein		WP_011754556.1		0	0	0	0	0	0			0	1	0	0	apaJS280_01899	2103335	2104696	-	hypothetical protein
1906	CP025570.3800	C0Z10_09465	CDS	2104724	2105794	1070	-	redox-regulated ATPase YchF		WP_013865208.1		0	0	0	0	0	0			1	0	0	0	apaJS280_01900	2104724	2105794	-	Ribosome-binding ATPase YchF		ychF
1907	CP025570.3802	C0Z10_09470	CDS	2105856	2106758	902	+	VOC family protein		WP_015069788.1		0	0	0	0	0	0			1	0	0	0	apaJS280_01901	2105856	2106758	+	hypothetical protein
1908	CP025570.3804	C0Z10_09475	CDS	2106759	2108078	1319	-	M18 family aminopeptidase		WP_015069785.1		0	0	0	0	0	0			1	0	0	0	apaJS280_01902	2106759	2108078	-	putative M18 family aminopeptidase 2	3.4.11.-	apeB
1909	CP025570.3806	C0Z10_09480	CDS	2108189	2109556	1367	+	DNA recombination protein RmuC		WP_002527852.1		0	0	0	0	0	0			1	0	0	0	apaJS280_01903	2108183	2109556	+	hypothetical protein
1910	CP025570.3808	C0Z10_09485	CDS	2109579	2110550	971	-	4-hydroxy-3-methylbut-2-enyl diphosphate reductase		WP_013865212.1		0	0	0	0	0	0			1	0	0	0	apaJS280_01904	2109579	2110550	-	4-hydroxy-3-methylbut-2-enyl diphosphate reductase 1	1.17.7.4	ispH1
1911	CP025570.3810	C0Z10_09490	CDS	2110618	2111862	1244	+	exodeoxyribonuclease VII large subunit		WP_015583132.1		0	0	0	0	0	0			1	0	0	0	apaJS280_01905	2110618	2111862	+	Exodeoxyribonuclease 7 large subunit	3.1.11.6	xseA
1912	CP025570.3812	C0Z10_09495	CDS	2111859	2112158	299	+	exodeoxyribonuclease VII small subunit		WP_002549311.1		0	0	0	0	0	0			0	1	0	0	apaJS280_01906	2111859	2112158	+	Exodeoxyribonuclease 7 small subunit	3.1.11.6	xseB
1913	CP025570.3814	C0Z10_09500	CDS	2112169	2112735	566	-	DUF4245 domain-containing protein		WP_015069781.1		0	0	0	0	0	0			1	0	0	0	apaJS280_01907	2112169	2112735	-	hypothetical protein
1914	CP025570.3816	C0Z10_09505	CDS	2112770	2114134	1364	-	PhoH family protein		WP_016667144.1		0	0	0	0	0	0			1	0	0	0	apaJS280_01908	2112770	2114134	-	PhoH-like protein
1915	CP025570.3818	C0Z10_09510	CDS	2114298	2115032	734	-	hemolysin		WP_018490094.1		0	0	0	0	0	0			1	0	0	0	apaJS280_01909	2114298	2115032	-	hypothetical protein
1916	CP025570.3820	C0Z10_09515	CDS	2115179	2116000	821	+	isoprenyl transferase		WP_013865226.1		0	0	0	0	0	0			1	0	0	0	apaJS280_01910	2115179	2116000	+	(2Z%2C6E)-farnesyl diphosphate synthase	2.5.1.68
1917	CP025570.3822	C0Z10_09520	CDS	2116049	2118073	2024	-	thioredoxin domain-containing protein		WP_002533780.1		0	0	0	0	0	0			1	0	0	0	apaJS280_01911	2116049	2118073	-	hypothetical protein
1918	CP025570.3824	C0Z10_09525	CDS	2118122	2118298	176	-	GNAT family acetyltransferase		WP_015069776.1		0	0	0	0	0	0			1	0	0	0	apaJS280_01912	2118122	2118298	-	hypothetical protein
1919	CP025570.3826	C0Z10_09530	CDS	2118297	2118770	473	+	DUF4307 domain-containing protein		WP_004812018.1		0	0	0	0	0	0			1	0	0	0	apaJS280_01913	2118339	2118770	+	hypothetical protein
1920	CP025570.3828	C0Z10_09535	CDS	2118863	2119360	497	+	transcription elongation factor GreA		WP_013161573.1		0	0	0	0	0	0			1	0	0	0	apaJS280_01914	2118863	2119360	+	Transcription elongation factor GreA		greA
1921	CP025570.3830	C0Z10_09540	CDS	2119524	2120573	1049	-	hypothetical protein		WP_002527866.1		0	0	0	0	0	0			1	0	0	0	apaJS280_01915	2119524	2120573	-	hypothetical protein
1922	CP025570.3832	C0Z10_09545	CDS	2120659	2121921	1262	-	AI-2E family transporter		WP_002515211.1		0	0	0	0	0	0			1	0	0	0	apaJS280_01916	2120659	2121921	-	hypothetical protein
1923	CP025570.3834	C0Z10_09550	CDS	2122035	2122739	704	+	uracil-DNA glycosylase		WP_002549436.1		0	0	0	0	0	0			1	0	0	0	apaJS280_01917	2122035	2122739	+	Uracil-DNA glycosylase	3.2.2.27	ung
1924	CP025570.3836	C0Z10_09555	CDS	2122881	2123525	644	+	peptide-methionine (S)-S-oxide reductase MsrA		WP_016469423.1		0	0	0	0	0	0			1	0	0	0	apaJS280_01918	2122881	2123525	+	Peptide methionine sulfoxide reductase MsrA	1.8.4.11	msrA
1925	CP025570.3838	C0Z10_09560	CDS	2123560	2123949	389	-	hypothetical protein				0	0	0	0	0	0			1	0	0	0	apaJS280_01919	2123560	2123949	-	hypothetical protein
1926	CP025570.3840	C0Z10_09565	CDS	2123946	2124470	524	-	hypothetical protein				0	0	0	0	0	0			1	0	0	0	apaJS280_01920	2123946	2124470	-	hypothetical protein
1927	CP025570.3842	C0Z10_09570	CDS	2124530	2125006	476	+	N-acetyltransferase		WP_002549412.1		0	0	0	0	0	0			1	0	0	0	apaJS280_01921	2124530	2125006	+	N-alpha-acetyltransferase RimI	2.3.1.255	rimI_2
1928	CP025570.3844	C0Z10_09575	rRNA	2125274	2125390	116	-	5S ribosomal RNA	rrf	RF00001	Derived by automated computational analysis using gene prediction method: cmsearch.	0	0	0	0	0	0			0	0	1	0	apaJS280_01922	2125279	2125387	-	5S ribosomal RNA
1929	CP025570.3846	C0Z10_09580	rRNA	2125546	2128647	3101	-	23S ribosomal RNA				0	0	0	0	0	0			0	0	0	0	apaJS280_01923	2125555	2128646	-	23S ribosomal RNA
1930	CP025570.3848	C0Z10_09585	rRNA	2128964	2130502	1538	-	16S ribosomal RNA				0	0	0	0	0	0			0	0	0	0	apaJS280_01924	2128972	2130496	-	16S ribosomal RNA
1931	CP025570.3850	C0Z10_09590	CDS	2131311	2132570	1259	-	tyrosine--tRNA ligase		WP_016670085.1		0	0	0	0	0	0			1	0	0	0	apaJS280_01925	2131311	2132570	-	Tyrosine--tRNA ligase	6.1.1.1	tyrS
1932	CP025570.3852	C0Z10_09595	CDS	2132693	2133226	533	-	ArgR family transcriptional regulator		WP_015582523.1		0	0	0	0	0	0			0	0	0	1	apaJS280_01926	2132693	2133226	-	Arginine repressor		argR
1933	CP025570.3854	C0Z10_09600	CDS	2133291	2133956	665	-	TetR family transcriptional regulator		WP_015069763.1		0	0	0	0	0	0			0	1	0	0	apaJS280_01927	2133291	2133956	-	Tetracycline repressor protein class B from transposon Tn10		tetR
1934	CP025570.3856	C0Z10_09605	CDS	2134089	2135159	1070	+	biotin synthase BioB		WP_018843639.1		0	0	0	0	0	0			0	1	0	0	apaJS280_01928	2134092	2135159	+	Biotin synthase	2.8.1.6	bioB
1935	CP025570.3858	C0Z10_09610	CDS	2135228	2137747	2519	-	phenylalanine--tRNA ligase subunit beta		WP_016665642.1		0	0	0	0	0	0			1	0	0	0	apaJS280_01929	2135228	2137747	-	Phenylalanine--tRNA ligase beta subunit	6.1.1.20	pheT
1936	CP025570.3860	C0Z10_09615	CDS	2137744	2138853	1109	-	phenylalanine--tRNA ligase subunit alpha		WP_002527232.1		0	0	0	0	0	0			1	0	0	0	apaJS280_01930	2137744	2138853	-	Phenylalanine--tRNA ligase alpha subunit	6.1.1.20	pheS
1937	CP025570.3862	C0Z10_09620	CDS	2138988	2140880	1892	-	DUF2339 domain-containing protein		PF10101.7		0	0	0	0	0	0			0	0	0	1	apaJS280_01931	2138988	2140880	-	hypothetical protein
1938	CP025570.3864	C0Z10_09625	CDS	2141310	2142116	806	-	RNA methyltransferase		WP_015069758.1		0	0	0	0	0	0			0	0	0	1	apaJS280_01932	2141310	2142116	-	23S rRNA (uridine(2479)-2'-O)-methyltransferase	2.1.1.208	aviRb
1939	CP025570.3866	C0Z10_09630	CDS	2142130	2142501	371	-	50S ribosomal protein L20		WP_002514221.1		0	0	0	0	0	0			1	0	0	0	apaJS280_01933	2142130	2142501	-	50S ribosomal protein L20		rplT
1940	CP025570.3868	C0Z10_09635	CDS	2142641	2142847	206	-	50S ribosomal protein L35		WP_015582520.1		0	0	0	0	0	0			1	0	0	0	apaJS280_01934	2142641	2142847	-	50S ribosomal protein L35		rpmI
1941	CP025570.3870	C0Z10_09640	CDS	2142997	2143710	713	-	translation initiation factor IF-3		WP_012923020.1		0	0	0	0	0	0			0	0	0	1	apaJS280_01935	2142997	2143632	-	Translation initiation factor IF-3		infC
1942	CP025570.3872	C0Z10_09645	rRNA	2144088	2144204	116	-	5S ribosomal RNA	rrf	RF00001	Derived by automated computational analysis using gene prediction method: cmsearch.	0	0	0	0	0	0			0	0	1	0	apaJS280_01936	2144093	2144201	-	5S ribosomal RNA
1943	CP025570.3874	C0Z10_09650	rRNA	2144366	2147467	3101	-	23S ribosomal RNA				0	0	0	0	0	0			0	0	0	0	apaJS280_01937	2144375	2147466	-	23S ribosomal RNA
1944	CP025570.3876	C0Z10_09655	rRNA	2147784	2149322	1538	-	16S ribosomal RNA				0	0	0	0	0	0			0	0	0	0	apaJS280_01938	2147792	2149316	-	16S ribosomal RNA
1945	CP025570.3878	C0Z10_09660	CDS	2150036	2151013	977	+	hypothetical protein		WP_015069754.1		0	0	0	0	0	0			1	0	0	0	apaJS280_01939	2150165	2151013	+	hypothetical protein
1946	CP025570.3880	C0Z10_09665	CDS	2151056	2151751	695	+	NUDIX domain-containing protein		WP_002550657.1		0	0	0	0	0	0			1	0	0	0	apaJS280_01940	2151122	2151751	+	Nucleoside triphosphatase NudI	3.6.1.9	nudI
1947	CP025570.3882	C0Z10_09670	CDS	2151847	2152683	836	-	hypothetical protein		WP_002544202.1		0	0	0	0	0	0			1	0	0	0	apaJS280_01941	2151847	2152683	-	hypothetical protein
1948	CP025570.3884	C0Z10_09675	tRNA	2152857	2152929	72	+	tRNA-Gly				0	0	0	0	0	0			0	0	1	0	apaJS280_01942	2152857	2152930	+	tRNA-Gly(gcc)
1949	CP025570.3886	C0Z10_09680	tRNA	2152931	2153005	74	+	tRNA-Val				0	0	0	0	0	0			0	0	0	0	apaJS280_01943	2152931	2153005	+	tRNA-Val(gac)
1950	CP025570.3888	C0Z10_09685	tRNA	2153031	2153107	76	+	tRNA-Asp				0	0	0	0	0	0			0	0	1	0	apaJS280_01944	2153031	2153106	+	tRNA-Asp(gtc)
1951	CP025570.3890	C0Z10_09690	tRNA	2153215	2153290	75	-	tRNA-Leu				0	0	0	0	0	0			0	0	0	0	apaJS280_01945	2153216	2153290	-	tRNA-Leu(taa)
1952	CP025570.3892	C0Z10_09695	CDS	2153294	2154235	941	-	Ppx/GppA family phosphatase		WP_002526958.1		0	0	0	0	0	0			1	0	0	0	apaJS280_01946	2153294	2154235	-	Guanosine-5'-triphosphate%2C3'-diphosphate pyrophosphatase	3.6.1.40	gppA
1953	CP025570.3894	C0Z10_09700	CDS	2154232	2154885	653	-	DUF501 domain-containing protein		WP_015069747.1		0	0	0	0	0	0			1	0	0	0	apaJS280_01947	2154232	2154885	-	hypothetical protein
1954	CP025570.3896	C0Z10_09705	CDS	2154971	2155609	638	-	septation ring formation regulator EzrA		WP_015069746.1		0	0	0	0	0	0			1	0	0	0	apaJS280_01948	2154971	2155471	-	hypothetical protein
1955	CP025570.3898	C0Z10_09710	CDS	2155731	2157011	1280	-	phosphopyruvate hydratase		WP_002516702.1		0	0	0	0	0	0			1	0	0	0	apaJS280_01949	2155731	2157011	-	Enolase	4.2.1.11	eno
1956	CP025570.3900	C0Z10_09715	CDS	2157133	2157843	710	-	nucleoside triphosphate pyrophosphohydrolase		WP_013865330.1		0	0	0	0	0	0			1	0	0	0	apaJS280_01950	2157133	2157843	-	Nucleoside triphosphate pyrophosphohydrolase	3.6.1.8	mazG
1957	CP025570.3902	C0Z10_09720	CDS	2157840	2158403	563	-	hypothetical protein				0	0	0	0	0	0			1	0	0	0	apaJS280_01951	2157840	2158403	-	hypothetical protein
1958	CP025570.3904	C0Z10_09725	CDS	2158474	2162136	3662	-	transcription-repair coupling factor	mfd	WP_015069742.1		0	0	0	0	0	0			1	0	0	0	apaJS280_01952	2158474	2162136	-	Transcription-repair-coupling factor	3.6.4.-	mfd
1959	CP025570.3906	C0Z10_09730	CDS	2162208	2162810	602	-	aminoacyl-tRNA hydrolase		WP_002550656.1		0	0	0	0	0	0			1	0	0	0	apaJS280_01953	2162208	2162810	-	Peptidyl-tRNA hydrolase	3.1.1.29	pth
1960	CP025570.3908	C0Z10_09735	CDS	2162807	2163442	635	-	50S ribosomal protein L25		WP_015069740.1	the Ctc family of proteins consists of two types, one that contains the N-terminal ribosomal protein L25 domain only which in Escherichia coli binds the 5S rRNA while a subset of proteins contain a C-terminal extension that is involved in the stress response; Derived by automated computational analysis using gene prediction method: Protein Homology.	0	0	0	0	0	0			1	0	0	0	apaJS280_01954	2162807	2163442	-	50S ribosomal protein L25		rplY
1961	CP025570.3910	C0Z10_09740	CDS	2163651	2164619	968	-	ribose-phosphate diphosphokinase		WP_015583163.1		0	0	0	0	0	0			1	0	0	0	apaJS280_01955	2163651	2164619	-	Ribose-phosphate pyrophosphokinase	2.7.6.1	prs
1962	CP025570.3912	C0Z10_09745	CDS	2164616	2166118	1502	-	UDP-N-acetylglucosamine diphosphorylase/glucosamine-1-phosphate N-acetyltransferase	glmU	WP_015069738.1		0	0	0	0	0	0			1	0	0	0	apaJS280_01956	2164616	2166118	-	Bifunctional protein GlmU		glmU_2
1963	CP025570.3914	C0Z10_09750	tRNA	2166615	2166693	78	-	tRNA-Gln				0	0	0	0	0	0			0	0	0	0	apaJS280_01957	2166614	2166693	-	tRNA-Gln(ttg)
1964	CP025570.3916	C0Z10_09755	CDS	2166898	2167557	659	+	TetR/AcrR family transcriptional regulator		WP_002517279.1		0	0	0	0	0	0			1	0	0	0	apaJS280_01958	2166898	2167557	+	HTH-type transcriptional repressor ComR		comR
1965	CP025570.3918	C0Z10_09760	CDS	2167448	2168041	593	-	MarR family transcriptional regulator		WP_020391361.1		0	0	0	0	0	0			1	0	0	0	apaJS280_01959	2167448	2168041	-	putative HTH-type transcriptional regulator
1966	CP025570.3920	C0Z10_09765	CDS	2168045	2168995	950	-	4-(cytidine 5'-diphospho)-2-C-methyl-D-erythritol kinase		WP_015069735.1		0	0	0	0	0	0			1	0	0	0	apaJS280_01960	2168045	2168995	-	4-diphosphocytidyl-2-C-methyl-D-erythritol kinase	2.7.1.148	ispE
1967	CP025570.3922	C0Z10_09770	CDS	2169056	2169931	875	-	16S rRNA (adenine(1518)-N(6)/adenine(1519)-N(6))- dimethyltransferase RsmA		WP_004810856.1		0	0	0	0	0	0			1	0	0	0	apaJS280_01961	2169056	2169931	-	Ribosomal RNA small subunit methyltransferase A	2.1.1.182	ksgA
[truncated: 754 more rows]
